# Supplementary material for: Construction of a Quantitative Genomic Map, Identification and Expression Analysis of Candidate Genes for Agronomic and Disease-Related Traits in Brassica napus
Source: Front Plant Sci. 2022 Mar 11;13:862363. doi: 10.3389/fpls.2022.862363 (PMC8963808; doi:10.3389/fpls.2022.862363)
Supplement: Supplementary file 1 [file Table_1.XLSX]

## Sheet: Sheet2
Supplementary table 1. List of loci analyzed in this study, with the respective ecotype, population, environment and studied traits.
Population	Size/Type	Ecotype	Environments	Type of traits	Abbreviation	Categories of trait	Loci, QTL or cluster name	Flanking markers	QTL name in this study	Chromosome	Start (Mb)	End (Mb)	References
Topas x AV-Sapphire	109 DH		Australia	Blackleg resistance	BLR	Biotic factor	TS A01		B_BLR_TA_Au_1	A1	4.89926	6.46915	Larkan et al., 2016
Topas x AV-Sapphire	109 DH		Australia	Blackleg resistance	BLR	Biotic factor	TS A09		B_BLR_SA_Au_2	A9	14.9925	25.9916	Larkan et al., 2016
RP04 x Ag-Outback	117 DH		Australia	Blackleg resistance	BLR	Biotic factor			B_BLR_RA_Au	A3	14.3	14.5	Raman et al., 2020
RP04 x Ag-Outback	117 DH		Australia	Blackleg resistance	BLR	Biotic factor			B_BLR_RA_Au	A7	16	16.4	Raman et al., 2020
RP04 x Ag-Outback	117 DH		Australia	Blackleg resistance	BLR	Biotic factor			B_BLR_RA_Au	C4	2.1	3.6	Raman et al., 2020
Darmor × Bristol	119 DH		France	Blackleg resistance	BLR	Biotic factor	DB_BLUP_A01		B_BLR_DB_Fr_1	A1	2.1236	3.14621	Kumar et al., 2018
Darmor × Bristol	119 DH		France	Blackleg resistance	BLR	Biotic factor	DB_2008_A01		B_BLR_DB_Fr_2	A1	19.6228	20.6427	Kumar et al., 2018
Darmor × Bristol	119 DH		France	Blackleg resistance	BLR	Biotic factor	DB_2010_A10		B_BLR_DB_Fr	A10	2.41849	5.70343	Kumar et al., 2018
Darmor × Bristol	119 DH		France	Blackleg resistance	BLR	Biotic factor	DB_2008_A03		B_BLR_DB_Fr	A3	27.3921	28.8988	Kumar et al., 2018
Darmor × Bristol	119 DH		France	Blackleg resistance	BLR	Biotic factor	DB_BLUP_A04		B_BLR_DB_Fr	A4	10.3861	15.0005	Kumar et al., 2018
Darmor × Bristol	119 DH		France	Blackleg resistance	BLR	Biotic factor	DB_2010_A05		B_BLR_DB_Fr	A5	3.29224	4.46637	Kumar et al., 2018
Darmor × Bristol	119 DH		France	Blackleg resistance	BLR	Biotic factor	DB_2010_A06		B_BLR_DB_Fr_1	A6	6.018	7.24403	Kumar et al., 2018
Darmor × Bristol	119 DH		France	Blackleg resistance	BLR	Biotic factor	DB_BLUP_A06		B_BLR_DB_Fr_2	A6	18.8132	18.9596	Kumar et al., 2018
Darmor × Bristol	119 DH		France	Blackleg resistance	BLR	Biotic factor	DB_2008_A08		B_BLR_DB_Fr_1	A8	12.5141	13.6128	Kumar et al., 2018
Darmor × Bristol	119 DH		France	Blackleg resistance	BLR	Biotic factor	DB_BLUP_A08		B_BLR_DB_Fr_2	A8	13.2353	14.533	Kumar et al., 2018
Darmor × Bristol	119 DH		France	Blackleg resistance	BLR	Biotic factor	DB_2010_A08		B_BLR_DB_Fr_3	A8	14.079	14.3168	Kumar et al., 2018
Darmor × Bristol	119 DH		France	Blackleg resistance	BLR	Biotic factor	DB_2008_A09		B_BLR_DB_Fr_1	A9	0.77884	0.996367	Kumar et al., 2018
Darmor × Bristol	119 DH		France	Blackleg resistance	BLR	Biotic factor	DB_BLUP_A09		B_BLR_DB_Fr_2	A9	0.996367	1.18766	Kumar et al., 2018
Darmor × Bristol	119 DH		France	Blackleg resistance	BLR	Biotic factor	DB_2008_C01		B_BLR_DB_Fr_1	C1	11.9923	13.1045	Kumar et al., 2018
Darmor × Bristol	119 DH		France	Blackleg resistance	BLR	Biotic factor	DB_BLUP_C01		B_BLR_DB_Fr_2	C1	12.0582	13.1438	Kumar et al., 2018
Darmor × Bristol	119 DH		France	Blackleg resistance	BLR	Biotic factor	DB_2008_C02		B_BLR_DB_Fr_1	C2	45.4117	46.0382	Kumar et al., 2018
Darmor × Bristol	119 DH		France	Blackleg resistance	BLR	Biotic factor	DB_BLUP_C02		B_BLR_DB_Fr_2	C2	45.7733	46.1448	Kumar et al., 2018
Darmor × Bristol	119 DH		France	Blackleg resistance	BLR	Biotic factor	DB_2010_C03		B_BLR_DB_Fr_1	C3	4.94077	7.59255	Kumar et al., 2018
Darmor × Bristol	119 DH		France	Blackleg resistance	BLR	Biotic factor	DB_BLUP_C03		B_BLR_DB_Fr_2	C3	6.33285	9.14618	Kumar et al., 2018
Darmor × Bristol	119 DH		France	Blackleg resistance	BLR	Biotic factor	DB_2008_C03		B_BLR_DB_Fr_3	C3	8.27912	9.23769	Kumar et al., 2018
Darmor × Bristol	119 DH		France	Blackleg resistance	BLR	Biotic factor	DB_2008_C04		B_BLR_DB_Fr_1	C4	12.5257	21.0009	Kumar et al., 2018
Darmor × Bristol	119 DH		France	Blackleg resistance	BLR	Biotic factor	DB_2010_C04		B_BLR_DB_Fr_2	C4	14.7471	22.0535	Kumar et al., 2018
Darmor × Bristol	119 DH		France	Blackleg resistance	BLR	Biotic factor	DB_BLUP_C04a		B_BLR_DB_Fr_3	C4	28.5928	30.9402	Kumar et al., 2018
Darmor × Bristol	119 DH		France	Blackleg resistance	BLR	Biotic factor	DB_BLUP_C04b		B_BLR_DB_Fr_4	C4	46.3631	46.7158	Kumar et al., 2018
Darmor × Bristol	119 DH		France	Blackleg resistance	BLR	Biotic factor	DB_2008_C05		B_BLR_DB_Fr_1	C5	4.5229	6.84504	Kumar et al., 2018
Darmor × Bristol	119 DH		France	Blackleg resistance	BLR	Biotic factor	DB_2010_C05		B_BLR_DB_Fr_2	C5	9.61384	9.97632	Kumar et al., 2018
Darmor × Bristol	119 DH		France	Blackleg resistance	BLR	Biotic factor	DB_BLUP_C06a		B_BLR_DB_Fr_1	C6	3.57825	4.23271	Kumar et al., 2018
Darmor × Bristol	119 DH		France	Blackleg resistance	BLR	Biotic factor	DB_2010_C06		B_BLR_DB_Fr_2	C6	32.0381	32.5559	Kumar et al., 2018
Darmor × Bristol	119 DH		France	Blackleg resistance	BLR	Biotic factor	DB_BLUP_C06c		B_BLR_DB_Fr_3	C6	36.3653	36.9001	Kumar et al., 2018
Darmor × Bristol	119 DH		France	Blackleg resistance	BLR	Biotic factor	DB_2010_C07		B_BLR_DB_Fr	C7	18.3998	21.2874	Kumar et al., 2018
Darmor × Bristol	119 DH		France	Blackleg resistance	BLR	Biotic factor	DB_2010_C08		B_BLR_DB_Fr	C8	29.8003	30.8488	Kumar et al., 2018
Darmor × Bristol	119 DH		France	Blackleg resistance	BLR	Biotic factor	DB_BLUP_C09		B_BLR_DB_Fr_1	C9	5.80701	6.59218	Kumar et al., 2018
Darmor × Bristol	119 DH		France	Blackleg resistance	BLR	Biotic factor	DB_2010_C09		B_BLR_DB_Fr_2	C9	41.0923	42.9887	Kumar et al., 2018
Darmor-bzh × Yudal	120 DH	Winter, spring	France	L. maculans resistance	LmR	Biotic factor		CB10347	B_LmR_DbY_Fr	A4	6.67395	6.67414	Huang et al., 2016
Darmor-bzh × Yudal	120 DH	Winter, spring	France	L. maculans resistance	LmR	Biotic factor		CB10450	B_LmR_DbY_Fr	A7	12.6868	12.6871	Huang et al., 2016
Darmor-bzh × Yudal	120 DH	Winter, spring	France	L. maculans resistance	LmR	Biotic factor		CB10449	B_LmR_DbY_Fr	C8	32.4386	32.4388	Huang et al., 2016
Darmor-bzh × [Yudal × DYDH130]	120 DH and BC1	Semi-winter type	United Kingdom	Turnip yellows virus resistance	TYV.r	Biotic factor	qTUYVA4.SP1		B_TYV.r_DbYD_UK_1	A4	0.4	12.6	Hackenberg et al., 2020
Darmor-bzh × [Yudal × DYDH130]	120 DH and BC1	Semi-winter type	United Kingdom	Turnip yellows virus resistance	TYV.r	Biotic factor	qTUYVA4.SP2		B_TYV.r_DbYD_UK_2	A4	0.4	16	Hackenberg et al., 2020
Darmor-bzh × [Yudal × DYDH130]	120 DH and BC1	Semi-winter type	United Kingdom	Turnip yellows virus resistance	TYV.r	Biotic factor	qTUYVA4.BC1		B_TYV.r_DbYD_UK_3	A4	0.7	12.8	Hackenberg et al., 2020
Westar(Marnoo) × Ceres	128 BC	Winter, spring	Canada	Flowering time	DIF	Yield related traits	FTN2-1		Y_DIF_WC_Ca_1	A2	6.14297	7.14297	Butruille et al., 1999
Westar(Marnoo) × Ceres	128 BC	Winter, spring	Canada	Flowering time	DIF	Yield related traits	FTUN2		Y_DIF_WC_Ca_2	A2	6.14297	7.14297	Butruille et al., 1999
Westar(Marnoo) × Ceres	128 BC	Winter, spring	Canada	Flowering time	DIF	Yield related traits	FTN9		Y_DIF_WC_Ca	A9	10.0956	11.0956	Butruille et al., 1999
Westar(Marnoo) × Ceres	128 BC	Winter, spring	Canada	Flowering time	DIF	Yield related traits	FTN12		Y_DIF_WC_Ca	C2	0.308628	1.30863	Butruille et al., 1999
Westar(Marnoo) × Ceres	128 BC	Winter, spring	Canada	Plant height	PH	Yield related traits	PHN2		Y_PH_WC_Ca	A2	6.14297	7.14297	Butruille et al., 1999
Westar(Marnoo) × Ceres	128 BC	Winter, spring	Canada	Plant height	PH	Yield related traits	PHN3		Y_PH_WC_Ca	A3	6.84677	7.84677	Butruille et al., 1999
Westar(Marnoo) × Ceres	128 BC	Winter, spring	Canada	Plant height	PH	Yield related traits	PHN12		Y_PH_WC_Ca	C2	0.307942	1.30794	Butruille et al., 1999
Westar(Marnoo) × Ceres	128 BC	Winter, spring	Canada	Plant height	PH	Yield related traits	PHN13		Y_PH_WC_Ca	C3	1.81468	2.81468	Butruille et al., 1999
Westar(Marnoo) × Ceres	128 BC	Winter, spring	Canada	Thousand seed weight	TSW	Yield related traits	SWN1T		Y_TSW_WC_Ca	A1	16.4499	17.4499	Butruille et al., 1999
Westar(Marnoo) × Ceres	128 BC	Winter, spring	Canada	Thousand seed weight	TSW	Yield related traits	SWN3		Y_TSW_WC_Ca	A3	1.34897	2.34897	Butruille et al., 1999
Westar(Marnoo) × Ceres	128 BC	Winter, spring	Canada	Thousand seed weight	TSW	Yield related traits	SWN5		Y_TSW_WC_Ca	A5	14.1266	15.1266	Butruille et al., 1999
Westar(Marnoo) × Ceres	128 BC	Winter, spring	Canada	Thousand seed weight	TSW	Yield related traits	SWN12-1		Y_TSW_WC_Ca	C2	5.83943	6.83943	Butruille et al., 1999
Westar(Marnoo) × Ceres	128 BC	Winter, spring	Canada	Thousand seed weight	TSW	Yield related traits	SWN17		Y_TSW_WC_Ca	C7	39.9989	40.9989	Butruille et al., 1999
Darmor × Samouraï	134 DH		France	Blackleg resistance	BLR	Biotic factor	DS_1998_A02		B_BLR_DS_Fr_1	A2	0.012296	1.5973	Kumar et al., 2018
Darmor × Samouraï	134 DH		France	Blackleg resistance	BLR	Biotic factor	DS_BLUP_A02a		B_BLR_DS_Fr_2	A2	0.012296	0.716351	Kumar et al., 2018
Darmor × Samouraï	134 DH		France	Blackleg resistance	BLR	Biotic factor	DS_BLUP_A02b		B_BLR_DS_Fr_3	A2	20.2233	24.5519	Kumar et al., 2018
Darmor × Samouraï	134 DH		France	Blackleg resistance	BLR	Biotic factor	DS_1998_A05		B_BLR_DS_Fr	A5	18.3901	20.2255	Kumar et al., 2018
Darmor × Samouraï	134 DH		France	Blackleg resistance	BLR	Biotic factor	DS_1999_A06		B_BLR_DS_Fr_1	A6	1.38583	2.48449	Kumar et al., 2018
Darmor × Samouraï	134 DH		France	Blackleg resistance	BLR	Biotic factor	DS_BLUP_A06		B_BLR_DS_Fr_2	A6	1.38583	2.21228	Kumar et al., 2018
Darmor × Samouraï	134 DH		France	Blackleg resistance	BLR	Biotic factor	DS_1998_C02		B_BLR_DS_Fr	C2	3.27496	6.42202	Kumar et al., 2018
Darmor × Samouraï	134 DH		France	Blackleg resistance	BLR	Biotic factor	DS_1998_C04		B_BLR_DS_Fr_1	C4	1.26954	3.70022	Kumar et al., 2018
Darmor × Samouraï	134 DH		France	Blackleg resistance	BLR	Biotic factor	DS_BLUP_C04		B_BLR_DS_Fr_2	C4	1.63613	42.7284	Kumar et al., 2018
Darmor × Samouraï	134 DH		France	Blackleg resistance	BLR	Biotic factor	DS_1998_C08		B_BLR_DS_Fr	C8	32.4532	37.4971	Kumar et al., 2018
Natural population	139 accessions		America	Blackleg resistance	BLR	Biotic factor		chrA01_9664806	B_BLR_NP_USA_1	A1	9.66481		Rahman et al., 2016
Natural population	139 accessions		America	Blackleg resistance	BLR	Biotic factor		chrA01_9664807	B_BLR_NP_USA_2	A1	9.66481		Rahman et al., 2016
Natural population	139 accessions		America	Blackleg resistance	BLR	Biotic factor		chrA01_9664812	B_BLR_NP_USA_3	A1	9.66481		Rahman et al., 2016
Natural population	139 accessions		America	Blackleg resistance	BLR	Biotic factor		chrA01_9664826	B_BLR_NP_USA_4	A1	9.66483		Rahman et al., 2016
Natural population	139 accessions		America	Blackleg resistance	BLR	Biotic factor		chrA02_1413507	B_BLR_NP_USA_1	A2	1.41351		Rahman et al., 2016
Natural population	139 accessions		America	Blackleg resistance	BLR	Biotic factor		chrA02_2582170a	B_BLR_NP_USA_2	A2	2.58217		Rahman et al., 2016
Natural population	139 accessions		America	Blackleg resistance	BLR	Biotic factor		chrA03_6885944	B_BLR_NP_USA	A3	6.88594		Rahman et al., 2016
Natural population	139 accessions		America	Blackleg resistance	BLR	Biotic factor		chrA04_10271187	B_BLR_NP_USA_1	A4	10.2712		Rahman et al., 2016
Natural population	139 accessions		America	Blackleg resistance	BLR	Biotic factor		chrA04_10546557	B_BLR_NP_USA_2	A4	10.5466		Rahman et al., 2016
Natural population	139 accessions		America	Blackleg resistance	BLR	Biotic factor		chrA04_11611956	B_BLR_NP_USA_3	A4	11.612		Rahman et al., 2016
Natural population	139 accessions		America	Blackleg resistance	BLR	Biotic factor		chrA04_11707842	B_BLR_NP_USA_4	A4	11.7078		Rahman et al., 2016
Natural population	139 accessions		America	Blackleg resistance	BLR	Biotic factor		chrA04_11830849a	B_BLR_NP_USA_5	A4	11.8308		Rahman et al., 2016
Natural population	139 accessions		America	Blackleg resistance	BLR	Biotic factor		chrA06_17345187	B_BLR_NP_USA_1	A6	17.3452		Rahman et al., 2016
Natural population	139 accessions		America	Blackleg resistance	BLR	Biotic factor		chrA06_22916008	B_BLR_NP_USA_2	A6	22.916		Rahman et al., 2016
Natural population	139 accessions		America	Blackleg resistance	BLR	Biotic factor		chrA08_11327664	B_BLR_NP_USA_1	A8	11.3277		Rahman et al., 2016
Natural population	139 accessions		America	Blackleg resistance	BLR	Biotic factor		chrA08_12209326a	B_BLR_NP_USA_2	A8	12.2093		Rahman et al., 2016
Natural population	139 accessions		America	Blackleg resistance	BLR	Biotic factor		chrA08_18514613	B_BLR_NP_USA_3	A8	18.5146		Rahman et al., 2016
Natural population	139 accessions		America	Blackleg resistance	BLR	Biotic factor		chrA08_18514670	B_BLR_NP_USA_4	A8	18.5147		Rahman et al., 2016
Natural population	139 accessions		America	Blackleg resistance	BLR	Biotic factor		chrA09_21525340	B_BLR_NP_USA	A9	21.5253		Rahman et al., 2016
Natural population	139 accessions		America	Blackleg resistance	BLR	Biotic factor		chrA10_8996875a	B_BLR_NP_USA	A10	8.99687		Rahman et al., 2016
Natural population	139 accessions		America	Blackleg resistance	BLR	Biotic factor		chrC01_29054853	B_BLR_NP_USA	C1	29.0549		Rahman et al., 2016
Natural population	139 accessions		America	Blackleg resistance	BLR	Biotic factor		chrC03_8183959	B_BLR_NP_USA_1	C3	8.18396		Rahman et al., 2016
Natural population	139 accessions		America	Blackleg resistance	BLR	Biotic factor		chrC03_9867189a	B_BLR_NP_USA_2	C3	9.86719		Rahman et al., 2016
Natural population	139 accessions		America	Blackleg resistance	BLR	Biotic factor		chrC03_26750933	B_BLR_NP_USA_3	C3	26.7509		Rahman et al., 2016
Natural population	139 accessions		America	Blackleg resistance	BLR	Biotic factor		chrC06_14742998	B_BLR_NP_USA_1	C6	14.743		Rahman et al., 2016
Natural population	139 accessions		America	Blackleg resistance	BLR	Biotic factor		chrC06_32232423	B_BLR_NP_USA_2	C6	32.2324		Rahman et al., 2016
Natural population	139 accessions		America	Blackleg resistance	BLR	Biotic factor		chrC06_32232459	B_BLR_NP_USA_3	C6	32.2325		Rahman et al., 2016
Natural population	139 accessions		America	Blackleg resistance	BLR	Biotic factor		chrC06_32232478a	B_BLR_NP_USA_4	C6	32.2325		Rahman et al., 2016
Natural population	139 accessions		America	Blackleg resistance	BLR	Biotic factor		chrC06_33990664a	B_BLR_NP_USA_5	C6	33.9907		Rahman et al., 2016
Natural population	139 accessions		America	Blackleg resistance	BLR	Biotic factor		chrC08_8207765a	B_BLR_NP_USA	C8	8.20777		Rahman et al., 2016
SGDH14 × Express617	139 DH		Germany	Arachidonic acid	C20:0	Seed composition	qC20:1-C3-SE		S_C20:0_SE_Gr	C3	5.67768		Behnke et al., 2018
SGDH14 × Express617	139 DH		Germany	Erucic acid	C22:1	Seed composition	qC22:1-A8-1-SE		S_C22:1_SE_Gr	A8	8.727	11.6349	Behnke et al., 2018
SGDH14 × Express617	139 DH		Germany	Erucic acid	C22:1	Seed composition	qC22:1-C3-SE		S_C22:1_SE_Gr	C3	56.8813		Behnke et al., 2018
SGDH14 × Express617	139 DH		Germany	Erucic acid	C22:1	Seed composition	qC22:1-C4-SE		S_C22:1_SE_Gr	C4	34.8452		Behnke et al., 2018
HZ396 × Y106	140 DH		China	Silique length	PL	Yield related traits	qSL.N13-2		Y_PL_HY_Cn	C3	7.10083	8.10083	Zhang et al., 2011a
HZ396 × Y106	140 DH		China	Silique length	PL	Yield related traits	qSL.N16		Y_PL_HY_Cn	C6	19.1311	20.1311	Zhang et al., 2011a
HZ396 × Y106	140 DH		China	Seeds per silique	SNP	Yield related traits	SS2		Y_SNP_HY_Cn_2	C9	46.0252	47.0252	Zhang et al., 2012
HZ396 × Y106	140 DH		China	Seeds per silique	SNP	Yield related traits	SS3		Y_SNP_HY_Cn_1	C9	44.5894	45.5894	Zhang et al., 2012
HZ396 × Y106	140 DH		China	Thousand seed weight	TSW	Yield related traits	qSW.N2-3		Y_TSW_HY_Cn_1	A2	11.106	12.106	Zhang et al., 2011a
HZ396 × Y106	140 DH		China	Thousand seed weight	TSW	Yield related traits	qSW.N2-1		Y_TSW_HY_Cn_2	A2	15.8587	16.8587	Zhang et al., 2011a
Natural population	143 accessions	Winter, semi-winter, spring	China	Branch angle	BA	Yield related traits		Bn-A02-p7183200	Y_BA_NP_Cn_1	A2	6.14		Liu et al., 2016b
Natural population	143 accessions	Winter, semi-winter, spring	China	Branch angle	BA	Yield related traits		Bn-A02-p11153317	Y_BA_NP_Cn_2	A2	10.098		Liu et al., 2016b
Natural population	143 accessions	Winter, semi-winter, spring	China	Branch angle	BA	Yield related traits		Bn-A03-p3571859	Y_BA_NP_Cn_1	A3	3.571		Liu et al., 2016b
Natural population	143 accessions	Winter, semi-winter, spring	China	Branch angle	BA	Yield related traits		Bn-A03-p31327366	Y_BA_NP_Cn_2	A3	31.323		Liu et al., 2016b
Natural population	143 accessions	Winter, semi-winter, spring	China	Branch angle	BA	Yield related traits		Bn-A05-p22938228	Y_BA_NP_Cn	A5	22.197		Liu et al., 2016b
Natural population	143 accessions	Winter, semi-winter, spring	China	Branch angle	BA	Yield related traits		Bn-A07-p19977445	Y_BA_NP_Cn_1	A7	23.182		Liu et al., 2016b
Natural population	143 accessions	Winter, semi-winter, spring	China	Branch angle	BA	Yield related traits		Bn-A07-p19977445	Y_BA_NP_Cn_2	A7	23.182		Liu et al., 2016b
Natural population	143 accessions	Winter, semi-winter, spring	China	Branch angle	BA	Yield related traits		Bn-A08-p20838949	Y_BA_NP_Cn	A8	18.001		Liu et al., 2016b
Natural population	143 accessions	Winter, semi-winter, spring	China	Branch angle	BA	Yield related traits		Bn-A10-p4727374	Y_BA_NP_Cn	A10	0.137		Liu et al., 2016b
Natural population	143 accessions	Winter, semi-winter, spring	China	Branch angle	BA	Yield related traits		Bn-scaff_15712_2-p770819	Y_BA_NP_Cn	C2	42.843		Liu et al., 2016b
Natural population	143 accessions	Winter, semi-winter, spring	China	Branch angle	BA	Yield related traits		Bn-scaff_18936_1-p210783	Y_BA_NP_Cn	C3	2.962		Liu et al., 2016b
Natural population	143 accessions	Winter, semi-winter, spring	China	Branch angle	BA	Yield related traits		Bn-scaff_21369_1-p378189	Y_BA_NP_Cn	C5	39.469		Liu et al., 2016b
Natural population	143 accessions	Winter, semi-winter, spring	China	Branch angle	BA	Yield related traits		Bn-scaff_17799_1-p1178394	Y_BA_NP_Cn	C6	45.148		Liu et al., 2016b
Natural population	143 accessions	Winter, semi-winter, spring	China	Branch angle	BA	Yield related traits		Bn-scaff_16110_1-p1940470	Y_BA_NP_Cn_1	C7	48.687		Liu et al., 2016b
Natural population	143 accessions	Winter, semi-winter, spring	China	Branch angle	BA	Yield related traits		Bn-scaff_16110_1-p1940585	Y_BA_NP_Cn_2	C7	48.687		Liu et al., 2016b
Natural population	143 accessions	Winter, semi-winter, spring	China	Branch angle	BA	Yield related traits		Bn-scaff_16110_1-p1939090	Y_BA_NP_Cn_3	C7	48.689		Liu et al., 2016b
Natural population	143 accessions	Winter, semi-winter, spring	China	Branch angle	BA	Yield related traits		Bn-scaff_21003_1-p435731	Y_BA_NP_Cn	C8	2.901		Liu et al., 2016b
Natural population	143 accessions		China	Pod shatter resistance	PSR	Yield related traits	qSRI.A01c	Bn-A01-p10523833	Y_PSR_NP_Cn_1	A1	0.883265		Liu et al., 2016c
Natural population	143 accessions		China	Pod shatter resistance	PSR	Yield related traits	qSRI.A01b	Bn-A01-p2365493	Y_PSR_NP_Cn_2	A1	1.85839		Liu et al., 2016c
Natural population	143 accessions		China	Pod shatter resistance	PSR	Yield related traits	qSRI.A01a	Bn-A01-p11702957	Y_PSR_NP_Cn_3	A1	11.2212		Liu et al., 2016c
Natural population	143 accessions		China	Pod shatter resistance	PSR	Yield related traits	qSRI.A03	Bn-scaff_22728_1-p75030	Y_PSR_NP_Cn	A3	5.37599		Liu et al., 2016c
Natural population	143 accessions		China	Pod shatter resistance	PSR	Yield related traits	qSRI.A06b	Bn-A06-p115948	Y_PSR_NP_Cn_1	A6	0.07987		Liu et al., 2016c
Natural population	143 accessions		China	Pod shatter resistance	PSR	Yield related traits	qSRI.A06a	Bn-A06-p15913910	Y_PSR_NP_Cn_2	A6	17.3734		Liu et al., 2016c
Natural population	143 accessions		China	Pod shatter resistance	PSR	Yield related traits	qSRI.A07	Bn-A07-p7392457	Y_PSR_NP_Cn	A7	0.858774		Liu et al., 2016c
Natural population	143 accessions		China	Pod shatter resistance	PSR	Yield related traits	qSRI.A09	Bn-A09-p30171993	Y_PSR_NP_Cn	A9	3.29722		Liu et al., 2016c
Natural population	143 accessions		China	Pod shatter resistance	PSR	Yield related traits	qSRI.C02	Bn-scaff_15712_6-p214229	Y_PSR_NP_Cn	C2	40.5655		Liu et al., 2016c
Natural population	143 accessions		China	Pod shatter resistance	PSR	Yield related traits	qSRI.C05	Bn-scaff_17869_1-p1058624	Y_PSR_NP_Cn	C5	19.5896		Liu et al., 2016c
Natural population	147 germplasm	Winter, semi-winter, spring	America	Freezing tolerance	FrT	Abiotic factor		chrA05_19818897	A_FrT_NP_USA	A5	19.8189		Wrucke et al., 2018
Natural population	147 germplasm	Winter, semi-winter, spring	America	Freezing tolerance	FrT	Abiotic factor		chrA07_22705786	A_FrT_NP_USA	A7	22.7058		Wrucke et al., 2018
Natural population	147 germplasm	Winter, semi-winter, spring	America	Freezing tolerance	FrT	Abiotic factor		chrA09_527522	A_FrT_NP_USA_1	A9	0.527522		Wrucke et al., 2018
Natural population	147 germplasm	Winter, semi-winter, spring	America	Freezing tolerance	FrT	Abiotic factor		chrA09_20760335	A_FrT_NP_USA_2	A9	20.7603		Wrucke et al., 2018
Natural population	147 germplasm	Winter, semi-winter, spring	America	Freezing tolerance	FrT	Abiotic factor		chrA09_21506510	A_FrT_NP_USA_3	A9	21.5065		Wrucke et al., 2018
Natural population	147 germplasm	Winter, semi-winter, spring	America	Freezing tolerance	FrT	Abiotic factor		chrA09_21667604	A_FrT_NP_USA_4	A9	21.6676		Wrucke et al., 2018
Natural population	147 germplasm	Winter, semi-winter, spring	America	Freezing tolerance	FrT	Abiotic factor		chrC01_2250328	A_FrT_NP_USA_1	C1	2.25033		Wrucke et al., 2018
Natural population	147 germplasm	Winter, semi-winter, spring	America	Freezing tolerance	FrT	Abiotic factor		chrC01_3340581	A_FrT_NP_USA_2	C1	3.34058		Wrucke et al., 2018
Natural population	147 germplasm	Winter, semi-winter, spring	America	Freezing tolerance	FrT	Abiotic factor		chrC01_6790091	A_FrT_NP_USA_3	C1	6.79009		Wrucke et al., 2018
Natural population	147 germplasm	Winter, semi-winter, spring	America	Freezing tolerance	FrT	Abiotic factor		chrC01_22692192	A_FrT_NP_USA_4	C1	22.6922		Wrucke et al., 2018
Natural population	147 germplasm	Winter, semi-winter, spring	America	Freezing tolerance	FrT	Abiotic factor		chrC01_22692197	A_FrT_NP_USA_5	C1	22.6922		Wrucke et al., 2018
Natural population	147 germplasm	Winter, semi-winter, spring	America	Freezing tolerance	FrT	Abiotic factor		chrC01_22692215	A_FrT_NP_USA_6	C1	22.6922		Wrucke et al., 2018
Natural population	147 germplasm	Winter, semi-winter, spring	America	Freezing tolerance	FrT	Abiotic factor		chrC01_22692221	A_FrT_NP_USA_7	C1	22.6922		Wrucke et al., 2018
Natural population	147 germplasm	Winter, semi-winter, spring	America	Freezing tolerance	FrT	Abiotic factor		chrC02_13271272	A_FrT_NP_USA_1	C2	13.2713		Wrucke et al., 2018
Natural population	147 germplasm	Winter, semi-winter, spring	America	Freezing tolerance	FrT	Abiotic factor		chrC02_22121079	A_FrT_NP_USA_2	C2	22.1211		Wrucke et al., 2018
Natural population	147 germplasm	Winter, semi-winter, spring	America	Freezing tolerance	FrT	Abiotic factor		chrC02_28801735	A_FrT_NP_USA_3	C2	28.8017		Wrucke et al., 2018
Natural population	147 germplasm	Winter, semi-winter, spring	America	Freezing tolerance	FrT	Abiotic factor		chrC03_36281982	A_FrT_NP_USA_1	C3	36.282		Wrucke et al., 2018
Natural population	147 germplasm	Winter, semi-winter, spring	America	Freezing tolerance	FrT	Abiotic factor		chrC03_40219443	A_FrT_NP_USA_2	C3	40.2194		Wrucke et al., 2018
Natural population	147 germplasm	Winter, semi-winter, spring	America	Freezing tolerance	FrT	Abiotic factor		chrC03_55129272	A_FrT_NP_USA_3	C3	55.1293		Wrucke et al., 2018
Natural population	147 germplasm	Winter, semi-winter, spring	America	Freezing tolerance	FrT	Abiotic factor		chrC03_55129282	A_FrT_NP_USA_4	C3	55.1293		Wrucke et al., 2018
Natural population	147 germplasm	Winter, semi-winter, spring	America	Freezing tolerance	FrT	Abiotic factor		chrC04_23256454	A_FrT_NP_USA_1	C4	23.2565		Wrucke et al., 2018
Natural population	147 germplasm	Winter, semi-winter, spring	America	Freezing tolerance	FrT	Abiotic factor		chrC04_35956367	A_FrT_NP_USA_2	C4	35.9564		Wrucke et al., 2018
Natural population	147 germplasm	Winter, semi-winter, spring	America	Freezing tolerance	FrT	Abiotic factor		chrC04_38919755a	A_FrT_NP_USA_3	C4	38.9198		Wrucke et al., 2018
Natural population	147 germplasm	Winter, semi-winter, spring	America	Freezing tolerance	FrT	Abiotic factor		chrC04_38919768	A_FrT_NP_USA_4	C4	38.9198		Wrucke et al., 2018
Natural population	147 germplasm	Winter, semi-winter, spring	America	Freezing tolerance	FrT	Abiotic factor		chrC04_38919797	A_FrT_NP_USA_5	C4	38.9198		Wrucke et al., 2018
Natural population	147 germplasm	Winter, semi-winter, spring	America	Freezing tolerance	FrT	Abiotic factor		chrC05_38816924	A_FrT_NP_USA_c	C5	38.8169		Wrucke et al., 2018
Natural population	147 germplasm	Winter, semi-winter, spring	America	Freezing tolerance	FrT	Abiotic factor		chrC06_6479434	A_FrT_NP_USA_1	C6	6.47943		Wrucke et al., 2018
Natural population	147 germplasm	Winter, semi-winter, spring	America	Freezing tolerance	FrT	Abiotic factor		chrC06_17935061	A_FrT_NP_USA_2	C6	17.9351		Wrucke et al., 2018
Natural population	147 germplasm	Winter, semi-winter, spring	America	Freezing tolerance	FrT	Abiotic factor		chrC07_18646925	A_FrT_NP_USA_1	C7	18.6469		Wrucke et al., 2018
Natural population	147 germplasm	Winter, semi-winter, spring	America	Freezing tolerance	FrT	Abiotic factor		chrC07_18793743	A_FrT_NP_USA_2	C7	18.7937		Wrucke et al., 2018
Natural population	147 germplasm	Winter, semi-winter, spring	America	Freezing tolerance	FrT	Abiotic factor		chrC09_35631039	A_FrT_NP_USA_1	C9	35.631		Wrucke et al., 2018
Natural population	147 germplasm	Winter, semi-winter, spring	America	Freezing tolerance	FrT	Abiotic factor		chrC09_35884498	A_FrT_NP_USA_2	C9	35.8845		Wrucke et al., 2018
Natural population	147 germplasm	Winter, semi-winter, spring	America	Freezing tolerance	FrT	Abiotic factor		chrC09_35884500	A_FrT_NP_USA_3	C9	35.8845		Wrucke et al., 2018
Natural population	147 germplasm	Winter, semi-winter, spring	America	Freezing tolerance	FrT	Abiotic factor		chrC09_35884504	A_FrT_NP_USA_4	C9	35.8845		Wrucke et al., 2018
Natural population	147 germplasm	Winter, semi-winter, spring	America	Freezing tolerance	FrT	Abiotic factor		chrC09_35884552	A_FrT_NP_USA_5	C9	35.8846		Wrucke et al., 2018
Natural population	147 germplasm	Winter, semi-winter, spring	America	Freezing tolerance	FrT	Abiotic factor		chrC09_38011140	A_FrT_NP_USA_6	C9	38.0111		Wrucke et al., 2018
M201 x M202	149 RIL	Winter-type	China	Oil content	OC	Seed composition	qOC-A9-M201 x M202		S_OC_MM_Cn_1	A9	3.45219	28.26	Cheng et al., 2016
MF216 × P1804	150 DH	Winter, spring	Canada	Flowering time	DIF	Yield related traits	dtf3.3		Y_DIF_MP18_Ca	A3	26.109	27.109	Quijada et al., 2006
MF216 × P1804	150 DH	Winter, spring	Canada	Flowering time	DIF	Yield related traits	dtf12b.3		Y_DIF_MP18_Ca_1	C2	31.6739	32.6739	Quijada et al., 2006
MF216 × P1804	150 DH	Winter, spring	Canada	Flowering time	DIF	Yield related traits	dtf12b.1		Y_DIF_MP18_Ca_2	C2	39.3341	40.3341	Quijada et al., 2006
MFDH × P124	150 DH	Winter, spring	Canada	Flowering time	DIF	Yield related traits	hdtf3.4		Y_DIF_MP12_Ca_1	A3	4.85	5.85	Quijada et al., 2006
MFDH × P124	150 DH	Winter, spring	Canada	Flowering time	DIF	Yield related traits	hdtf3.4		Y_DIF_MP12_Ca_2	A3	4.85441	5.85441	Quijada et al., 2006
MFDH × P124	150 DH	Winter, spring	Canada	Flowering time	DIF	Yield related traits	hdtf3.4		Y_DIF_RPd_Ca_3	A3	5.0102	6.0102	Quijada et al., 2006
MFDH × P124	150 DH	Winter, spring	Canada	Flowering time	DIF	Yield related traits	hdtf5.2		Y_DIF_MP12_Ca	A5	0.365623	1.36562	Quijada et al., 2006
MFDH × P124	150 DH	Winter, spring	Canada	Flowering time	DIF	Yield related traits	hdtf9.1		Y_DIF_MP12_Ca	A9	6.35438	7.35438	Quijada et al., 2006
MFDH × P124	150 DH	Winter, spring	Canada	Flowering time	DIF	Yield related traits	hdtf10b.1		Y_DIF_MP12_Ca	A10	13.1694	14.1694	Quijada et al., 2006
MFDH × P124	150 DH	Winter, spring	Canada	Flowering time	DIF	Yield related traits	hdtf11.3		Y_DIF_MP12_Ca_1	C1	19.6311	20.6311	Quijada et al., 2006
MFDH × P124	150 DH	Winter, spring	Canada	Flowering time	DIF	Yield related traits	hdtf11.3		Y_DIF_MP12_Ca_2	C1	20.2326	21.2326	Quijada et al., 2006
MFDH × P124	150 DH	Winter, spring	Canada	Flowering time	DIF	Yield related traits	hdtf13.2		Y_DIF_MP12_Ca	C3	0.589613	1.58961	Quijada et al., 2006
RV128 × P1804	150 DH	Winter, spring	Canada	Flowering time	DIF	Yield related traits	dtf3.1		Y_DIF_RPa_Ca_1	A3	0.889234	1.88923	Quijada et al., 2006
RV128 × P1804	150 DH	Winter, spring	Canada	Flowering time	DIF	Yield related traits	dtf3.3		Y_DIF_RPa_Ca_2	A3	4.85427	5.85427	Quijada et al., 2006
RV128 × P1804	150 DH	Winter, spring	Canada	Flowering time	DIF	Yield related traits	dtf3.3		Y_DIF_RPa_Ca_3	A3	4.99293	5.99293	Quijada et al., 2006
RV128 × P1804	150 DH	Winter, spring	Canada	Flowering time	DIF	Yield related traits	dtf3.3		Y_DIF_RPa_Ca_4	A3	5.01033	6.01033	Quijada et al., 2006
RV128 × P1804	150 DH	Winter, spring	Canada	Flowering time	DIF	Yield related traits	dtf10a.1		Y_DIF_RPa_Ca_1	A10	12.3292	13.3292	Quijada et al., 2006
RV128 × P1804	150 DH	Winter, spring	Canada	Flowering time	DIF	Yield related traits	dtf10b.3		Y_DIF_RPa_Ca_2	A10	13.1694	14.1694	Quijada et al., 2006
RV128 × P1804	150 DH	Winter, spring	Canada	Flowering time	DIF	Yield related traits	dtf11.1		Y_DIF_RPa_Ca	C1	3.48854	4.48854	Quijada et al., 2006
RVDH × P124	150 DH	Winter, spring	Canada	Flowering time	DIF	Yield related traits	hdtf3.3		Y_DIF_RPd_Ca_1	A3	4.85441	5.85441	Quijada et al., 2006
RVDH × P124	150 DH	Winter, spring	Canada	Flowering time	DIF	Yield related traits	hdtf3.3		Y_DIF_RPd_Ca_2	A3	4.9928	5.9928	Quijada et al., 2006
RVDH × P124	150 DH	Winter, spring	Canada	Flowering time	DIF	Yield related traits	hdtf3.3		Y_DIF_MP12_Ca_3	A3	5.0102	6.0102	Quijada et al., 2006
RVDH × P124	150 DH	Winter, spring	Canada	Flowering time	DIF	Yield related traits	hdtf12b.1		Y_DIF_RPd_Ca	C2	31.5955	32.5955	Quijada et al., 2006
RVDH × P124	150 DH	Winter, spring	Canada	Flowering time	DIF	Yield related traits	hdtf3.1		Y_DIF_RPd_Ca	C3	8.5808	9.5808	Quijada et al., 2006
MF216 × P1804	150 DH	Winter, spring	Canada	Plant height	PH	Yield related traits	ph12b.1		Y_PH_MP18_Ca	C2	39.3341	40.3341	Quijada et al., 2006
MF216 × P1804	150 DH	Winter, spring	Canada	Plant height	PH	Yield related traits	ph13b.3		Y_PH_MP18_Ca	C3	21.8645	22.8645	Quijada et al., 2006
MF216 × P1804	150 DH	Winter, spring	Canada	Plant height	PH	Yield related traits	ph15.3		Y_PH_MP18_Ca	C5	3.13411	4.13411	Quijada et al., 2006
MF216 × P1804	150 DH	Winter, spring	Canada	Plant height	PH	Yield related traits	ph16.1		Y_PH_MP18_Ca	C6	2.46518	3.46518	Quijada et al., 2006
MFDH × P124	150 DH	Winter, spring	Canada	Plant height	PH	Yield related traits	hph1.4		Y_PH_MP12_Ca	A1	6.77487	7.77487	Quijada et al., 2006
MFDH × P124	150 DH	Winter, spring	Canada	Plant height	PH	Yield related traits	hph8.3		Y_PH_MP12_Ca	A8	18.1729	19.1729	Quijada et al., 2006
MFDH × P124	150 DH	Winter, spring	Canada	Plant height	PH	Yield related traits	hph12b.3		Y_PH_MP12_Ca	C2	31.6739	32.6739	Quijada et al., 2006
MFDH × P124	150 DH	Winter, spring	Canada	Plant height	PH	Yield related traits	hph19.3		Y_PH_MP12_Ca	C9	45.6234	46.6234	Quijada et al., 2006
RV128 × P1804	150 DH	Winter, spring	Canada	Plant height	PH	Yield related traits	ph12a.3		Y_PH_RPa_Ca	C2	1.40132	2.40132	Quijada et al., 2006
RV128 × P1804	150 DH	Winter, spring	Canada	Plant height	PH	Yield related traits	ph17.1		Y_PH_RPa_Ca	C7	13.3974	14.3974	Quijada et al., 2006
RVDH × P124	150 DH	Winter, spring	Canada	Plant height	PH	Yield related traits	hph6.3		Y_PH_RPd_Ca	A6	5.52031	6.52031	Quijada et al., 2006
RVDH × P124	150 DH	Winter, spring	Canada	Plant height	PH	Yield related traits	hph7.3		Y_PH_RPd_Ca	A7	0.861231	1.86123	Quijada et al., 2006
RVDH × P124	150 DH	Winter, spring	Canada	Plant height	PH	Yield related traits	hph10b.3		Y_PH_RPd_Ca	A10	13.072	14.072	Quijada et al., 2006
RVDH × P124	150 DH	Winter, spring	Canada	Plant height	PH	Yield related traits	hph16.3		Y_PH_RPd_Ca	C6	6.75696	7.75696	Quijada et al., 2006
ZP1 × D126	150 DH		China	Sclerotinia stem rot resistance	SSR	Biotic factor	qSRA2		B_SSR_ZD_Cn	A2	0.970065	3.12126	Wu et al., 2019
ZP1 × D126	150 DH		China	Sclerotinia stem rot resistance	SSR	Biotic factor	qSRA3b		B_SSR_ZD_Cn_1	A3	2.70245	4.26242	Wu et al., 2019
ZP1 × D126	150 DH		China	Sclerotinia stem rot resistance	SSR	Biotic factor	qSRA3a		B_SSR_ZD_Cn_2	A3	4.23353	4.50638	Wu et al., 2019
ZP1 × D126	150 DH		China	Sclerotinia stem rot resistance	SSR	Biotic factor	qSRA6		B_SSR_ZD_Cn	A6	21.629	23.499	Wu et al., 2019
ZP1 × D126	150 DH		China	Sclerotinia stem rot resistance	SSR	Biotic factor	qSRA10		B_SSR_ZD_Cn	A10	16.0497	16.3006	Wu et al., 2019
ZP1 × D126	150 DH		China	Sclerotinia stem rot resistance	SSR	Biotic factor	qSRC2		B_SSR_ZD_Cn	C2	0.015419	4.3302	Wu et al., 2019
ZP1 × D126	150 DH		China	Sclerotinia stem rot resistance	SSR	Biotic factor	qSRC3		B_SSR_ZD_Cn	C3	0.186724	3.39271	Wu et al., 2019
ZP1 × D126	150 DH		China	Sclerotinia stem rot resistance	SSR	Biotic factor	qSRC8		B_SSR_ZD_Cn	C8	1.61883	12.0899	Wu et al., 2019
MF216 × P1804	150 DH	Winter, spring	Canada	Seed yield	SY	Yield related traits	sy3.1		Y_SY_MP18_Ca	A3	26.109	27.109	Quijada et al., 2006
MF216 × P1804	150 DH	Winter, spring	Canada	Seed yield	SY	Yield related traits	sy10.1		Y_SY_MP18_Ca	A10	10.1149	11.1149	Quijada et al., 2006
MF216 × P1804	150 DH	Winter, spring	Canada	Seed yield	SY	Yield related traits	sy11.1		Y_SY_MP18_Ca_1	C1	19.6313	20.6313	Quijada et al., 2006
MF216 × P1804	150 DH	Winter, spring	Canada	Seed yield	SY	Yield related traits	sy11.1		Y_SY_MP18_Ca_2	C1	20.2326	21.2326	Quijada et al., 2006
MF216 × P1804	150 DH	Winter, spring	Canada	Seed yield	SY	Yield related traits	sy15.3		Y_SY_MP18_Ca	C5	3.13411	4.13411	Quijada et al., 2006
MFDH × P124	150 DH	Winter, spring	Canada	Seed yield	SY	Yield related traits	hsy10.2		Y_SY_MP12_Ca_1	A10	10.1149	11.1149	Quijada et al., 2006
MFDH × P124	150 DH	Winter, spring	Canada	Seed yield	SY	Yield related traits	hsy10.4		Y_SY_MP12_Ca_2	A10	10.1149	11.1149	Quijada et al., 2006
MFDH × P124	150 DH	Winter, spring	Canada	Seed yield	SY	Yield related traits	hsy11.1		Y_SY_MP12_Ca	C1	19.6311	20.6311	Quijada et al., 2006
MFDH × P124	150 DH	Winter, spring	Canada	Seed yield	SY	Yield related traits	hsy12.1		Y_SY_MP12_Ca	C2	23.6979	24.6979	Quijada et al., 2006
MFDH × P124	150 DH	Winter, spring	Canada	Seed yield	SY	Yield related traits	hsy13.3		Y_SY_MP12_Ca	C3	0.589613	1.58961	Quijada et al., 2006
RV128 × P1804	150 DH	Winter, spring	Canada	Seed yield	SY	Yield related traits	sy15.3		Y_SY_RPa_Ca	C5	3.13411	4.13411	Quijada et al., 2006
RV128 × P1804	150 DH	Winter, spring	Canada	Seed yield	SY	Yield related traits	sy16.1		Y_SY_RPa_Ca_1	C6	6.75669	7.75669	Quijada et al., 2006
RV128 × P1804	150 DH	Winter, spring	Canada	Seed yield	SY	Yield related traits	sy16.3		Y_SY_RPa_Ca_2	C6	6.75669	7.75669	Quijada et al., 2006
RVDH × P124	150 DH	Winter, spring	Canada	Seed yield	SY	Yield related traits	hsy7.4		Y_SY_RPd_Ca_1	A7	11.2059	12.2059	Quijada et al., 2006
RVDH × P124	150 DH	Winter, spring	Canada	Seed yield	SY	Yield related traits	hsy7.2		Y_SY_RPd_Ca_2	A7	14.7513	15.7513	Quijada et al., 2006
RVDH × P124	150 DH	Winter, spring	Canada	Seed yield	SY	Yield related traits	hsy10.2		Y_SY_RPd_Ca	A10	13.6038	14.6038	Quijada et al., 2006
RVDH × P124	150 DH	Winter, spring	Canada	Seed yield	SY	Yield related traits	hsy15.2		Y_SY_RPd_Ca	C5	8.11448	9.11448	Quijada et al., 2006
RVDH × P124	150 DH	Winter, spring	Canada	Seed yield	SY	Yield related traits	hsy17.3		Y_SY_RPd_Ca	C7	13.3974	14.3974	Quijada et al., 2006
MF216 × P1804	150 DH	Winter, spring	Canada	Thousand seed weight	TSW	Yield related traits	sw17.3		Y_TSW_MP18_Ca	C7	2.53066	3.53066	Quijada et al., 2006
RV128 × P1804	150 DH	Winter, spring	Canada	Thousand seed weight	TSW	Yield related traits	sw7.1		Y_TSW_RPa_Ca	A7	0.876883	1.87688	Quijada et al., 2006
RVDH × P124	150 DH	Winter, spring	Canada	Thousand seed weight	TSW	Yield related traits	hsw19.3		Y_TSW_RPd_Ca	C9	43.3262	44.3262	Quijada et al., 2006
MF216 × P1804	150 DH	Winter, spring	Canada	Test weight	TW	Yield related traits	tw3.1		Y_TW_MP18_Ca	A3	26.109	27.109	Quijada et al., 2006
MF216 × P1804	150 DH	Winter, spring	Canada	Test weight	TW	Yield related traits	tw10.1		Y_TW_MP18_Ca	A10	10.1149	11.1149	Quijada et al., 2006
MFDH × P124	150 DH	Winter, spring	Canada	Test weight	TW	Yield related traits	htw7.2		Y_TW_MP12_Ca	A7	22.5929	23.5929	Quijada et al., 2006
MFDH × P124	150 DH	Winter, spring	Canada	Test weight	TW	Yield related traits	htw15.2		Y_TW_MP12_Ca_1	C5	39.5016	40.5016	Quijada et al., 2006
MFDH × P124	150 DH	Winter, spring	Canada	Test weight	TW	Yield related traits	htw15.4		Y_TW_MP12_Ca_2	C5	41.0274	42.0274	Quijada et al., 2006
RV128 × P1804	150 DH	Winter, spring	Canada	Test weight	TW	Yield related traits	tw10.1		Y_TW_RPa_Ca	A10	10.1149	11.1149	Quijada et al., 2006
RV128 × P1804	150 DH	Winter, spring	Canada	Test weight	TW	Yield related traits	tw17.1		Y_TW_RPa_Ca	C7	30.7889	31.7889	Quijada et al., 2006
RVDH × P124	150 DH	Winter, spring	Canada	Test weight	TW	Yield related traits	htw1.4		Y_TW_RPd_Ca	A1	6.09432	7.09432	Quijada et al., 2006
RVDH × P124	150 DH	Winter, spring	Canada	Test weight	TW	Yield related traits	htw13.1		Y_TW_RPd_Ca	C3	29.0163	30.0163	Quijada et al., 2006
RVDH × P124	150 DH	Winter, spring	Canada	Test weight	TW	Yield related traits	htw15.4		Y_TW_RPd_Ca	C5	40.3278	41.3278	Quijada et al., 2006
G120 x 9172	151 DH, BC4F2		China	Seed Glucosinolates content	GLS	Seed composition	qGSL-C2	SSA2-146/SSA2-157	S_GLS_G9_Cn	C2	61.256	61.335	Liu et al., 2020
Natural population	152 accessions		Asia, Europe, Americ, Australia	Sclerotinia Stem Rot resistance	SSR	Biotic factor	S1		B_SSR_NP_M	A1	22.6092	22.8092	Gyawali et al., 2016
Natural population	152 accessions		Asia, Europe, Americ, Australia	Sclerotinia Stem Rot resistance	SSR	Biotic factor	S2		B_SSR_NP_M_1	A2	0.091624	0.291624	Gyawali et al., 2016
Natural population	152 accessions		Asia, Europe, Americ, Australia	Sclerotinia Stem Rot resistance	SSR	Biotic factor	S3		B_SSR_NP_M_2	A2	2.10816	2.30816	Gyawali et al., 2016
Natural population	152 accessions		Asia, Europe, Americ, Australia	Sclerotinia Stem Rot resistance	SSR	Biotic factor	S4		B_SSR_NP_M_1	A3	9.5075	9.7075	Gyawali et al., 2016
Natural population	152 accessions		Asia, Europe, Americ, Australia	Sclerotinia Stem Rot resistance	SSR	Biotic factor	S5		B_SSR_NP_M_2	A3	12.9464	13.1464	Gyawali et al., 2016
Natural population	152 accessions		Asia, Europe, Americ, Australia	Sclerotinia Stem Rot resistance	SSR	Biotic factor	S6		B_SSR_NP_M_3	A3	22.9443	23.1443	Gyawali et al., 2016
Natural population	152 accessions		Asia, Europe, Americ, Australia	Sclerotinia Stem Rot resistance	SSR	Biotic factor	S7		B_SSR_NP_M	A4	7.75688	7.95688	Gyawali et al., 2016
Natural population	152 accessions		Asia, Europe, Americ, Australia	Sclerotinia Stem Rot resistance	SSR	Biotic factor	S8		B_SSR_NP_M	A5	4.69385	4.89385	Gyawali et al., 2016
Natural population	152 accessions		Asia, Europe, Americ, Australia	Sclerotinia Stem Rot resistance	SSR	Biotic factor	S9		B_SSR_NP_M	A5	8.65583	8.85583	Gyawali et al., 2016
Natural population	152 accessions		Asia, Europe, Americ, Australia	Sclerotinia Stem Rot resistance	SSR	Biotic factor	S11		B_SSR_NP_M_1	A6	1.71036	1.91036	Gyawali et al., 2016
Natural population	152 accessions		Asia, Europe, Americ, Australia	Sclerotinia Stem Rot resistance	SSR	Biotic factor	S12		B_SSR_NP_M_2	A6	6.14023	6.34023	Gyawali et al., 2016
Natural population	152 accessions		Asia, Europe, Americ, Australia	Sclerotinia Stem Rot resistance	SSR	Biotic factor	S13		B_SSR_NP_M_3	A6	19.2293	19.4293	Gyawali et al., 2016
Natural population	152 accessions		Asia, Europe, Americ, Australia	Sclerotinia Stem Rot resistance	SSR	Biotic factor	S14		B_SSR_NP_M_4	A6	20.1367	20.3367	Gyawali et al., 2016
Natural population	152 accessions		Asia, Europe, Americ, Australia	Sclerotinia Stem Rot resistance	SSR	Biotic factor	S15		B_SSR_NP_M_1	A7	1.7814	1.9814	Gyawali et al., 2016
Natural population	152 accessions		Asia, Europe, Americ, Australia	Sclerotinia Stem Rot resistance	SSR	Biotic factor	S16		B_SSR_NP_M_2	A7	14.3407	14.5407	Gyawali et al., 2016
Natural population	152 accessions		Asia, Europe, Americ, Australia	Sclerotinia Stem Rot resistance	SSR	Biotic factor	S17		B_SSR_NP_M_3	A7	16.1976	16.3976	Gyawali et al., 2016
Natural population	152 accessions		Asia, Europe, Americ, Australia	Sclerotinia Stem Rot resistance	SSR	Biotic factor	S18		B_SSR_NP_M	A9	11.2066	11.4066	Gyawali et al., 2016
Natural population	152 accessions		Asia, Europe, Americ, Australia	Sclerotinia Stem Rot resistance	SSR	Biotic factor	S19		B_SSR_NP_M_1	A10	11.8679	12.0679	Gyawali et al., 2016
Natural population	152 accessions		Asia, Europe, Americ, Australia	Sclerotinia Stem Rot resistance	SSR	Biotic factor	S20		B_SSR_NP_M_2	A10	15.3007	15.5007	Gyawali et al., 2016
Natural population	152 accessions		Asia, Europe, Americ, Australia	Sclerotinia Stem Rot resistance	SSR	Biotic factor	S22		B_SSR_NP_M	C1	29.1185	29.3185	Gyawali et al., 2016
Natural population	152 accessions		Asia, Europe, Americ, Australia	Sclerotinia Stem Rot resistance	SSR	Biotic factor	S23		B_SSR_NP_M_1	C2	1.63878	1.83878	Gyawali et al., 2016
Natural population	152 accessions		Asia, Europe, Americ, Australia	Sclerotinia Stem Rot resistance	SSR	Biotic factor	S24		B_SSR_NP_M_2	C2	31.4736	31.6736	Gyawali et al., 2016
Natural population	152 accessions		Asia, Europe, Americ, Australia	Sclerotinia Stem Rot resistance	SSR	Biotic factor	S25		B_SSR_NP_M_3	C2	39.1854	39.3854	Gyawali et al., 2016
Natural population	152 accessions		Asia, Europe, Americ, Australia	Sclerotinia Stem Rot resistance	SSR	Biotic factor	S26		B_SSR_NP_M_1	C3	8.12071	8.32071	Gyawali et al., 2016
Natural population	152 accessions		Asia, Europe, Americ, Australia	Sclerotinia Stem Rot resistance	SSR	Biotic factor	S27		B_SSR_NP_M_2	C3	13.0429	13.2429	Gyawali et al., 2016
Natural population	152 accessions		Asia, Europe, Americ, Australia	Sclerotinia Stem Rot resistance	SSR	Biotic factor	S28		B_SSR_NP_M_3	C3	15.5104	15.7104	Gyawali et al., 2016
Natural population	152 accessions		Asia, Europe, Americ, Australia	Sclerotinia Stem Rot resistance	SSR	Biotic factor	S29		B_SSR_NP_M_4	C3	19.194	19.394	Gyawali et al., 2016
Natural population	152 accessions		Asia, Europe, Americ, Australia	Sclerotinia Stem Rot resistance	SSR	Biotic factor	S30		B_SSR_NP_M_5	C3	23.1597	23.3597	Gyawali et al., 2016
Natural population	152 accessions		Asia, Europe, Americ, Australia	Sclerotinia Stem Rot resistance	SSR	Biotic factor	S31		B_SSR_NP_M_6	C3	34.8686	35.0686	Gyawali et al., 2016
Natural population	152 accessions		Asia, Europe, Americ, Australia	Sclerotinia Stem Rot resistance	SSR	Biotic factor	S32		B_SSR_NP_M_1	C4	2.49885	2.69885	Gyawali et al., 2016
Natural population	152 accessions		Asia, Europe, Americ, Australia	Sclerotinia Stem Rot resistance	SSR	Biotic factor	S33		B_SSR_NP_M_2	C4	5.93581	6.13581	Gyawali et al., 2016
Natural population	152 accessions		Asia, Europe, Americ, Australia	Sclerotinia Stem Rot resistance	SSR	Biotic factor	S34		B_SSR_NP_M_3	C4	5.93581	6.13581	Gyawali et al., 2016
Natural population	152 accessions		Asia, Europe, Americ, Australia	Sclerotinia Stem Rot resistance	SSR	Biotic factor	S36		B_SSR_NP_M_1	C5	0	0.122635	Gyawali et al., 2016
Natural population	152 accessions		Asia, Europe, Americ, Australia	Sclerotinia Stem Rot resistance	SSR	Biotic factor	S35		B_SSR_NP_M_2	C5	10.8037	11.0037	Gyawali et al., 2016
Natural population	152 accessions		Asia, Europe, Americ, Australia	Sclerotinia Stem Rot resistance	SSR	Biotic factor	S37		B_SSR_NP_M_3	C5	27.5168	27.7168	Gyawali et al., 2016
Natural population	152 accessions		Asia, Europe, Americ, Australia	Sclerotinia Stem Rot resistance	SSR	Biotic factor	S38		B_SSR_NP_M	C6	1.69293	1.89293	Gyawali et al., 2016
Natural population	152 accessions		Asia, Europe, Americ, Australia	Sclerotinia Stem Rot resistance	SSR	Biotic factor	S39		B_SSR_NP_M_1	C8	8.08282	8.28282	Gyawali et al., 2016
Natural population	152 accessions		Asia, Europe, Americ, Australia	Sclerotinia Stem Rot resistance	SSR	Biotic factor	S40		B_SSR_NP_M_2	C8	24.6993	24.8993	Gyawali et al., 2016
Natural population	152 accessions		Asia, Europe, Americ, Australia	Sclerotinia Stem Rot resistance	SSR	Biotic factor	S42		B_SSR_NP_M_3	C8	31.4664	31.6664	Gyawali et al., 2016
Natural population	152 accessions		Asia, Europe, Americ, Australia	Sclerotinia Stem Rot resistance	SSR	Biotic factor	S41		B_SSR_NP_M_4	C8	38.0766	38.2766	Gyawali et al., 2016
Natural population	152 accessions		Asia, Europe, Americ, Australia	Sclerotinia Stem Rot resistance	SSR	Biotic factor	S43		B_SSR_NP_M	C9	13.5166	13.7166	Gyawali et al., 2016
Major × RV289	152 DH		America	Sclerotinia Stem Rot resistance	SSR	Biotic factor	Sll2		B_SSR_MR_USA	A2	0	0.130777	Zhao et al., 2006
Major × RV289	152 DH		America	Sclerotinia Stem Rot resistance	SSR	Biotic factor	Sll14a		B_SSR_MR_USA_1	A9	1.48363	1.68363	Zhao et al., 2006
Major × RV289	152 DH		America	Sclerotinia Stem Rot resistance	SSR	Biotic factor	Sll14a3		B_SSR_MR_USA_2	A9	1.48363	1.68363	Zhao et al., 2006
Major × RV289	152 DH		America	Sclerotinia Stem Rot resistance	SSR	Biotic factor	Sll5		B_SSR_MR_USA	C5	24.6201	24.8201	Zhao et al., 2006
Major × RV289	152 DH		America	Sclerotinia Stem Rot resistance	SSR	Biotic factor	Sll16-1/Sll16-2/Sll16-3		B_SSR_MR_USA	C6	32.4664	32.6664	Zhao et al., 2006
Major × RV289	152 DH		America	Sclerotinia Stem Rot resistance	SSR	Biotic factor	Sll14b		B_SSR_MR_USA	C8	30.1684	30.3684	Zhao et al., 2006
RV298 × P1804	152 DH	Semi-winter type	America	Sclerotinia stem rot resistance	SSR	Biotic factor	Sll2		B_SSR_RPc_USA	A2	0.032458	3.45418	Zhao et al., 2006
RV298 × P1804	152 DH	Semi-winter type	America	Sclerotinia stem rot resistance	SSR	Biotic factor	Dw3		B_SSR_RPc_USA	A3	15.5474	16.0649	Zhao et al., 2006
RV298 × P1804	152 DH	Semi-winter type	America	Sclerotinia stem rot resistance	SSR	Biotic factor	Sll12		B_SSR_RPc_USA_1	C2	0.307942	6.70709	Zhao et al., 2006
RV298 × P1804	152 DH	Semi-winter type	America	Sclerotinia stem rot resistance	SSR	Biotic factor	Dw12		B_SSR_RPc_USA_2	C2	3.71087	6.70709	Zhao et al., 2006
RV298 × P1804	152 DH	Semi-winter type	America	Sclerotinia stem rot resistance	SSR	Biotic factor	Sll14a		B_SSR_RPc_USA_1	C4	0.396764	9.41816	Zhao et al., 2006
RV298 × P1804	152 DH	Semi-winter type	America	Sclerotinia stem rot resistance	SSR	Biotic factor	Sll14b		B_SSR_RPc_USA_2	C4	11.6918	28.7205	Zhao et al., 2006
RV298 × P1804	152 DH	Semi-winter type	America	Sclerotinia stem rot resistance	SSR	Biotic factor	Sll16		B_SSR_RPc_USA_1	C6	23.1814	35.4656	Zhao et al., 2006
RV298 × P1804	152 DH	Semi-winter type	America	Sclerotinia stem rot resistance	SSR	Biotic factor	Dw16		B_SSR_RPc_USA_2	C6	28.555	35.4656	Zhao et al., 2006
RV298 × P1804	152 DH	Semi-winter type	America	Sclerotinia stem rot resistance	SSR	Biotic factor	Dw19		B_SSR_RPc_USA_1	C9	43.3261	43.5938	Zhao et al., 2006
RV298 × P1804	152 DH	Semi-winter type	America	Sclerotinia stem rot resistance	SSR	Biotic factor	Sll19		B_SSR_RPc_USA_2	C9	46.582	46.7457	Zhao et al., 2006
Polo × Topas	156 DH	Spring-type	Canada	Palmitic acid	C16:0	Seed composition	qC16:0-A10-PT		S_C16:0_PT_Ca	A10	0.5	9.01	Javed et al., 2016
Polo × Topas	156 DH	Spring-type	Canada	Palmitic acid	C16:0	Seed composition	qC16:0-A3-PT		S_C16:0_PT_Ca	A3	9.85963	14.13	Javed et al., 2016
Polo × Topas	156 DH	Spring-type	Canada	Palmitic acid	C16:0	Seed composition	qC16:0-A5-PT		S_C16:0_PT_Ca	A5	0.900068	0.9	Javed et al., 2016
Polo × Topas	156 DH	Spring-type	Canada	Palmitic acid	C16:0	Seed composition	qC16:0-C2-2-PT		S_C16:0_PT_Ca_1	C2	2.93944	18.56	Javed et al., 2016
Polo × Topas	156 DH	Spring-type	Canada	Palmitic acid	C16:0	Seed composition	qC16:0-C2-1-PT		S_C16:0_PT_Ca_2	C2	16.325	18.56	Javed et al., 2016
Polo × Topas	156 DH	Spring-type	Canada	Palmitic acid	C16:0	Seed composition	qC16:0-C3-PT		S_C16:0_PT_Ca	C3	4.59789	5.94	Javed et al., 2016
Polo × Topas	156 DH	Spring-type	Canada	Stearic acid	C18:0	Seed composition	qC18:0-C1-PT		S_C18:0_PT_Ca	C1	0.124772	0.12	Javed et al., 2016
Polo × Topas	156 DH	Spring-type	Canada	Stearic acid	C18:0	Seed composition	qC18:0-C8-PT		S_C18:0_PT_Ca	C8	27.2997	27.67	Javed et al., 2016
Polo × Topas	156 DH	Spring-type	Canada	Oleic acid	C18:1	Seed composition	qC18:1-A1-PT		S_C18:1_PT_Ca	A1	3.90312	4.54	Javed et al., 2016
Polo × Topas	156 DH	Spring-type	Canada	Oleic acid	C18:1	Seed composition	qC18:1-A2-PT		S_C18:1_PT_Ca	A2	0.652651	0.92	Javed et al., 2016
Polo × Topas	156 DH	Spring-type	Canada	Oleic acid	C18:1	Seed composition	qC18:1-A3-1-PT		S_C18:1_PT_Ca_1	A3	3.77632	4.97	Javed et al., 2016
Polo × Topas	156 DH	Spring-type	Canada	Oleic acid	C18:1	Seed composition	qC18:1-A3-2-PT		S_C18:1_PT_Ca_2	A3	4.96614	4.97	Javed et al., 2016
Polo × Topas	156 DH	Spring-type	Canada	Linoleic acid	C18:2	Seed composition	qC18:2-A2-PT		S_C18:2_PT_Ca	A2	0.652651	0.92	Javed et al., 2016
Polo × Topas	156 DH	Spring-type	Canada	Linoleic acid	C18:2	Seed composition	qC18:2-A3-PT		S_C18:2_PT_Ca	A3	3.77632	4.97	Javed et al., 2016
Polo × Topas	156 DH	Spring-type	Canada	Linoleic acid	C18:2	Seed composition	qC18:2-A5-PT		S_C18:2_PT_Ca	A5	0.928928	0.93	Javed et al., 2016
Polo × Topas	156 DH	Spring-type	Canada	Linoleic acid	C18:2	Seed composition	qC18:2-C1-PT		S_C18:2_PT_Ca	C1	38.41	38.41	Javed et al., 2016
Polo × Topas	156 DH	Spring-type	Canada	Linolenic acid	C18:3	Seed composition	qC18:3-A1-PT		S_C18:3_PT_Ca	A1	3.90312	4.54	Javed et al., 2016
Polo × Topas	156 DH	Spring-type	Canada	Linolenic acid	C18:3	Seed composition	qC18:3-A10-1-PT		S_C18:3_PT_Ca	A10	0.3735	0.37	Javed et al., 2016
Polo × Topas	156 DH	Spring-type	Canada	Linolenic acid	C18:3	Seed composition	qC18:3-A2-1-PT		S_C18:3_PT_Ca_1	A2	0.652651	0.92	Javed et al., 2016
Polo × Topas	156 DH	Spring-type	Canada	Linolenic acid	C18:3	Seed composition	qC18:3-A2-2-PT		S_C18:3_PT_Ca_2	A2	0.652651	0.92	Javed et al., 2016
Polo × Topas	156 DH	Spring-type	Canada	Linolenic acid	C18:3	Seed composition	qC18:3-A3-1-PT		S_C18:3_PT_Ca_1	A3	3.77632	4.31	Javed et al., 2016
Polo × Topas	156 DH	Spring-type	Canada	Linolenic acid	C18:3	Seed composition	qC18:3-A3-2-PT		S_C18:3_PT_Ca_2	A3	4.96614	4.97	Javed et al., 2016
Polo × Topas	156 DH	Spring-type	Canada	Arachidonic acid	C20:0	Seed composition	qC20:0-C1-PT		S_C20:0_PT_Ca	C1	38.41	38.41	Javed et al., 2016
Polo × Topas	156 DH	Spring-type	Canada	Arachidonic acid	C20:0	Seed composition	qC20:0-C3-PT		S_C20:0_PT_Ca	C3	20.8196	20.82	Javed et al., 2016
Polo × Topas	156 DH	Spring-type	Canada	Arachidonic acid	C20:0	Seed composition	qC20:0-C8-PT		S_C20:0_PT_Ca	C8	27.2997	27.67	Javed et al., 2016
Polo × Topas	156 DH	Spring-type	Canada	Oil content	OC	Seed composition	qOC-C1-1-PT		S_OC_PT_Ca_1	C1	0.124772	0.12	Javed et al., 2016
Polo × Topas	156 DH	Spring-type	Canada	Oil content	OC	Seed composition	qOC-C1-2-PT		S_OC_PT_Ca_2	C1	30.1074	31.25	Javed et al., 2016
Express 617 x 1012-98	166 DH	Winter-type	Germany	ABA concentration	ABA.c	Hormone level	ABA5.1.1		H_ABA.c_E1012_Gr	A1	1.7056	1.70587	Nguyen et al., 2018
Express 617 x 1012-98	166 DH	Winter-type	Germany	ABA concentration	ABA.c	Hormone level	ABA12.2.7		H_ABA.c_E1012_Gr	A2	19.8031	19.8034	Nguyen et al., 2018
Express 617 x 1012-98	166 DH	Winter-type	Germany	ABA concentration	ABA.c	Hormone level	ABA5.6.2		H_ABA.c_E1012_Gr	A6	12.8845	12.8864	Nguyen et al., 2018
Express 617 x 1012-98	166 DH	Winter-type	Germany	ABA concentration	ABA.c	Hormone level	ABA12.9.1		H_ABA.c_E1012_Gr	A9	9.72746	9.72928	Nguyen et al., 2018
Express 617 x 1012-98	166 DH	Winter-type	Germany	ABA concentration	ABA.c	Hormone level	ABA12.14.2		H_ABA.c_E1012_Gr	C4	23.1504	23.1507	Nguyen et al., 2018
Express 617 x 1012-98	166 DH	Winter-type	Germany	ABA concentration	ABA.c	Hormone level	ABA12.15.3		H_ABA.c_E1012_Gr	C5	56.2529	56.2534	Nguyen et al., 2018
Express 617 x 1012-98	166 DH	Winter-type	Germany	ABA concentration	ABA.c	Hormone level	ABA5.17.5a		H_ABA.c_E1012_Gr_1	C7	3.74688	3.74726	Nguyen et al., 2018
Express 617 x 1012-98	166 DH	Winter-type	Germany	ABA concentration	ABA.c	Hormone level	ABA5.17.5b		H_ABA.c_E1012_Gr_2	C7	6.38674	6.38713	Nguyen et al., 2018
Express 617 x 1012-98	166 DH	Winter-type	Germany	ABA concentration	ABA.c	Hormone level	ABA12.17.5		H_ABA.c_E1012_Gr_3	C7	36.775	36.7754	Nguyen et al., 2018
Express 617 x 1012-98	166 DH	Winter-type	Germany	ABA concentration	ABA.c	Hormone level	ABA12.19.6		H_ABA.c_E1012_Gr	C9	24.3399	24.3401	Nguyen et al., 2018
Express 617 x 1012-98	166 DH	Winter-type	Germany	DPA concentration	DPAc	Hormone level	DPA5.6.1		H_DPAc_E1012_Gr	A6	12.8845	12.8864	Nguyen et al., 2018
Express 617 x 1012-98	166 DH	Winter-type	Germany	DPA concentration	DPAc	Hormone level	DPA5.7.2		H_DPAc_E1012_Gr	A7	14.9733	14.9743	Nguyen et al., 2018
Express 617 x 1012-98	166 DH	Winter-type	Germany	DPA concentration	DPAc	Hormone level	DPA12.8.1		H_DPAc_E1012_Gr	A8	1.37219	1.37264	Nguyen et al., 2018
Express 617 x 1012-98	166 DH	Winter-type	Germany	DPA concentration	DPAc	Hormone level	DPA5.9.3		H_DPAc_E1012_Gr	A9	19.9684	19.9688	Nguyen et al., 2018
Express 617 x 1012-98	166 DH	Winter-type	Germany	DPA concentration	DPAc	Hormone level	DPA12.14.3		H_DPAc_E1012_Gr	C4	44.3503	44.3505	Nguyen et al., 2018
Express 617 x 1012-98	166 DH	Winter-type	Germany	DPA concentration	DPAc	Hormone level	DPA12.15.4		H_DPAc_E1012_Gr	C5	36.3197	36.3202	Nguyen et al., 2018
Express 617 x 1012-98	166 DH	Winter-type	Germany	DPA concentration	DPAc	Hormone level	DPA12.17.5		H_DPAc_E1012_Gr	C7	36.775	36.7753	Nguyen et al., 2018
Express 617 x 1012-98	166 DH	Winter-type	Germany	DPA concentration	DPAc	Hormone level	DPA12.18.6		H_DPAc_E1012_Gr	C8	20.8878	20.8923	Nguyen et al., 2018
Express 617 x 1012-98	166 DH	Winter-type	Germany	Germination rate	GR	Yield related traits	GR.9.1		Y_GR_E1012_Gr	A9	9.72551		Nguyen et al., 2018
Express 617 x 1012-98	166 DH	Winter-type	Germany	Germination rate	GR	Yield related traits	GR.11.2		Y_GR_E1012_Gr	C1	12.8026	12.8041	Nguyen et al., 2018
Express 617 x 1012-98	166 DH	Winter-type	Germany	IAA concentration	IAA.c	Hormone level	IAA12.1.1		H_IAA.c_E1012_Gr	A1	1.7056	1.70587	Nguyen et al., 2018
Express 617 x 1012-98	166 DH	Winter-type	Germany	IAA concentration	IAA.c	Hormone level	IAA12.2.9		H_IAA.c_E1012_Gr_1	A2	2.35774	2.35831	Nguyen et al., 2018
Express 617 x 1012-98	166 DH	Winter-type	Germany	IAA concentration	IAA.c	Hormone level	IAA5.2.9		H_IAA.c_E1012_Gr_2	A2	2.35774	2.35831	Nguyen et al., 2018
Express 617 x 1012-98	166 DH	Winter-type	Germany	IAA concentration	IAA.c	Hormone level	IAA5.8.1		H_IAA.c_E1012_Gr	A8	1.37219	1.37264	Nguyen et al., 2018
Express 617 x 1012-98	166 DH	Winter-type	Germany	IAA concentration	IAA.c	Hormone level	IAA5.15.3		H_IAA.c_E1012_Gr	C5	36.3197	36.3202	Nguyen et al., 2018
Express 617 x 1012-98	166 DH	Winter-type	Germany	IAA concentration	IAA.c	Hormone level	IAA12.16.4		H_IAA.c_E1012_Gr_1	C6	5.08299	5.08316	Nguyen et al., 2018
Express 617 x 1012-98	166 DH	Winter-type	Germany	IAA concentration	IAA.c	Hormone level	IAA5.16.4		H_IAA.c_E1012_Gr_2	C6	11.8711	11.8713	Nguyen et al., 2018
Express 617 x 1012-98	166 DH	Winter-type	Germany	IAA concentration	IAA.c	Hormone level	IAA12.18.8		H_IAA.c_E1012_Gr_1	C8	3.04426	3.04444	Nguyen et al., 2018
Express 617 x 1012-98	166 DH	Winter-type	Germany	IAA concentration	IAA.c	Hormone level	IAA5.18.5		H_IAA.c_E1012_Gr_2	C8	3.04426	3.04436	Nguyen et al., 2018
Express 617 x 1012-98	166 DH	Winter-type	Germany	IAA concentration	IAA.c	Hormone level	IAA12.18.7		H_IAA.c_E1012_Gr_3	C8	13.0769	13.0772	Nguyen et al., 2018
Express 617 x 1012-98	166 DH	Winter-type	Germany	IAA concentration	IAA.c	Hormone level	IAA5.19.8		H_IAA.c_E1012_Gr	C9	3.70699	3.7071	Nguyen et al., 2018
Express 617 x 1012-98	166 DH	Winter-type	Germany	Seedling fresh weight	SFW	Yield related traits	SFW14.2.5		Y_SFW_E1012_Gr_1	A2	1.79642	1.79645	Nguyen et al., 2018
Express 617 x 1012-98	166 DH	Winter-type	Germany	Seedling fresh weight	SFW	Yield related traits	SFW7.2.2		Y_SFW_E1012_Gr_2	A2	2.35774	2.35831	Nguyen et al., 2018
Express 617 x 1012-98	166 DH	Winter-type	Germany	Seedling fresh weight	SFW	Yield related traits	SFW14.16.2		Y_SFW_E1012_Gr	C6	5.08299	5.08316	Nguyen et al., 2018
Express 617 x 1012-98	166 DH	Winter-type	Germany	Seedling fresh weight	SFW	Yield related traits	SFW14.19.3		Y_SFW_E1012_Gr_1	C9	2.71955	2.7197	Nguyen et al., 2018
Express 617 x 1012-98	166 DH	Winter-type	Germany	Seedling fresh weight	SFW	Yield related traits	SFW7.19.1		Y_SFW_E1012_Gr_2	C9	2.71955	2.7197	Nguyen et al., 2018
Express 617 x 1012-98	166 DH	Winter-type	Germany	Seedling fresh weight	SFW	Yield related traits	SFW14.19.4		Y_SFW_E1012_Gr_3	C9	35.4781	35.4786	Nguyen et al., 2018
Express 617 x 1012-98	166 DH	Winter-type	Germany	Shoot length	SL	Yield related traits	SL14.3.1		Y_SL_E1012_Gr	A3	21.3436	21.3439	Nguyen et al., 2018
Express 617 x 1012-98	166 DH	Winter-type	Germany	Shoot length	SL	Yield related traits	SL7.5.1		Y_SL_E1012_Gr	A5	22.3787	22.3788	Nguyen et al., 2018
Express 617 x 1012-98	166 DH	Winter-type	Germany	Shoot length	SL	Yield related traits	SL14.17.3		Y_SL_E1012_Gr	C7	36.775	36.7754	Nguyen et al., 2018
NJAU5737 × ZS11	1661 BC5F3		China	Plant height	PH	Yield related traits			Y_PH_NZ_Cn	A5	11.341	11.415	Huang et al., 2020
RV289 × P1804	170 DH		America	Flowering time	DIF	Yield related traits	dtf2.1		Y_DIF_RPb_USA	A2	0.032671	1.03267	Udall et al., 2006
RV289 × P1804	170 DH		America	Flowering time	DIF	Yield related traits	dtf12.3		Y_DIF_RPb_USA	C2	3.7108	4.7108	Udall et al., 2006
RV289 × P1804	170 DH		America	Flowering time	DIF	Yield related traits	dtf19.1		Y_DIF_RPb_USA	C9	46.7464	47.7464	Udall et al., 2006
TO1141 × P1804	170 DH		America	Flowering time	DIF	Yield related traits	dtf3.3		Y_DIF_TP_USA	A3	12.2061	13.2061	Udall et al., 2006
TO1141 × P1804	170 DH		America	Flowering time	DIF	Yield related traits	dtf6.3		Y_DIF_TP_USA_1	A6	0.593879	1.59388	Udall et al., 2006
TO1141 × P1804	170 DH		America	Flowering time	DIF	Yield related traits	dtf6.5		Y_DIF_TP_USA_2	A6	10.9441	11.9441	Udall et al., 2006
TO1141 × P1804	170 DH		America	Flowering time	DIF	Yield related traits	dtf12.3		Y_DIF_TP_USA	C2	0.307942	1.30794	Udall et al., 2006
RV289 × P1804	170 DH		America	Plant height	PH	Yield related traits	ph12.1		Y_PH_RPb_USA	C2	0.307942	1.30794	Udall et al., 2006
RV289 × P1804	170 DH		America	Plant height	PH	Yield related traits	ph16.3		Y_PH_RPb_USA	C6	23.1814	24.1814	Udall et al., 2006
TO1141 × P1804	170 DH		America	Plant height	PH	Yield related traits	ph1.5		Y_PH_TP_USA	A1	0.137833	1.13783	Udall et al., 2006
TO1141 × P1804	170 DH		America	Plant height	PH	Yield related traits	ph3.5		Y_PH_TP_USA_1	A3	1.35161	2.35161	Udall et al., 2006
TO1141 × P1804	170 DH		America	Plant height	PH	Yield related traits	ph3.3		Y_PH_TP_USA_2	A3	7.97959	8.97959	Udall et al., 2006
TO1141 × P1804	170 DH		America	Plant height	PH	Yield related traits	ph6.3		Y_PH_TP_USA	A6	19.2318	20.2318	Udall et al., 2006
TO1141 × P1804	170 DH		America	Plant height	PH	Yield related traits	ph7.5		Y_PH_TP_USA	A7	13.4439	14.4439	Udall et al., 2006
TO1141 × P1804	170 DH		America	Plant height	PH	Yield related traits	ph16.5		Y_PH_TP_USA_1	C6	4.85155	5.85155	Udall et al., 2006
TO1141 × P1804	170 DH		America	Plant height	PH	Yield related traits	ph16.3		Y_PH_TP_USA_2	C6	19.4516	20.4516	Udall et al., 2006
TO1141 × P1804	170 DH		America	Plant height	PH	Yield related traits	ph19.3		Y_PH_TP_USA	C9	46.582	47.582	Udall et al., 2006
TO1141 × P1804	170 DH		America	Silique length	PL	Yield related traits	ln9.5		Y_PL_TP_USA	A9	19.8093	20.8093	Udall et al., 2006
TO1141 × P1804	170 DH		America	Silique length	PL	Yield related traits	ln18.5		Y_PL_TP_USA	C8	25.5342	26.5342	Udall et al., 2006
RV289 × P1804	170 DH		America	Seed yield	SY	Yield related traits	sy2.1		Y_SY_RPb_USA	A2	0.032671	1.03267	Udall et al., 2006
RV289 × P1804	170 DH		America	Seed yield	SY	Yield related traits	sy10.3		Y_SY_RPb_USA	A10	6.11622	7.11622	Udall et al., 2006
RV289 × P1804	170 DH		America	Seed yield	SY	Yield related traits	sy16.3		Y_SY_RPb_USA	C6	23.1814	24.1814	Udall et al., 2006
TO1141 × P1804	170 DH		America	Seed yield	SY	Yield related traits	sy11.3		Y_SY_TP_USA	C1	1.02456	2.02456	Udall et al., 2006
TO1141 × P1804	170 DH		America	Seed yield	SY	Yield related traits	sy13.3		Y_SY_TP_USA_1	C3	19.2808	20.2808	Udall et al., 2006
TO1141 × P1804	170 DH		America	Seed yield	SY	Yield related traits	sy13.5		Y_SY_TP_USA_2	C3	19.9501	20.9501	Udall et al., 2006
TO1141 × P1804	170 DH		America	Seed yield	SY	Yield related traits	sy14.3		Y_SY_TP_USA	C4	48.5883	49.5883	Udall et al., 2006
RV289 × P1804	170 DH		America	Thousand seed weight	TSW	Yield related traits	sw7.3		Y_TSW_RPb_USA_1	A7	0.861231	1.86123	Udall et al., 2006
RV289 × P1804	170 DH		America	Thousand seed weight	TSW	Yield related traits	sw7.1		Y_TSW_RPb_USA_2	A7	7.84809	8.84809	Udall et al., 2006
RV289 × P1804	170 DH		America	Thousand seed weight	TSW	Yield related traits	sw13.1		Y_TSW_RPb_USA	C3	9.25271	10.2527	Udall et al., 2006
RV289 × P1804	170 DH		America	Thousand seed weight	TSW	Yield related traits	sw14.3		Y_TSW_RPb_USA	C4	48.59	49.59	Udall et al., 2006
RV289 × P1804	170 DH		America	Thousand seed weight	TSW	Yield related traits	sw17.1		Y_TSW_RPb_USA	C7	36.1267	37.1267	Udall et al., 2006
TO1141 × P1804	170 DH		America	Thousand seed weight	TSW	Yield related traits	sw12.5		Y_TSW_TP_USA	C2	1.43766	2.43766	Udall et al., 2006
TO1141 × P1804	170 DH		America	Thousand seed weight	TSW	Yield related traits	sw17.5		Y_TSW_TP_USA	C7	17.3842	18.3842	Udall et al., 2006
TO1141 × P1804	170 DH		America	Thousand seed weight	TSW	Yield related traits	sw18.5		Y_TSW_TP_USA	C8	20.3603	21.3603	Udall et al., 2006
TO1141 × P1804	170 DH		America	Thousand seed weight	TSW	Yield related traits	sw19.5		Y_TSW_TP_USA	C9	8.49843	9.49843	Udall et al., 2006
RV289 × P1804	170 DH		America	Test weight	TW	Yield related traits	tw7.1		Y_TW_RPb_USA	A7	7.84853	8.84853	Udall et al., 2006
RV289 × P1804	170 DH		America	Test weight	TW	Yield related traits	tw15.1		Y_TW_RPb_USA	C5	39.4516	40.4516	Udall et al., 2006
RV289 × P1804	170 DH		America	Test weight	TW	Yield related traits	tw17.1		Y_TW_RPb_USA	C7	36.1267	37.1267	Udall et al., 2006
TO1141 × P1804	170 DH		America	Test weight	TW	Yield related traits	tw5.5		Y_TW_TP_USA	A5	19.8957	20.8957	Udall et al., 2006
TO1141 × P1804	170 DH		America	Test weight	TW	Yield related traits	tw18.5		Y_TW_TP_USA	C8	20.3608	21.3608	Udall et al., 2006
GH06 × P174	172 RIL		China	Days to final flowering	DFF	Yield related traits	q18DFF.A01		Y_DFF_GP_Cn	A1	21.0413	21.5221	Wang et al., 2020
GH06 × P174	172 RIL		China	Days to final flowering	DFF	Yield related traits	q17DFF.A10		Y_DFF_GP_Cn	A10	0.918914	0.999756	Wang et al., 2020
GH06 × P174	172 RIL		China	Days to final flowering	DFF	Yield related traits	q17DFF.A03-4		Y_DFF_GP_Cn_1	A3	9.94583	10.3819	Wang et al., 2020
GH06 × P174	172 RIL		China	Days to final flowering	DFF	Yield related traits	q18DFF.A03-3		Y_DFF_GP_Cn_2	A3	17.4443	18.2994	Wang et al., 2020
GH06 × P174	172 RIL		China	Days to final flowering	DFF	Yield related traits	q18DFF.A03-2		Y_DFF_GP_Cn_3	A3	19.0832	19.75	Wang et al., 2020
GH06 × P174	172 RIL		China	Days to final flowering	DFF	Yield related traits	q17DFF.A03-1		Y_DFF_GP_Cn_4	A3	22.2908	22.9009	Wang et al., 2020
GH06 × P174	172 RIL		China	Days to final flowering	DFF	Yield related traits	q17DFF.A04		Y_DFF_GP_Cn	A4	0.104398	0.257858	Wang et al., 2020
GH06 × P174	172 RIL		China	Days to final flowering	DFF	Yield related traits	q17DFF.A05-1		Y_DFF_GP_Cn_2	A5	2.98669	3.34654	Wang et al., 2020
GH06 × P174	172 RIL		China	Days to final flowering	DFF	Yield related traits	q17DFF.A05-2		Y_DFF_GP_Cn_1	A5	2.54651	2.71084	Wang et al., 2020
GH06 × P174	172 RIL		China	Days to final flowering	DFF	Yield related traits	q17DFF.A06-1		Y_DFF_GP_Cn_1	A6	5.13808	5.30277	Wang et al., 2020
GH06 × P174	172 RIL		China	Days to final flowering	DFF	Yield related traits	q17DFF.A06-2		Y_DFF_GP_Cn_2	A6	7.21742	7.33809	Wang et al., 2020
GH06 × P174	172 RIL		China	Days to final flowering	DFF	Yield related traits	q18DFF.A06-3		Y_DFF_GP_Cn_3	A6	9.16581	11.5503	Wang et al., 2020
GH06 × P174	172 RIL		China	Days to final flowering	DFF	Yield related traits	q18DFF.A06-4		Y_DFF_GP_Cn_4	A6	19.7402	19.8744	Wang et al., 2020
GH06 × P174	172 RIL		China	Days to final flowering	DFF	Yield related traits	q18DFF.A06-5		Y_DFF_GP_Cn_5	A6	23.5049	23.6474	Wang et al., 2020
GH06 × P174	172 RIL		China	Days to final flowering	DFF	Yield related traits	q17DFF.A07-1		Y_DFF_GP_Cn_1	A7	15.8561	15.9277	Wang et al., 2020
GH06 × P174	172 RIL		China	Days to final flowering	DFF	Yield related traits	q17DFF.A07-2		Y_DFF_GP_Cn_2	A7	18.9589	19.1273	Wang et al., 2020
GH06 × P174	172 RIL		China	Days to final flowering	DFF	Yield related traits	q17DFF.A09		Y_DFF_GP_Cn	A9	30.0765	30.4961	Wang et al., 2020
GH06 × P174	172 RIL		China	Days to final flowering	DFF	Yield related traits	q18DFF.C03		Y_DFF_GP_Cn	C3	6.25712	6.2797	Wang et al., 2020
GH06 × P174	172 RIL		China	Days to final flowering	DFF	Yield related traits	q17DFF.C04-3		Y_DFF_GP_Cn_1	C4	44.4793	44.6933	Wang et al., 2020
GH06 × P174	172 RIL		China	Days to final flowering	DFF	Yield related traits	q17DFF.C04-2		Y_DFF_GP_Cn_2	C4	45.2147	45.2781	Wang et al., 2020
GH06 × P174	172 RIL		China	Days to final flowering	DFF	Yield related traits	q17DFF.C04-1		Y_DFF_GP_Cn_3	C4	45.9233	46.1718	Wang et al., 2020
GH06 × P174	172 RIL		China	Days to final flowering	DFF	Yield related traits	q17DFF.C05-1		Y_DFF_GP_Cn_1	C5	5.10257	6.8472	Wang et al., 2020
GH06 × P174	172 RIL		China	Days to final flowering	DFF	Yield related traits	q18DFF.C05-2		Y_DFF_GP_Cn_2	C5	6.8472	7.46212	Wang et al., 2020
GH06 × P174	172 RIL		China	Days to final flowering	DFF	Yield related traits	q18DFF.C05-3		Y_DFF_GP_Cn_3	C5	10.7278	12.3046	Wang et al., 2020
GH06 × P174	172 RIL		China	Days to final flowering	DFF	Yield related traits	q18DFF.C08		Y_DFF_GP_Cn	C8	28.7919	29.0269	Wang et al., 2020
GH06 × P174	172 RIL		China	Days to initial fowering	DIF	Yield related traits	q18DIF.A01-3		Y_DIF_GP_Cn_1	A1	10.3354	10.3993	Wang et al., 2020
GH06 × P174	172 RIL		China	Days to initial fowering	DIF	Yield related traits	q18DIF.A01-2		Y_DIF_GP_Cn_2	A1	21.4148	21.5221	Wang et al., 2020
GH06 × P174	172 RIL		China	Days to initial fowering	DIF	Yield related traits	q18DIF.A01-1		Y_DIF_GP_Cn_3	A1	21.4501	21.7196	Wang et al., 2020
GH06 × P174	172 RIL		China	Flowering time	DIF	Yield related traits	QTL-A10	SNP22584A10-SNP22402A10	Y_DIF_GP_Cn	A10	13.3379	14.487	Jian et al., 2019
GH06 × P174	172 RIL		China	Flowering time	DIF	Yield related traits	QTL-A02	SNP3549A02-SNP3440A02	Y_DIF_GP_Cn	A2	19.6504	20.741	Jian et al., 2019
GH06 × P174	172 RIL		China	Days to initial fowering	DIF	Yield related traits	q17DIF.A03		Y_DIF_GP_Cn	A3	21.8075	22.0771	Wang et al., 2020
GH06 × P174	172 RIL		China	Days to initial fowering	DIF	Yield related traits	q17DIF.A04		Y_DIF_GP_Cn_1	A4	0.120139	0.171604	Wang et al., 2020
GH06 × P174	172 RIL		China	Flowering period	DIF	Yield related traits	q18FP.A04		Y_DIF_GP_Cn_2	A4	16.3564	17.6326	Wang et al., 2020
GH06 × P174	172 RIL		China	Flowering time	DIF	Yield related traits	QTL-A06	SNP13822A06-SNP13882A06	Y_DIF_GP_Cn_1	A6	7.21233	21.686	Jian et al., 2019
GH06 × P174	172 RIL		China	Days to initial fowering	DIF	Yield related traits	q17DIF.A06-1		Y_DIF_GP_Cn_2	A6	7.21742	7.33809	Wang et al., 2020
GH06 × P174	172 RIL		China	Days to initial fowering	DIF	Yield related traits	q17DIF.A06-2		Y_DIF_GP_Cn_3	A6	18.5182	18.7276	Wang et al., 2020
GH06 × P174	172 RIL		China	Flowering period	DIF	Yield related traits	q17FP.A06		Y_DIF_GP_Cn_4	A6	20.5037	20.528	Wang et al., 2020
GH06 × P174	172 RIL		China	Days to initial fowering	DIF	Yield related traits	q17DIF.A07-1		Y_DIF_GP_Cn_1	A7	15.8561	15.9541	Wang et al., 2020
GH06 × P174	172 RIL		China	Days to initial fowering	DIF	Yield related traits	q17DIF.A07-2		Y_DIF_GP_Cn_2	A7	18.9589	19.6644	Wang et al., 2020
GH06 × P174	172 RIL		China	Flowering period	DIF	Yield related traits	q17FP.A07		Y_DIF_GP_Cn_3	A7	18.9589	19.6457	Wang et al., 2020
GH06 × P174	172 RIL		China	Flowering time	DIF	Yield related traits	QTL-A07	SNP16177A07-SNP16216A07	Y_DIF_GP_Cn_4	A7	19.6456	19.981	Jian et al., 2019
GH06 × P174	172 RIL		China	Days to initial fowering	DIF	Yield related traits	q17DIF.A07-3		Y_DIF_GP_Cn_5	A7	20.9431	21.6814	Wang et al., 2020
GH06 × P174	172 RIL		China	Flowering time	DIF	Yield related traits	QTL-A08	SNP18612A08-SNP18586A08	Y_DIF_GP_Cn	A8	18.3955	18.767	Jian et al., 2019
GH06 × P174	172 RIL		China	Days to initial fowering	DIF	Yield related traits	q18DIF.A09-2		Y_DIF_GP_Cn_1	A9	10.9104	10.9467	Wang et al., 2020
GH06 × P174	172 RIL		China	Days to initial fowering	DIF	Yield related traits	q17DIF.A09-1		Y_DIF_GP_Cn_2	A9	23.8731	23.8941	Wang et al., 2020
GH06 × P174	172 RIL		China	Days to initial fowering	DIF	Yield related traits	q17DIF.C01		Y_DIF_GP_Cn	C1	1.76852	2.15983	Wang et al., 2020
GH06 × P174	172 RIL		China	Flowering time	DIF	Yield related traits	QTL-C02	SNP35881C02-SNP25258C02	Y_DIF_GP_Cn	C2	0.015599	5.545	Jian et al., 2019
GH06 × P174	172 RIL		China	Flowering period	DIF	Yield related traits	q18FP.C04		Y_DIF_GP_Cn_1	C4	14.9219	16.303	Wang et al., 2020
GH06 × P174	172 RIL		China	Days to initial fowering	DIF	Yield related traits	q18DIF.C04-3		Y_DIF_GP_Cn_2	C4	33.5138	33.7586	Wang et al., 2020
GH06 × P174	172 RIL		China	Days to initial fowering	DIF	Yield related traits	q17DIF.C04-2		Y_DIF_GP_Cn_3	C4	44.7751		Wang et al., 2020
GH06 × P174	172 RIL		China	Days to initial fowering	DIF	Yield related traits	q17DIF.C04-1		Y_DIF_GP_Cn_4	C4	45.2147	45.496	Wang et al., 2020
GH06 × P174	172 RIL		China	Flowering period	DIF	Yield related traits	q17FP.C05		Y_DIF_GP_Cn_1	C5	3.12215	3.13251	Wang et al., 2020
GH06 × P174	172 RIL		China	Days to initial fowering	DIF	Yield related traits	q17DIF.C05		Y_DIF_GP_Cn_2	C5	5.11616	6.8472	Wang et al., 2020
GH06 × P174	172 RIL		China	Flowering period	DIF	Yield related traits	q17FP.C06		Y_DIF_GP_Cn	C6	34.0192	34.4458	Wang et al., 2020
GH06 × P174	172 RIL		China	Flowering period	DIF	Yield related traits	q18FP.C07		Y_DIF_GP_Cn	C7	39.0638	39.5422	Wang et al., 2020
GH06 × P174	172 RIL		China	Maturity time	MT	Yield related traits	q18MT.A01-2		Y_MT_GP_Cn_1	A1	18.5352	18.5406	Wang et al., 2020
GH06 × P174	172 RIL		China	Maturity time	MT	Yield related traits	q18MT.A01-1		Y_MT_GP_Cn_2	A1	21.4148	21.5221	Wang et al., 2020
GH06 × P174	172 RIL		China	Maturity time	MT	Yield related traits	q17MT.A02-3		Y_MT_GP_Cn_1	A2	9.78531	12.0892	Wang et al., 2020
GH06 × P174	172 RIL		China	Maturity time	MT	Yield related traits	q17MT.A02-2		Y_MT_GP_Cn_2	A2	17.955	18.7918	Wang et al., 2020
GH06 × P174	172 RIL		China	Maturity time	MT	Yield related traits	q17MT.A02-1		Y_MT_GP_Cn_3	A2	18.2438	19.3752	Wang et al., 2020
GH06 × P174	172 RIL		China	Maturity time	MT	Yield related traits	q18MT.A03-2		Y_MT_GP_Cn_1	A3	20.0648	20.32	Wang et al., 2020
GH06 × P174	172 RIL		China	Maturity time	MT	Yield related traits	q17MT.A03-1		Y_MT_GP_Cn_2	A3	21.1486	21.8075	Wang et al., 2020
GH06 × P174	172 RIL		China	Maturity time	MT	Yield related traits	q17MT.A05		Y_MT_GP_Cn	A5	20.8405	21.6101	Wang et al., 2020
GH06 × P174	172 RIL		China	Maturity time	MT	Yield related traits	q18MT.A06-1		Y_MT_GP_Cn_1	A6	4.79152	4.96788	Wang et al., 2020
GH06 × P174	172 RIL		China	Maturity time	MT	Yield related traits	q17MT.A06-2		Y_MT_GP_Cn_2	A6	5.13808	5.30277	Wang et al., 2020
GH06 × P174	172 RIL		China	Maturity time	MT	Yield related traits	q17MT.A06-3		Y_MT_GP_Cn_3	A6	7.21742	7.33809	Wang et al., 2020
GH06 × P174	172 RIL		China	Maturity time	MT	Yield related traits	q17MT.A06-4		Y_MT_GP_Cn_4	A6	9.16581	11.5503	Wang et al., 2020
GH06 × P174	172 RIL		China	Maturity time	MT	Yield related traits	q18MT.A06-5		Y_MT_GP_Cn_5	A6	19.4094	19.6249	Wang et al., 2020
GH06 × P174	172 RIL		China	Maturity time	MT	Yield related traits	q17MT.A07-1		Y_MT_GP_Cn_1	A7	0.206927	0.718208	Wang et al., 2020
GH06 × P174	172 RIL		China	Maturity time	MT	Yield related traits	q17MT.A07-2		Y_MT_GP_Cn_2	A7	16.0102	16.0387	Wang et al., 2020
GH06 × P174	172 RIL		China	Maturity time	MT	Yield related traits	q17MT.A07-3		Y_MT_GP_Cn_3	A7	19.1269	19.1273	Wang et al., 2020
GH06 × P174	172 RIL		China	Maturity time	MT	Yield related traits	q18MT.A09-2		Y_MT_GP_Cn_1	A9	23.8211	23.942	Wang et al., 2020
GH06 × P174	172 RIL		China	Maturity time	MT	Yield related traits	q18MT.A09-1		Y_MT_GP_Cn_2	A9	24.0209		Wang et al., 2020
GH06 × P174	172 RIL		China	Maturity time	MT	Yield related traits	q18MT.C03		Y_MT_GP_Cn	C3	13.5548	13.8285	Wang et al., 2020
GH06 × P174	172 RIL		China	Maturity time	MT	Yield related traits	q17MT.C07		Y_MT_GP_Cn	C7	39.2227	39.2953	Wang et al., 2020
GH06 × P174	172 RIL		China	Maturity time	MT	Yield related traits	q17MT.C08		Y_MT_GP_Cn	C8	33.4664	33.7352	Wang et al., 2020
ZS11 x No. 73290	172 RIL		China	Root traits	Root	Yield related traits	qcA02-cluster		Y_Root_ZSD_Cn	A2	9.23	22.49	Wang et al., 2019a
ZS11 x No. 73290	172 RIL		China	Root traits	Root	Yield related traits	qcA07-1-cluster		Y_Root_ZSD_Cn_1	A7	20.92	22.95	Wang et al., 2019a
ZS11 x No. 73290	172 RIL		China	Root traits	Root	Yield related traits	qcA07-2-cluster		Y_Root_ZSD_Cn_2	A7	22.88	23.8	Wang et al., 2019a
ZS11 x No. 73290	172 RIL		China	Root traits	Root	Yield related traits	qcA09-1-cluster		Y_Root_ZSD_Cn_1	A9	0	5.82	Wang et al., 2019a
ZS11 x No. 73290	172 RIL		China	Root traits	Root	Yield related traits	qcA09-2-cluster		Y_Root_ZSD_Cn_2	A9	5.82	9.29	Wang et al., 2019a
ZS11 x No. 73290	172 RIL		China	Root traits	Root	Yield related traits	qcC05-cluster		Y_Root_ZSD_Cn	C5	14.38	40.98	Wang et al., 2019a
ZS11 x No. 73290	172 RIL		China	Root traits	Root	Yield related traits	qcC08-cluster		Y_Root_ZSD_Cn	C8	35.91	37.39	Wang et al., 2019a
GH06 × P174	172 RIL		China	Whole growth period	WGP	Yield related traits	q17GP.A02-2		Y_WGP_GP_Cn_1	A2	4.51188	4.59743	Wang et al., 2020
GH06 × P174	172 RIL		China	Whole growth period	WGP	Yield related traits	q18GP.A02-1		Y_WGP_GP_Cn_2	A2	9.6566	11.5453	Wang et al., 2020
GH06 × P174	172 RIL		China	Whole growth period	WGP	Yield related traits	q17GP.A03		Y_WGP_GP_Cn	A3	9.94583	10.3819	Wang et al., 2020
GH06 × P174	172 RIL		China	Whole growth period	WGP	Yield related traits	q18GP.A06		Y_WGP_GP_Cn	A6	19.4377	19.778	Wang et al., 2020
GH06 × P174	172 RIL		China	Whole growth period	WGP	Yield related traits	q17GP.A08-2		Y_WGP_GP_Cn_1	A8	8.06911	9.50935	Wang et al., 2020
GH06 × P174	172 RIL		China	Whole growth period	WGP	Yield related traits	q17GP.A08-1		Y_WGP_GP_Cn_2	A8	12.0618	12.3285	Wang et al., 2020
GH06 × P174	172 RIL		China	Whole growth period	WGP	Yield related traits	q17GP.A09		Y_WGP_GP_Cn	A9	30.0765	30.4961	Wang et al., 2020
GH06 × P174	172 RIL		China	Whole growth period	WGP	Yield related traits	q17GP.C01		Y_WGP_GP_Cn	C1	2.41188	3.01733	Wang et al., 2020
GH06 × P174	172 RIL		China	Whole growth period	WGP	Yield related traits	q17GP.C03		Y_WGP_GP_Cn	C3	8.30154	9.15001	Wang et al., 2020
GH06 × P174	172 RIL		China	Whole growth period	WGP	Yield related traits	q18GP.C05-1		Y_WGP_GP_Cn_1	C5	4.33989	4.35163	Wang et al., 2020
GH06 × P174	172 RIL		China	Whole growth period	WGP	Yield related traits	q18GP.C05-2		Y_WGP_GP_Cn_2	C5	9.28376	10.7278	Wang et al., 2020
GH06 × P174	172 RIL		China	Whole growth period	WGP	Yield related traits	q17GP.C08		Y_WGP_GP_Cn	C8	23.6878	23.7974	Wang et al., 2020
GH06 × P174	172 RIL		China	Whole growth period	WGP	Yield related traits	q17GP.C09		Y_WGP_GP_Cn	C9	17.0785	41.632	Wang et al., 2020
GH06 × P174	172 RIL-F13	Semi-winter type	China	ABA response - seed dormancy after 4days ABA	ABA.r	Hormone level	q15A4-A10	SNP22027A10–SNP23993A10	H_ABA.r_GP_Cn	A10	11.2161	11.866	Di et al., 2020
GH06 × P174	172 RIL-F13	Semi-winter type	China	ABA response - seed dormancy after 3days ABA	ABA.r	Hormone level	q15A3-A03	SNP7964A03–SNP3794A02	H_ABA.r_GP_Cn	A3	6.758	7.132	Di et al., 2020
GH06 × P174	172 RIL-F13	Semi-winter type	China	ABA response - seed dormancy after 4days ABA	ABA.r	Hormone level	q15A4-A06-1	SNP13025A06–SNP13128A06	H_ABA.r_GP_Cn_1	A6	15.8548	16.999	Di et al., 2020
GH06 × P174	172 RIL-F13	Semi-winter type	China	ABA response - seed dormancy after 4days ABA	ABA.r	Hormone level	q15A4-A06-2	SNP13822A06–SNP13882A06	H_ABA.r_GP_Cn_2	A6	21.6868	22.307	Di et al., 2020
GH06 × P174	172 RIL-F13	Semi-winter type	China	ABA response - seed dormancy after 4days ABA	ABA.r	Hormone level	q15A4-A06-3	SNP14065A06–SNP14016A06	H_ABA.r_GP_Cn_3	A6	23.3378	23.647	Di et al., 2020
GH06 × P174	172 RIL-F13	Semi-winter type	China	ABA response - seed dormancy after 4days ABA	ABA.r	Hormone level	q15A4-A09	SNP21712A09–SNP20382A09	H_ABA.r_GP_Cn	A9	2.48507	22.264	Di et al., 2020
GH06 × P174	172 RIL-F13	Semi-winter type	China	ABA response - seed dormancy after 4days ABA	ABA.r	Hormone level	q15A4-C02-3	SNP38025C02–SNP37956	H_ABA.r_GP_Cn_1	C2	5.16274	5.549	Di et al., 2020
GH06 × P174	172 RIL-F13	Semi-winter type	China	ABA response - seed dormancy after 4days ABA	ABA.r	Hormone level	q15A4-C02-1	SNP40896–SNP40842C02	H_ABA.r_GP_Cn_2	C2	33.8733	34.52	Di et al., 2020
GH06 × P174	172 RIL-F13	Semi-winter type	China	ABA response - seed dormancy after 4days ABA	ABA.r	Hormone level	q15A4-C02-2	SNP46640C02–SNP46735	H_ABA.r_GP_Cn_3	C2	35.0217	35.086	Di et al., 2020
GH06 × P174	172 RIL-F13	Semi-winter type	China	ABA response - seed dormancy after 3days ABA	ABA.r	Hormone level	q15A3-C03	SNP46812C03–SNP47923	H_ABA.r_GP_Cn	C3	5.09325	5.329	Di et al., 2020
Tapidor × Ningyou7	176 DH		China	Lateral root density	LRD	Yield related traits	LRD_LP_A03b	H034E17-1	Y_LRD_TN_Cn_1	A3	21.9676	21.9687	Shi et al., 2013
Tapidor × Ningyou7	176 DH		China	Lateral root density	LRD	Yield related traits	LRD_LP_A03b	H034E17-1	Y_LRD_TN_Cn_2	A3	22.0591	22.0602	Shi et al., 2013
Tapidor × Ningyou7	176 DH		China	Lateral root number	LRN	Yield related traits	LRN_LP_A03b	BRMS-043	Y_LRN_TN_Cn	A3	11.3358	11.3362	Shi et al., 2013
Tapidor × Ningyou7	176 DH		China	Lateral root number	LRN	Yield related traits	LRN_HP_C09a	CB10064	Y_LRN_TN_Cn	C9	0.715012	0.715173	Shi et al., 2013
Tapidor × Ningyou7	176 DH		China	Primary root lenght at low P	PRL	Yield related traits	PRL_LP_A07a	BRAS023	Y_PRL_TN_Cn	A7	9.36788	9.36807	Shi et al., 2013
Tapidor × Ningyou7	176 DH		China	Low phosphorus - Root dry weight	Psp	Abiotic factor	RDW_LP_A03a	BRMS-043	A_Psp_TN_Cn_1	A3	11.3358	11.3362	Shi et al., 2013
Tapidor × Ningyou7	176 DH		China	High phosphorus - Shoot dry weight at high P	Psp	Abiotic factor	SDW_HP_A03a	BRMS-043	A_Psp_TN_Cn_2	A3	11.3358	11.3362	Shi et al., 2013
Tapidor × Ningyou7	176 DH		China	Low phosphorus - Shoot dry weight at low P	Psp	Abiotic factor	SDW_LP_A03a	BRMS-043	A_Psp_TN_Cn_3	A3	11.3358	11.3362	Shi et al., 2013
8008 x 4942C-5	181 DH		China	Seeds per Silique	SNP	Yield related traits	qSNA1		Y_SNP_8x9_Cn	A1	8.23785	9.23785	Qi et al., 2014
8008 x 4942C-5	181 DH		China	Seeds per Silique	SNP	Yield related traits	qSNA9		Y_SNP_8x9_Cn	A9	1.2048	2.2048	Qi et al., 2014
J964 x J902	181 DH	Winter-type	China	Sclerotinia stem rot resistance	SSR	Biotic factor	SRA2b		B_SSR_J9J9_Cn_1	A2	5.41806	7.38905	Qasim et al., 2020
J964 x J902	181 DH	Winter-type	China	Sclerotinia stem rot resistance	SSR	Biotic factor	SRA2a		B_SSR_J9J9_Cn_2	A2	8.1525	9.28153	Qasim et al., 2020
J964 x J902	181 DH	Winter-type	China	Sclerotinia stem rot resistance	SSR	Biotic factor	SRA2c		B_SSR_J9J9_Cn_3	A2	9.28153	17.955	Qasim et al., 2020
J964 x J902	181 DH	Winter-type	China	Sclerotinia stem rot resistance	SSR	Biotic factor	SRA9b		B_SSR_J9J9_Cn_1	A9	9.77182	17.0421	Qasim et al., 2020
J964 x J902	181 DH	Winter-type	China	Sclerotinia stem rot resistance	SSR	Biotic factor	SRA9a		B_SSR_J9J9_Cn_2	A9	13.2699	28.6387	Qasim et al., 2020
J964 x J902	181 DH	Winter-type	China	Sclerotinia stem rot resistance	SSR	Biotic factor	SRA9a		B_SSR_J9J9_Cn_3	A9	21.8497	28.6387	Qasim et al., 2020
J964 x J902	181 DH	Winter-type	China	Sclerotinia stem rot resistance	SSR	Biotic factor	SRA9b		B_SSR_J9J9_Cn_4	A9	28.6387	31.7205	Qasim et al., 2020
J964 x J902	181 DH	Winter-type	China	Sclerotinia stem rot resistance	SSR	Biotic factor	SRC2b		B_SSR_J9J9_Cn_1	C2	0.12096	5.19134	Qasim et al., 2020
J964 x J902	181 DH	Winter-type	China	Sclerotinia stem rot resistance	SSR	Biotic factor	SRC2a		B_SSR_J9J9_Cn_2	C2	0.226467	5.54585	Qasim et al., 2020
J964 x J902	181 DH	Winter-type	China	Sclerotinia stem rot resistance	SSR	Biotic factor	SRC2a		B_SSR_J9J9_Cn_3	C2	0.226467	5.54585	Qasim et al., 2020
J964 x J902	181 DH	Winter-type	China	Sclerotinia stem rot resistance	SSR	Biotic factor	SRC3a		B_SSR_J9J9_Cn_1	C3	2.25708	3.47303	Qasim et al., 2020
J964 x J902	181 DH	Winter-type	China	Sclerotinia stem rot resistance	SSR	Biotic factor	SRC3a		B_SSR_J9J9_Cn_2	C3	2.25708	3.47303	Qasim et al., 2020
J964 x J902	181 DH	Winter-type	China	Sclerotinia stem rot resistance	SSR	Biotic factor	SRC3b		B_SSR_J9J9_Cn_3	C3	22.2175	30.5972	Qasim et al., 2020
J964 x J902	181 DH	Winter-type	China	Sclerotinia stem rot resistance	SSR	Biotic factor	SRC3c		B_SSR_J9J9_Cn_4	C3	30.5972	47.8619	Qasim et al., 2020
J964 x J902	181 DH	Winter-type	China	Sclerotinia stem rot resistance	SSR	Biotic factor	SRC3d		B_SSR_J9J9_Cn_5	C3	47.8619	50.6361	Qasim et al., 2020
J964 x J902	181 DH	Winter-type	China	Sclerotinia stem rot resistance	SSR	Biotic factor	SRC4		B_SSR_J9J9_Cn	C4	28.3702	37.4257	Qasim et al., 2020
J964 x J902	181 DH	Winter-type	China	Sclerotinia stem rot resistance	SSR	Biotic factor	SRC6		B_SSR_J9J9_Cn	C6	32.9509	34.4458	Qasim et al., 2020
Tapidor × Ningyou7	182 DH	Winter, semi-winter	China	Biomass yield per plant	BiY	Yield related traits	qBY.A7-3		Y_BiY_TN_Cn_1	A7	1.64126	2.64126	Luo et al., 2017
Tapidor × Ningyou7	182 DH	Winter, semi-winter	China	Branch number	BN	Yield related traits	qBN-LP.A7-3		Y_BN_TN_Cn	A7	1.64126	2.64126	Luo et al., 2017
Tapidor × Ningyou7	182 DH	Winter, semi-winter	China	Flowering time	DIF	Yield related traits	qFT.A3-13		Y_DIF_TN_Cn_27	A3	15.8634	16.8634	Luo et al., 2017
Tapidor × Ningyou7	182 DH	Winter, semi-winter	China	Flowering time	DIF	Yield related traits	qFT.C2-3		Y_DIF_TN_Cn_1	C2	41.9523	42.9523	Luo et al., 2017
Tapidor × Ningyou7	182 DH	Winter, semi-winter	China	Development time of seeds	DTS	Yield related traits	qDT.C2-1		Y_DTS_TN_Cn	C2	41.9523	42.9523	Luo et al., 2017
Tapidor × Ningyou7	182 DH	Winter, semi-winter	China	First branch height	FBH	Yield related traits	qFBH.C7-2		Y_FBH_TN_Cn	C7	1.63269	2.63269	Luo et al., 2017
Tapidor × Ningyou7	182 DH	Winter, semi-winter	China	Maturity time	MT	Yield related traits	qMT.A3-4		Y_MT_TN_Cn_7	A3	9.88977	10.8898	Luo et al., 2017
Tapidor × Ningyou7	182 DH	Winter, semi-winter	China	Maturity time	MT	Yield related traits	qMT.C8-5		Y_MT_TN_Cn	C8	36.0367	37.0367	Luo et al., 2017
Tapidor × Ningyou7	182 DH	Winter, semi-winter	China	Plant height	PH	Yield related traits	qPH.A6-1		Y_PH_TN_Cn	A6	1.87304	2.87304	Luo et al., 2017
Tapidor × Ningyou7	182 DH	Winter, semi-winter	China	Plant height	PH	Yield related traits	qPH.C7-1		Y_PH_TN_Cn_1	C7	1.63269	2.63269	Luo et al., 2017
Tapidor × Ningyou7	182 DH	Winter, semi-winter	China	Plant height	PH	Yield related traits	qPH-LP.C7-1		Y_PH_TN_Cn_2	C7	1.63269	2.63269	Luo et al., 2017
Tapidor × Ningyou7	182 DH	Winter, semi-winter	China	Plant height	PH	Yield related traits	qPH.C7-2		Y_PH_TN_Cn_5	C7	1.96254	2.96254	Luo et al., 2017
Tapidor × Ningyou7	182 DH	Winter, semi-winter	China	Plant height	PH	Yield related traits	qPH-LP.C7-2		Y_PH_TN_Cn_6	C7	1.96254	2.96254	Luo et al., 2017
Tapidor × Ningyou7	182 DH	Winter, semi-winter	China	Plant height	PH	Yield related traits	qPH.C8-1		Y_PH_TN_Cn	C8	36.0367	37.0367	Luo et al., 2017
Tapidor × Ningyou7	182 DH	Winter, semi-winter	China	Pod number	PN	Yield related traits	qPN-LP.A3-4		Y_PN_TN_Cn	A3	15.8634	16.8634	Luo et al., 2017
Tapidor × Ningyou7	182 DH	Winter, semi-winter	China	Pod number	PN	Yield related traits	qPN.A7-1		Y_PN_TN_Cn	A7	23.3437	24.3437	Luo et al., 2017
Tapidor × Ningyou7	182 DH		China	Phosphorus - Root	Psp	Abiotic factor	RLRN_A04b		A_Psp_TN_Cn	A4	17.3641	17.5784	Wang et al., 2019b
Tapidor × Ningyou7	182 DH		China	Phosphorus - Root	Psp	Abiotic factor	RSDW_A09a		A_Psp_TN_Cn_1	A9	32.6246	32.9008	Wang et al., 2019b
Tapidor × Ningyou7	182 DH		China	Phosphorus - Root	Psp	Abiotic factor	Cluster 1 (RTRL_A09, RTDW_A09a, RRFW_A09a)		A_Psp_TN_Cn_2	A9	32.9009	33.3384	Wang et al., 2019b
Tapidor × Ningyou7	182 DH		China	Phosphorus - Root	Psp	Abiotic factor	Cluster 2 (RSFW_A09, RRFW_A09b, RTDW_A09b, RSDW_A09b)		A_Psp_TN_Cn_3	A9	33.3375	33.4644	Wang et al., 2019b
Tapidor × Ningyou7	182 DH		China	Phosphorus - Root	Psp	Abiotic factor	Cluster 3 (RLRD_C04, RLRN_C04b)		A_Psp_TN_Cn	C4	1.99501	3.21098	Wang et al., 2019b
Tapidor × Ningyou7	182 DH	Winter, semi-winter	China	Seed number per pod	SNP	Yield related traits	qSN.C5-2		Y_SNP_TN_Cn	C5	2.24836	3.24836	Luo et al., 2017
Tapidor × Ningyou7	182 DH	Winter, semi-winter	China	Seed weight	SW	Yield related traits	qSW.A10-2		Y_SW_TN_Cn_1	A10	1.93642	2.93642	Luo et al., 2017
Tapidor × Ningyou7	182 DH	Winter, semi-winter	China	Seed weight	SW	Yield related traits	qSW.A10-3		Y_SW_TN_Cn_2	A10	10.9603	11.9603	Luo et al., 2017
Tapidor × Ningyou7	182 DH	Winter, semi-winter	China	Seed weight	SW	Yield related traits	qSW.C5-2		Y_SW_TN_Cn	C5	2.24836	3.24836	Luo et al., 2017
Tapidor × Ningyou7	182 DH	Winter, semi-winter	China	Seed weight	SW	Yield related traits	qSW-LP.C8-3		Y_SW_TN_Cn	C8	36.0367	37.0367	Luo et al., 2017
Tapidor × Ningyou7	182 DH	Winter, semi-winter	China	Seed yield per plant	SY	Yield related traits	qSY-LP.A3-1		Y_SY_TN_Cn_2	A3	15.8634	16.8634	Luo et al., 2017
Tapidor × Ningyou7	182 DH	Winter, semi-winter	China	Seed yield per plant	SY	Yield related traits	qSY.A7-3		Y_SY_TN_Cn_2	A7	1.64126	2.64126	Luo et al., 2017
Tapidor × Ningyou7	182 DH	Winter, semi-winter	China	Seed yield per plant	SY	Yield related traits	qSY.A7-1		Y_SY_TN_Cn_3	A7	22.0467	23.0467	Luo et al., 2017
Tapidor × Ningyou7	182 DH	Winter, semi-winter	China	Seed yield per plant	SY	Yield related traits	qSY.C7-2		Y_SY_TN_Cn_1	C7	1.96254	2.96254	Luo et al., 2017
SLMO46 x Quantum	182 F2:4		Iran	Diamondback moth resistance-eggs per leaf	DBM.r	Biotic factor		Ol10D03	B_DBM.r_SQ_Ir_1	C4	39.5029	39.5031	Asghari et al., 2009
SLMO46 x Quantum	182 F2:4		Iran	Diamondback moth resistance-eggs per leaf	DBM.r	Biotic factor		Ol10D03	B_DBM.r_SQ_Ir_2	C4	39.5029	39.5031	Asghari et al., 2009
SLMO46 x Quantum	182 F2:4		Iran	Diamondback moth resistance-larva per leaf	DBM.r	Biotic factor		Ol10D03	B_DBM.r_SQ_Ir_3	C4	49.4049	49.405	Asghari et al., 2009
SLMO46 x Quantum	182 F2:4		Iran	Diamondback moth resistance-larva per leaf	DBM.r	Biotic factor		Ol10D03	B_DBM.r_SQ_Ir_4	C4	49.4049	49.405	Asghari et al., 2009
Zhongshuang11 x No.73290	184 F2	Semi-winter type	China	Seed number per pod	SNP	Yield related traits	qSN.A02-1		Y_SNP_ZSN_Cn_1	A2	0.123748	1.12375	Shi et al., 2015
Zhongshuang11 x No.73290	184 F7		China	Pod number	PN	Yield related traits	qPN.A01-2		Y_PN_ZSN_Cn_1	A1	4.4	5.4	Ye et al., 2017
Zhongshuang11 x No.73290	184 F7		China	Pod number	PN	Yield related traits	qPN.A01-3		Y_PN_ZSN_Cn_3	A1	8.7	9.7	Ye et al., 2017
Zhongshuang11 x No.73290	184 F7		China	Pod number	PN	Yield related traits	qPN.A01-1		Y_PN_ZSN_Cn_5	A1	15.3	16.3	Ye et al., 2017
Zhongshuang11 x No.73290	184 F7		China	Pod number	PN	Yield related traits	qPN.A02-1		Y_PN_ZSN_Cn_1	A2	0.1	1.1	Ye et al., 2017
Zhongshuang11 x No.73290	184 F7		China	Pod number	PN	Yield related traits	qPN.A03-1		Y_PN_ZSN_Cn_1	A3	11.4	12.4	Ye et al., 2017
Zhongshuang11 x No.73290	184 F7		China	Pod number	PN	Yield related traits	qPN.A03-2		Y_PN_ZSN_Cn_3	A3	14.2	15.2	Ye et al., 2017
Zhongshuang11 x No.73290	184 F7		China	Pod number	PN	Yield related traits	qPN.A03-3		Y_PN_ZSN_Cn_5	A3	15.5	16.5	Ye et al., 2017
Zhongshuang11 x No.73290	184 F7		China	Pod number	PN	Yield related traits	qPN.A04-1		Y_PN_ZSN_Cn_1	A4	11.5	12.5	Ye et al., 2017
Zhongshuang11 x No.73290	184 F7		China	Pod number	PN	Yield related traits	qPN.A05-1		Y_PN_ZSN_Cn_1	A5	6	7	Ye et al., 2017
Zhongshuang11 x No.73290	184 F7		China	Pod number	PN	Yield related traits	qPN.A09-1		Y_PN_ZSN_Cn_1	A9	17.6	18.6	Ye et al., 2017
Zhongshuang11 x No.73290	184 F7		China	Pod number	PN	Yield related traits	qPN.C02-1		Y_PN_ZSN_Cn_1	C2	1.3	2.3	Ye et al., 2017
Zhongshuang11 x No.73290	184 F7		China	Pod number	PN	Yield related traits	qPN.C04-1		Y_PN_ZSN_Cn_1	C4	36.7	37.7	Ye et al., 2017
Zhongshuang11 x No.73290	184 F7		China	Pod number	PN	Yield related traits	qPN.C06-1		Y_PN_ZSN_Cn_1	C6	17.9	18.9	Ye et al., 2017
Zhongshuang11 x No.73290	184 F7		China	Pod number	PN	Yield related traits	qPN.C06-2		Y_PN_ZSN_Cn_3	C6	29.3	30.3	Ye et al., 2017
Zhongshuang11 x No.73290	184 F7		China	Seeds per Silique	SNP	Yield related traits	qSN.A02		Y_SNP_ZSN_Cn_2	A2	32.8	33.8	Yang et al., 2016
Zhongshuang11 x No.73290	184 F7		China	Seeds per Silique	SNP	Yield related traits	qSN.A06		Y_SNP_ZSN_Cn	A6	21.6	22.6	Yang et al., 2016
Zhongshuang11 x No.73290	184 F7		China	Seeds per Silique	SNP	Yield related traits	qSN.C01		Y_SNP_ZSN_Cn	C1	1.2	2.2	Yang et al., 2016
Zhongshuang11 x No.73290	184 F7		China	Seeds per Silique	SNP	Yield related traits	qSN.C04		Y_SNP_ZSN_Cn	C4	45.5	46.5	Yang et al., 2016
Zhongshuang11 x No.73290	184 F7		China	Seeds per Silique	SNP	Yield related traits	qSN.C06		Y_SNP_ZSN_Cn	C6	18.9	19.9	Yang et al., 2016
Skipton × Ag-Spectrum	186 DH		Australia	Blackleg resistance	BLR	Biotic factor	QRlm.wwai-A1b		B_BLR_SA_Au_1	A1	3.90312	6.97163	Raman et al., 2012
Skipton × Ag-Spectrum	186 DH		Australia	Blackleg resistance	BLR	Biotic factor	QRlm.wwai-A1		B_BLR_SA_Au_2	A1	6.97163	8.06145	Raman et al., 2012
Skipton × Ag-Spectrum	186 DH		Australia	Blackleg resistance	BLR	Biotic factor	QRlm.wwai-A7		B_BLR_SA_Au	A7	19.8879	25.0379	Raman et al., 2012
Skipton × Ag-Spectrum	186 DH		Australia	Blackleg resistance	BLR	Biotic factor	QRlm(ii).wwai-A9		B_BLR_SA_Au_1	A9	17.5888	19.8513	Raman et al., 2012
Skipton × Ag-Spectrum	186 DH		Australia	Blackleg resistance	BLR	Biotic factor	QRlm(ii).wwai-A10b		B_BLR_SA_Au_1	A10	12.3608	15.0014	Raman et al., 2012
Skipton × Ag-Spectrum	186 DH		Australia	Blackleg resistance	BLR	Biotic factor	QRlm.wwai-A10		B_BLR_SA_Au_2	A10	15.5684	15.6445	Raman et al., 2012
Skipton × Ag-Spectrum	186 DH		Australia	Blackleg resistance	BLR	Biotic factor	QRlm(ii).wwai-C1		B_BLR_SA_Au	C1	28.511	30.4969	Raman et al., 2012
Skipton × Ag-Spectrum	186 DH		Australia	Blackleg resistance	BLR	Biotic factor	QRlm(ii).wwai-C2a		B_BLR_SA_Au	C2	45.3599	45.8814	Raman et al., 2012
Skipton × Ag-Spectrum	186 DH		Australia	Blackleg resistance	BLR	Biotic factor	Rlm(ii).wwai-A2		B_BLR_SA_Au_1	C4	14.9703	22.8856	Raman et al., 2012
Skipton × Ag-Spectrum	186 DH		Australia	Blackleg resistance	BLR	Biotic factor	QRlm(ii).wwai-C3		B_BLR_SA_Au_2	C4	17.8803	27.9461	Raman et al., 2012
Skipton × Ag-Spectrum	186 DH		Australia	Blackleg resistance	BLR	Biotic factor	QRlm(ii).wwai-C6		B_BLR_SA_Au	C6	27.0672	34.2683	Raman et al., 2012
Tapidor × Ningyou7	186 DH		China	Boron adaptability - Shoot dry weight	Boron	Abiotic factor	A_SDW1	BRAS023	A_Boron_TN_Cn	A7	9.36788	9.36807	Shi et al., 2012
Tapidor × Ningyou7	186 DH		China	Low boron - Root dry weight	Boron	Abiotic factor	L_RDW1	MR140	A_Boron_TN_Cn	C4	17.0012	17.0019	Shi et al., 2012
Tapidor × Ningyou7	186 DH		China	Increment of primary root length-Normal boron	IPRL	Yield related traits	N_IPRL3	MR140	Y_IPRL_TN_Cn_1	C4	17.0012	17.0019	Shi et al., 2012
Tapidor × Ningyou7	186 DH		China	Increment of primary root length-Normal boron	IPRL	Yield related traits	N_IPRL4	MR140	Y_IPRL_TN_Cn_2	C4	17.0012	17.0019	Shi et al., 2012
Tapidor × Ningyou7	186 DH		China	Increment of primary root length-Normal boron	IPRL	Yield related traits	N_IPRL4	BRAS061	Y_IPRL_TN_Cn_3	C4	36.9046	36.9048	Shi et al., 2012
S1 × S2	186 SS RILs		China	Silique length	PL	Yield related traits	cqSLA6		Y_PL_S1S2_Cn	A6	19.4473	20.4473	Yang et al., 2012
S1 × S2	186 SS RILs		China	Silique length	PL	Yield related traits	cqSLC3a		Y_PL_S1S2_Cn_1	C3	20.8196	21.8196	Yang et al., 2012
S1 × S2	186 SS RILs		China	Silique length	PL	Yield related traits	cqSLC3b		Y_PL_S1S2_Cn_2	C3	38.9688	39.9688	Yang et al., 2012
S1 × S2	186 SS RILs		China	Thousand seed weight	TSW	Yield related traits	cqSWA1a		Y_TSW_S1S2_Cn_1	A1	2.50135	3.50135	Yang et al., 2012
S1 × S2	186 SS RILs		China	Thousand seed weight	TSW	Yield related traits	cqSWA1b		Y_TSW_S1S2_Cn_2	A1	18.7724	19.7724	Yang et al., 2012
AM-DH	187 DH		France	Days to flowering	DIF	Yield related traits		Bn-A01-p821328	Y_DIF_AM-DH_Fr_1	A1	0.44999		Bouchet et al., 2016
AM-DH	187 DH		France	Days to flowering	DIF	Yield related traits		Bn-A01-p1150857	Y_DIF_AM-DH_Fr_2	A1	0.754478		Bouchet et al., 2016
AM-DH	187 DH		France	Days to flowering	DIF	Yield related traits		Bn-A02-p7892272	Y_DIF_AM-DH_Fr_1	A2	4.87845		Bouchet et al., 2016
AM-DH	187 DH		France	Days to flowering	DIF	Yield related traits		Bn-A02-p10621504	Y_DIF_AM-DH_Fr_2	A2	7.48633		Bouchet et al., 2016
AM-DH	187 DH		France	Days to flowering	DIF	Yield related traits		Bn-C2-p2054626	Y_DIF_AM-DH_Fr	C2	0.246359		Bouchet et al., 2016
AM-DH	187 DH		France	Days to flowering	DIF	Yield related traits		Bn-C6-p8905311	Y_DIF_AM-DH_Fr_1	C6	27.9853		Bouchet et al., 2016
AM-DH	187 DH		France	Days to flowering	DIF	Yield related traits		Bn-C6-p4847689	Y_DIF_AM-DH_Fr_2	C6	32.0366		Bouchet et al., 2016
DK-DH	187 DH		France	Days to flowering	DIF	Yield related traits		BS010793	Y_DIF_DK-DH_Fr_1	A10	2.13776		Bouchet et al., 2016
DK-DH	187 DH		France	Days to flowering	DIF	Yield related traits		A10_BS010815	Y_DIF_DK-DH_Fr_3	A10	15.5475		Bouchet et al., 2016
DK-DH	187 DH		France	Days to flowering	DIF	Yield related traits		BS010815	Y_DIF_DK-DH_Fr_2	A10	15.5475		Bouchet et al., 2016
DK-DH	187 DH		France	Days to flowering	DIF	Yield related traits		BS006299	Y_DIF_DK-DH_Fr_1	A2	0.375658		Bouchet et al., 2016
DK-DH	187 DH		France	Days to flowering	DIF	Yield related traits		Bn-A02-p9506103	Y_DIF_DK-DH_Fr_2	A2	6.32025		Bouchet et al., 2016
DK-DH	187 DH		France	Days to flowering	DIF	Yield related traits		Bn-C6-p8468434	Y_DIF_DK-DH_Fr_1	C6	28.3816		Bouchet et al., 2016
DK-DH	187 DH		France	Days to flowering	DIF	Yield related traits		Bn-C6-p8468434	Y_DIF_DK-DH_Fr_2	C6	28.3816		Bouchet et al., 2016
DK-DH	187 DH		France	Days to flowering	DIF	Yield related traits		Bn-C6-p8468434	Y_DIF_DK-DH_Fr_3	C6	28.3816		Bouchet et al., 2016
AM-DH	187 DH		France	Oil/protein ratio	O/P	Seed composition		Bn-A02-p26398002	S_O/P_AM-DH_Fr	A2	24.1129		Bouchet et al., 2016
AM-DH	187 DH		France	Oil/protein ratio	O/P	Seed composition		Bn-C3-p579321	S_O/P_AM-DH_Fr	C3	0.52034		Bouchet et al., 2016
DK-DH	187 DH		France	Oil/protein ratio	O/P	Seed composition		Bn-A06-p18634396	S_O/P_DK-DH_Fr	A6	19.9984		Bouchet et al., 2016
DK-DH	187 DH		France	Oil/protein ratio	O/P	Seed composition		Bn-A08-p14799839	S_O/P_DK-DH_Fr	A8	12.3623		Bouchet et al., 2016
DK-DH	187 DH		France	Oil/protein ratio	O/P	Seed composition		Bn-C3-p24936161	S_O/P_DK-DH_Fr_1	C2	36.2326		Bouchet et al., 2016
DK-DH	187 DH		France	Oil/protein ratio	O/P	Seed composition		Bn-Scaffold00285-p518297	S_O/P_DK-DH_Fr_2	C2	39.5111		Bouchet et al., 2016
DK-DH	187 DH		France	Oil/protein ratio	O/P	Seed composition		Bn-Scaffold00285-p518297	S_O/P_DK-DH_Fr_3	C2	39.5111		Bouchet et al., 2016
AM-DH	187 DH		France	Oil content	OC	Seed composition		Bn-C1-p7004482	S_OC_AM-DH_Fr	C1	6.77012		Bouchet et al., 2016
AM-DH	187 DH		France	Protein	PC	Seed composition		Bn-A01-p2538180	S_PC_AM-DH_Fr_1	A1	2.03502		Bouchet et al., 2016
AM-DH	187 DH		France	Protein	PC	Seed composition		BS010224	S_PC_AM-DH_Fr_2	A1	19.9253		Bouchet et al., 2016
AM-DH	187 DH		France	Protein	PC	Seed composition		Bn-C9-p17562068	S_PC_AM-DH_Fr	A9	9.94268		Bouchet et al., 2016
DK-DH	187 DH		France	Protein	PC	Seed composition		Bn-Scaffold00285-p518297	S_PC_DK-DH_Fr_1	C2	39.5111		Bouchet et al., 2016
DK-DH	187 DH		France	Protein	PC	Seed composition		Bn-Scaffold00285-p518297	S_PC_DK-DH_Fr_2	C2	39.5111		Bouchet et al., 2016
DK-DH	187 DH		France	Protein	PC	Seed composition		Bn-Scaffold00285-p518297	S_PC_DK-DH_Fr_3	C2	39.5111		Bouchet et al., 2016
AM-DH	187 DH		France	Seed number	SN	Yield related traits		Bn-A01-p2069488	Y_SN_AM-DH_Fr_1	A1	1.56173		Bouchet et al., 2016
AM-DH	187 DH		France	Seed number	SN	Yield related traits		Bn-A01-p2841043	Y_SN_AM-DH_Fr_2	A1	2.35011		Bouchet et al., 2016
AM-DH	187 DH		France	Seed number	SN	Yield related traits		Bn-A01-p2884934	Y_SN_AM-DH_Fr_3	A1	2.38877		Bouchet et al., 2016
AM-DH	187 DH		France	Seed number	SN	Yield related traits		BS006984	Y_SN_AM-DH_Fr_1	A5	8.91041		Bouchet et al., 2016
AM-DH	187 DH		France	Seed number	SN	Yield related traits		Bn-A05-p15236669	Y_SN_AM-DH_Fr_2	A5	11.7139		Bouchet et al., 2016
AM-DH	187 DH		France	Seed yield	SY	Yield related traits		BS005820	Y_SY_AM-DH_Fr	A5	3.53659		Bouchet et al., 2016
AM-DH	187 DH		France	Seed yield	SY	Yield related traits		Bn-C3-p1719357	Y_SY_AM-DH_Fr	C3	1.5928		Bouchet et al., 2016
AM-DH	187 DH		France	Thousand seed weight	TSW	Yield related traits		Bn-A01-p2841043	Y_TSW_AM-DH_Fr	A1	2.35011		Bouchet et al., 2016
AM-DH	187 DH		France	Thousand seed weight	TSW	Yield related traits		BS009059	Y_TSW_AM-DH_Fr	A4	0.834628		Bouchet et al., 2016
AM-DH	187 DH		France	Thousand seed weight	TSW	Yield related traits		Bn-A07-p10635069	Y_TSW_AM-DH_Fr	A7	11.8168		Bouchet et al., 2016
AM-DH	187 DH		France	Thousand seed weight	TSW	Yield related traits		Bn-A09-p32257776	Y_TSW_AM-DH_Fr	A9	30.1055		Bouchet et al., 2016
AM-DH	187 DH		France	Thousand seed weight	TSW	Yield related traits		Bn-C3-p55422785	Y_TSW_AM-DH_Fr_1	C3	51.3426		Bouchet et al., 2016
AM-DH	187 DH		France	Thousand seed weight	TSW	Yield related traits		BS010983	Y_TSW_AM-DH_Fr_2	C3	51.428		Bouchet et al., 2016
AM-DH	187 DH		France	Thousand seed weight	TSW	Yield related traits		BS009060	Y_TSW_AM-DH_Fr	C4	0.834581		Bouchet et al., 2016
AM-DH	187 DH		France	Thousand seed weight	TSW	Yield related traits		Bn-C5-p41401139	Y_TSW_AM-DH_Fr_1	C5	38.568		Bouchet et al., 2016
AM-DH	187 DH		France	Thousand seed weight	TSW	Yield related traits		Bn-C5-p41401139	Y_TSW_AM-DH_Fr_2	C5	38.568		Bouchet et al., 2016
DK-DH	187 DH		France	Thousand seed weight	TSW	Yield related traits		Bn-A05-p21375514	Y_TSW_DK-DH_Fr	A5	19.544		Bouchet et al., 2016
DK-DH	187 DH		France	Thousand seed weight	TSW	Yield related traits		Bn-A06-p3184395	Y_TSW_DK-DH_Fr_1	A6	3.05993		Bouchet et al., 2016
DK-DH	187 DH		France	Thousand seed weight	TSW	Yield related traits		Bn-A06-p3184395	Y_TSW_DK-DH_Fr_2	A6	3.05993		Bouchet et al., 2016
DK-DH	187 DH		France	Thousand seed weight	TSW	Yield related traits		Bn-Scaffold01089-p23965	Y_TSW_DK-DH_Fr_1	C2	6.47204		Bouchet et al., 2016
DK-DH	187 DH		France	Thousand seed weight	TSW	Yield related traits		Bn-C2-p17324647	Y_TSW_DK-DH_Fr_2	C2	13.9773		Bouchet et al., 2016
APL01 x Holly	189 RIL		China	Palmitic acid	C16:0	Seed composition	qC16:0-A1-2-AH		S_C16:0_AP_Cn_1	A1	16.7175		Chen et al., 2018
APL01 x Holly	189 RIL		China	Palmitic acid	C16:0	Seed composition	qC16:0-A1-1-AH		S_C16:0_AP_Cn_2	A1	20.435		Chen et al., 2018
APL01 x Holly	189 RIL		China	Palmitic acid	C16:0	Seed composition	qC16:0-A1-3-AH		S_C16:0_AP_Cn_3	A1	21.0425		Chen et al., 2018
APL01 x Holly	189 RIL		China	Palmitic acid	C16:0	Seed composition	qC16:0-A2-AH		S_C16:0_AP_Cn	A2	0.14784		Chen et al., 2018
APL01 x Holly	189 RIL		China	Palmitic acid	C16:0	Seed composition	qC16:0-A5-1-AH		S_C16:0_AP_Cn_1	A5	18.5317		Chen et al., 2018
APL01 x Holly	189 RIL		China	Palmitic acid	C16:0	Seed composition	qC16:0-A5-2-AH		S_C16:0_AP_Cn_2	A5	19.4747		Chen et al., 2018
APL01 x Holly	189 RIL		China	Palmitic acid	C16:0	Seed composition	qC16:0-A5-3-AH		S_C16:0_AP_Cn_3	A5	20.3324		Chen et al., 2018
APL01 x Holly	189 RIL		China	Palmitic acid	C16:0	Seed composition	qC16:0-A9-1-AH		S_C16:0_AP_Cn_1	A9	5.17341		Chen et al., 2018
APL01 x Holly	189 RIL		China	Palmitic acid	C16:0	Seed composition	qC16:0-A9-2-AH		S_C16:0_AP_Cn_2	A9	28.3361		Chen et al., 2018
APL01 x Holly	189 RIL		China	Palmitic acid	C16:0	Seed composition	qC16:0-A9-3-AH		S_C16:0_AP_Cn_3	A9	29.0983		Chen et al., 2018
APL01 x Holly	189 RIL		China	Palmitic acid	C16:0	Seed composition	qC16:0-C2-1-AH		S_C16:0_AP_Cn_1	C2	11.5452		Chen et al., 2018
APL01 x Holly	189 RIL		China	Palmitic acid	C16:0	Seed composition	qC16:0-C2-2-AH		S_C16:0_AP_Cn_2	C2	21.249		Chen et al., 2018
APL01 x Holly	189 RIL		China	Palmitic acid	C16:0	Seed composition	qC16:0-C2-3-AH		S_C16:0_AP_Cn_3	C2	43.6582		Chen et al., 2018
APL01 x Holly	189 RIL		China	Palmitic acid	C16:0	Seed composition	qC16:0-C3-1-AH		S_C16:0_AP_Cn_1	C3	5.7302		Chen et al., 2018
APL01 x Holly	189 RIL		China	Palmitic acid	C16:0	Seed composition	qC16:0-C3-2-AH		S_C16:0_AP_Cn_2	C3	8.23275		Chen et al., 2018
APL01 x Holly	189 RIL		China	Palmitic acid	C16:0	Seed composition	qC16:0-C7-1-AH		S_C16:0_AP_Cn_1	C7	0.626879		Chen et al., 2018
APL01 x Holly	189 RIL		China	Palmitic acid	C16:0	Seed composition	qC16:0-C7-2-AH		S_C16:0_AP_Cn_2	C7	25.1816		Chen et al., 2018
APL01 x Holly	189 RIL		China	Palmitic acid	C16:0	Seed composition	qC16:0-C7-3-AH		S_C16:0_AP_Cn_3	C7	30.6009		Chen et al., 2018
APL01 x Holly	189 RIL		China	Palmitic acid	C16:0	Seed composition	qC16:0-C9-1-AH		S_C16:0_AP_Cn	C9	3.2991		Chen et al., 2018
APL01 x Holly	189 RIL		China	Stearic acid	C18:0	Seed composition	qC18:0-A1-1-AH		S_C18:0_AP_Cn_1	A1	1.67843		Chen et al., 2018
APL01 x Holly	189 RIL		China	Stearic acid	C18:0	Seed composition	qC18:0-A1-4-AH		S_C18:0_AP_Cn_2	A1	16.583		Chen et al., 2018
APL01 x Holly	189 RIL		China	Stearic acid	C18:0	Seed composition	qC18:0-A1-2-AH		S_C18:0_AP_Cn_3	A1	18.1441		Chen et al., 2018
APL01 x Holly	189 RIL		China	Stearic acid	C18:0	Seed composition	qC18:0-A1-3-AH		S_C18:0_AP_Cn_4	A1	19.8827		Chen et al., 2018
APL01 x Holly	189 RIL		China	Stearic acid	C18:0	Seed composition	qC18:0-A3-1-AH		S_C18:0_AP_Cn_1	A3	15.1585		Chen et al., 2018
APL01 x Holly	189 RIL		China	Stearic acid	C18:0	Seed composition	qC18:0-A3-2-AH		S_C18:0_AP_Cn_2	A3	16.4232		Chen et al., 2018
APL01 x Holly	189 RIL		China	Stearic acid	C18:0	Seed composition	qC18:0-A3-3-AH		S_C18:0_AP_Cn_3	A3	17.4479		Chen et al., 2018
APL01 x Holly	189 RIL		China	Stearic acid	C18:0	Seed composition	qC18:0-A3-4-AH		S_C18:0_AP_Cn_4	A3	18.8064		Chen et al., 2018
APL01 x Holly	189 RIL		China	Stearic acid	C18:0	Seed composition	qC18:0-A4-AH		S_C18:0_AP_Cn	A4	8.33891		Chen et al., 2018
APL01 x Holly	189 RIL		China	Stearic acid	C18:0	Seed composition	qC18:0-A6-AH		S_C18:0_AP_Cn	A6	7.78092		Chen et al., 2018
APL01 x Holly	189 RIL		China	Stearic acid	C18:0	Seed composition	qC18:0-A7-AH		S_C18:0_AP_Cn	A7	15.5348		Chen et al., 2018
APL01 x Holly	189 RIL		China	Stearic acid	C18:0	Seed composition	qC18:0-A8-AH		S_C18:0_AP_Cn	A8	14.4656		Chen et al., 2018
APL01 x Holly	189 RIL		China	Stearic acid	C18:0	Seed composition	qC18:0-A9-1-AH		S_C18:0_AP_Cn_1	A9	26.8552		Chen et al., 2018
APL01 x Holly	189 RIL		China	Stearic acid	C18:0	Seed composition	qC18:0-A9-2-AH		S_C18:0_AP_Cn_2	A9	29.1846		Chen et al., 2018
APL01 x Holly	189 RIL		China	Stearic acid	C18:0	Seed composition	qC18:0-C1-1-AH		S_C18:0_AP_Cn_1	C1	7.65289		Chen et al., 2018
APL01 x Holly	189 RIL		China	Stearic acid	C18:0	Seed composition	qC18:0-C1-2-AH		S_C18:0_AP_Cn_2	C1	11.3411		Chen et al., 2018
APL01 x Holly	189 RIL		China	Stearic acid	C18:0	Seed composition	qC18:0-C3-1-AH		S_C18:0_AP_Cn_1	C3	5.6315		Chen et al., 2018
APL01 x Holly	189 RIL		China	Stearic acid	C18:0	Seed composition	qC18:0-C3-2-AH		S_C18:0_AP_Cn_2	C3	7.53526		Chen et al., 2018
APL01 x Holly	189 RIL		China	Stearic acid	C18:0	Seed composition	qC18:0-C3-3-AH		S_C18:0_AP_Cn_3	C3	7.59239		Chen et al., 2018
APL01 x Holly	189 RIL		China	Stearic acid	C18:0	Seed composition	qC18:0-C3-4-AH		S_C18:0_AP_Cn_4	C3	8.23645		Chen et al., 2018
APL01 x Holly	189 RIL		China	Stearic acid	C18:0	Seed composition	qC18:0-C5-AH		S_C18:0_AP_Cn	C5	4.78331		Chen et al., 2018
APL01 x Holly	189 RIL		China	Oleic acid	C18:1	Seed composition	qC18:1-A4-AH		S_C18:1_AP_Cn	A4	12.73		Chen et al., 2018
APL01 x Holly	189 RIL		China	Oleic acid	C18:1	Seed composition	qC18:1-A5-1-AH		S_C18:1_AP_Cn_1	A5	18.5317		Chen et al., 2018
APL01 x Holly	189 RIL		China	Oleic acid	C18:1	Seed composition	qC18:1-A5-2-AH		S_C18:1_AP_Cn_2	A5	18.9416		Chen et al., 2018
APL01 x Holly	189 RIL		China	Oleic acid	C18:1	Seed composition	qC18:1-A5-3-AH		S_C18:1_AP_Cn_3	A5	19.4747		Chen et al., 2018
APL01 x Holly	189 RIL		China	Oleic acid	C18:1	Seed composition	qC18:1-A5-4-AH		S_C18:1_AP_Cn_4	A5	20.3493		Chen et al., 2018
APL01 x Holly	189 RIL		China	Oleic acid	C18:1	Seed composition	qC18:1-A9-1-AH		S_C18:1_AP_Cn_1	A9	29.5766		Chen et al., 2018
APL01 x Holly	189 RIL		China	Oleic acid	C18:1	Seed composition	qC18:1-A9-2-AH		S_C18:1_AP_Cn_2	A9	29.7302		Chen et al., 2018
APL01 x Holly	189 RIL		China	Oleic acid	C18:1	Seed composition	qC18:1-C1-AH		S_C18:1_AP_Cn	C1	1.926		Chen et al., 2018
APL01 x Holly	189 RIL		China	Oleic acid	C18:1	Seed composition	qC18:1-C3-AH		S_C18:1_AP_Cn	C3	1.56484		Chen et al., 2018
APL01 x Holly	189 RIL		China	Oleic acid	C18:1	Seed composition	qC18:1-C4-1-AH		S_C18:1_AP_Cn_1	C4	8.47074		Chen et al., 2018
APL01 x Holly	189 RIL		China	Oleic acid	C18:1	Seed composition	qC18:1-C4-2-AH		S_C18:1_AP_Cn_2	C4	19.6551		Chen et al., 2018
APL01 x Holly	189 RIL		China	Oleic acid	C18:1	Seed composition	qC18:1-C4-3-AH		S_C18:1_AP_Cn_3	C4	37.9638		Chen et al., 2018
APL01 x Holly	189 RIL		China	Oleic acid	C18:1	Seed composition	qC18:1-C4-4-AH		S_C18:1_AP_Cn_4	C4	41.1509		Chen et al., 2018
APL01 x Holly	189 RIL		China	Oleic acid	C18:1	Seed composition	qC18:1-C4-5-AH		S_C18:1_AP_Cn_5	C4	42.1326		Chen et al., 2018
APL01 x Holly	189 RIL		China	Oleic acid	C18:1	Seed composition	qC18:1-C4-6-AH		S_C18:1_AP_Cn_6	C4	46.3239		Chen et al., 2018
APL01 x Holly	189 RIL		China	Oleic acid	C18:1	Seed composition	qC18:1-C6-AH		S_C18:1_AP_Cn	C6	6.09087		Chen et al., 2018
APL01 x Holly	189 RIL		China	Linoleic acid	C18:2	Seed composition	qC18:2-A2-AH		S_C18:2_AP_Cn	A2	24.0554		Chen et al., 2018
APL01 x Holly	189 RIL		China	Linoleic acid	C18:2	Seed composition	qC18:2-A4-1-AH		S_C18:2_AP_Cn_1	A4	12.73		Chen et al., 2018
APL01 x Holly	189 RIL		China	Linoleic acid	C18:2	Seed composition	qC18:2-A4-2-AH		S_C18:2_AP_Cn_2	A4	13.7016		Chen et al., 2018
APL01 x Holly	189 RIL		China	Linoleic acid	C18:2	Seed composition	qC18:2-A4-3-AH		S_C18:2_AP_Cn_3	A4	14.6025		Chen et al., 2018
APL01 x Holly	189 RIL		China	Linoleic acid	C18:2	Seed composition	qC18:2-A4-4-AH		S_C18:2_AP_Cn_4	A4	15.2462		Chen et al., 2018
APL01 x Holly	189 RIL		China	Linoleic acid	C18:2	Seed composition	qC18:2-A5-1-AH		S_C18:2_AP_Cn_1	A5	18.7495		Chen et al., 2018
APL01 x Holly	189 RIL		China	Linoleic acid	C18:2	Seed composition	qC18:2-A5-2-AH		S_C18:2_AP_Cn_2	A5	18.9173		Chen et al., 2018
APL01 x Holly	189 RIL		China	Linoleic acid	C18:2	Seed composition	qC18:2-A5-3-AH		S_C18:2_AP_Cn_3	A5	19.0324		Chen et al., 2018
APL01 x Holly	189 RIL		China	Linoleic acid	C18:2	Seed composition	qC18:2-A5-4-AH		S_C18:2_AP_Cn_4	A5	19.4747		Chen et al., 2018
APL01 x Holly	189 RIL		China	Linoleic acid	C18:2	Seed composition	qC18:2-A5-5-AH		S_C18:2_AP_Cn_5	A5	20.3324		Chen et al., 2018
APL01 x Holly	189 RIL		China	Linoleic acid	C18:2	Seed composition	qC18:2-A9-1-AH		S_C18:2_AP_Cn_1	A9	29.5766		Chen et al., 2018
APL01 x Holly	189 RIL		China	Linoleic acid	C18:2	Seed composition	qC18:2-A9-2-AH		S_C18:2_AP_Cn_2	A9	29.7302		Chen et al., 2018
APL01 x Holly	189 RIL		China	Linoleic acid	C18:2	Seed composition	qC18:2-C3-1-AH		S_C18:2_AP_Cn_1	C3	4.12542		Chen et al., 2018
APL01 x Holly	189 RIL		China	Linoleic acid	C18:2	Seed composition	qC18:2-C3-2-AH		S_C18:2_AP_Cn_2	C3	6.16607		Chen et al., 2018
APL01 x Holly	189 RIL		China	Linoleic acid	C18:2	Seed composition	qC18:2-C4-1-AH		S_C18:2_AP_Cn_1	C4	14.2977		Chen et al., 2018
APL01 x Holly	189 RIL		China	Linoleic acid	C18:2	Seed composition	qC18:2-C4-2-AH		S_C18:2_AP_Cn_2	C4	41.0938		Chen et al., 2018
APL01 x Holly	189 RIL		China	Linoleic acid	C18:2	Seed composition	qC18:2-C4-3-AH		S_C18:2_AP_Cn_3	C4	42.1326		Chen et al., 2018
APL01 x Holly	189 RIL		China	Linoleic acid	C18:2	Seed composition	qC18:2-C4-4-AH		S_C18:2_AP_Cn_4	C4	44.387		Chen et al., 2018
APL01 x Holly	189 RIL		China	Linoleic acid	C18:2	Seed composition	qC18:2-C4-5-AH		S_C18:2_AP_Cn_5	C4	44.7357		Chen et al., 2018
APL01 x Holly	189 RIL		China	Linolenic acid	C18:3	Seed composition	qC18:3-A1-1-AH		S_C18:3_AP_Cn_1	A1	15.8551		Chen et al., 2018
APL01 x Holly	189 RIL		China	Linolenic acid	C18:3	Seed composition	qC18:3-A1-2-AH		S_C18:3_AP_Cn_2	A1	17.0051		Chen et al., 2018
APL01 x Holly	189 RIL		China	Linolenic acid	C18:3	Seed composition	qC18:3-A4-1-AH		S_C18:3_AP_Cn_1	A4	0.629324		Chen et al., 2018
APL01 x Holly	189 RIL		China	Linolenic acid	C18:3	Seed composition	qC18:3-A4-2-AH		S_C18:3_AP_Cn_2	A4	0.859091		Chen et al., 2018
APL01 x Holly	189 RIL		China	Linolenic acid	C18:3	Seed composition	qC18:3-A5-1-AH		S_C18:3_AP_Cn_1	A5	18.4695		Chen et al., 2018
APL01 x Holly	189 RIL		China	Linolenic acid	C18:3	Seed composition	qC18:3-A5-2-AH		S_C18:3_AP_Cn_2	A5	18.679		Chen et al., 2018
APL01 x Holly	189 RIL		China	Linolenic acid	C18:3	Seed composition	qC18:3-A5-3-AH		S_C18:3_AP_Cn_3	A5	19.3162		Chen et al., 2018
APL01 x Holly	189 RIL		China	Linolenic acid	C18:3	Seed composition	qC18:3-A5-4-AH		S_C18:3_AP_Cn_4	A5	19.6452		Chen et al., 2018
APL01 x Holly	189 RIL		China	Linolenic acid	C18:3	Seed composition	qC18:3-A5-5-AH		S_C18:3_AP_Cn_5	A5	20.3324		Chen et al., 2018
APL01 x Holly	189 RIL		China	Linolenic acid	C18:3	Seed composition	qC18:3-A9-AH		S_C18:3_AP_Cn	A9	3.57947		Chen et al., 2018
APL01 x Holly	189 RIL		China	Linolenic acid	C18:3	Seed composition	qC18:3-C3-1-AH		S_C18:3_AP_Cn_1	C3	3.19134		Chen et al., 2018
APL01 x Holly	189 RIL		China	Linolenic acid	C18:3	Seed composition	qC18:3-C3-2-AH		S_C18:3_AP_Cn_2	C3	23.1402		Chen et al., 2018
APL01 x Holly	189 RIL		China	Linolenic acid	C18:3	Seed composition	qC18:3-C4-1-AH		S_C18:3_AP_Cn_1	C4	8.47074		Chen et al., 2018
APL01 x Holly	189 RIL		China	Linolenic acid	C18:3	Seed composition	qC18:3-C4-2-AH		S_C18:3_AP_Cn_2	C4	9.12933		Chen et al., 2018
APL01 x Holly	189 RIL		China	Linolenic acid	C18:3	Seed composition	qC18:3-C4-3-AH		S_C18:3_AP_Cn_3	C4	14.2977		Chen et al., 2018
APL01 x Holly	189 RIL		China	Linolenic acid	C18:3	Seed composition	qC18:3-C4-4-AH		S_C18:3_AP_Cn_4	C4	33.0828		Chen et al., 2018
APL01 x Holly	189 RIL		China	Linolenic acid	C18:3	Seed composition	qC18:3-C4-5-AH		S_C18:3_AP_Cn_5	C4	34.4906		Chen et al., 2018
APL01 x Holly	189 RIL		China	Linolenic acid	C18:3	Seed composition	qC18:3-C4-6-AH		S_C18:3_AP_Cn_6	C4	38.8388		Chen et al., 2018
APL01 x Holly	189 RIL		China	Linolenic acid	C18:3	Seed composition	qC18:3-C4-7-AH		S_C18:3_AP_Cn_7	C4	41.0938		Chen et al., 2018
APL01 x Holly	189 RIL		China	Linolenic acid	C18:3	Seed composition	qC18:3-C4-8-AH		S_C18:3_AP_Cn_8	C4	44.3869		Chen et al., 2018
APL01 x Holly	189 RIL		China	Linolenic acid	C18:3	Seed composition	qC18:3-C9-1-AH		S_C18:3_AP_Cn_1	C9	8.24904		Chen et al., 2018
APL01 x Holly	189 RIL		China	Linolenic acid	C18:3	Seed composition	qC18:3-C9-2-AH		S_C18:3_AP_Cn_2	C9	10.7468		Chen et al., 2018
APL01 x Holly	189 RIL-F7	Semi-winter, spring	China	Flowering time	DIF	Yield related traits	qFT.A3-1		Y_DIF_AP_Cn	A3	5.74063	8.14004	Yu et al., 2019
APL01 x Holly	189 RIL-F7	Semi-winter, spring	China	Flowering time	DIF	Yield related traits	qFT.A7-2		Y_DIF_AP_Cn_1	A7	14.0284	15.1001	Yu et al., 2019
APL01 x Holly	189 RIL-F7	Semi-winter, spring	China	Flowering time	DIF	Yield related traits	qFT.A7-3		Y_DIF_AP_Cn_2	A7	15.2319	17.2726	Yu et al., 2019
APL01 x Holly	189 RIL-F7	Semi-winter, spring	China	Flowering time	DIF	Yield related traits	qFT.A7-4		Y_DIF_AP_Cn_3	A7	17.2726	18.8122	Yu et al., 2019
APL01 x Holly	189 RIL-F7	Semi-winter, spring	China	Flowering time	DIF	Yield related traits	qFT.A7-5		Y_DIF_AP_Cn_4	A7	19.937	21.6084	Yu et al., 2019
APL01 x Holly	189 RIL-F7	Semi-winter, spring	China	Flowering time	DIF	Yield related traits	qFT.A7-6		Y_DIF_AP_Cn_5	A7	21.6084	21.9141	Yu et al., 2019
APL01 x Holly	189 RIL-F7	Semi-winter, spring	China	Flowering time	DIF	Yield related traits	qFT.C4-2		Y_DIF_AP_Cn	C4	5.15249	5.91439	Yu et al., 2019
APL01 x Holly	189 RIL-F7	Semi-winter, spring	China	Flowering time	DIF	Yield related traits	qFT.C6-2b		Y_DIF_AP_Cn_1	C6	29.6758	30.1685	Yu et al., 2019
APL01 x Holly	189 RIL-F7	Semi-winter, spring	China	Flowering time	DIF	Yield related traits	qFT.C6-2a		Y_DIF_AP_Cn_2	C6	33.6758	34.6162	Yu et al., 2019
APL01 x Holly	189 RIL-F7	Semi-winter, spring	China	Flowering time	DIF	Yield related traits	qFT.C6-2c		Y_DIF_AP_Cn_3	C6	34.9948	34.9964	Yu et al., 2019
APL01 x Holly	189 RIL-F7	Semi-winter, spring	China	Flowering time	DIF	Yield related traits	qFT.C7-1		Y_DIF_AP_Cn_1	C7	40.0256	40.517	Yu et al., 2019
APL01 x Holly	189 RIL-F7	Semi-winter, spring	China	Flowering time	DIF	Yield related traits	qFT.C7-2		Y_DIF_AP_Cn_2	C7	40.528	40.7745	Yu et al., 2019
APL01 x Holly	189 RIL-F7	Semi-winter, spring	China	Flowering time	DIF	Yield related traits	qFT.C9-1		Y_DIF_AP_Cn_1	C9	45.8245	47.0037	Yu et al., 2019
APL01 x Holly	189 RIL-F7	Semi-winter, spring	China	Flowering time	DIF	Yield related traits	qFT.C9-2		Y_DIF_AP_Cn_2	C9	47.0086	47.7878	Yu et al., 2019
Darmor-bzh × Yudal	190 DH		China	L. maculans resistance - leaf lenght	LmR	Biotic factor		Bn-A01-p4246586	B_LmR_DbY_Cn_1	A1	1.49743	4.63863	Huang et al., 2019
Darmor-bzh × Yudal	190 DH		China	L. maculans resistance - leaf lenght	LmR	Biotic factor		scaffoldv4_9817_2019	B_LmR_DbY_Cn_2	A1	1.85024	3.98412	Huang et al., 2019
Darmor-bzh × Yudal	190 DH		China	L. maculans resistance - leaf lenght	LmR	Biotic factor		Bn-A10-p10748653	B_LmR_DbY_Cn_1	A10	11.7764	14.9676	Huang et al., 2019
Darmor-bzh × Yudal	190 DH		China	L. maculans resistance	LmR	Biotic factor		Bn-C9-p51689508	B_LmR_DbY_Cn_2	A10	13.39	15.93	Huang et al., 2019
Darmor-bzh × Yudal	190 DH		China	L. maculans resistance	LmR	Biotic factor		cA02.loc1	B_LmR_DbY_Cn_1	A2	0.01	0.08	Huang et al., 2019
Darmor-bzh × Yudal	190 DH		China	L. maculans resistance	LmR	Biotic factor		Bn-A02-p3074016	B_LmR_DbY_Cn_2	A2	0.22	3.63	Huang et al., 2019
Darmor-bzh × Yudal	190 DH		China	L. maculans resistance	LmR	Biotic factor		BS012929	B_LmR_DbY_Cn_3	A2	0.26	0.96	Huang et al., 2019
Darmor-bzh × Yudal	190 DH		China	L. maculans resistance	LmR	Biotic factor		scaffoldv4_207_269733	B_LmR_DbY_Cn_4	A2	0.33	3.77	Huang et al., 2019
Darmor-bzh × Yudal	190 DH		China	L. maculans resistance	LmR	Biotic factor		Bn-A02-p4243717	B_LmR_DbY_Cn_5	A2	0.86	2	Huang et al., 2019
Darmor-bzh × Yudal	190 DH		China	L. maculans resistance - leaf lenght	LmR	Biotic factor		BS006552	B_LmR_DbY_Cn_1	A3	0.013519	2.23475	Huang et al., 2019
Darmor-bzh × Yudal	190 DH		China	L. maculans resistance - leaf lenght	LmR	Biotic factor		scaffoldv4_29_1342774	B_LmR_DbY_Cn_2	A3	0.013519	2.97919	Huang et al., 2019
Darmor-bzh × Yudal	190 DH		China	L. maculans resistance	LmR	Biotic factor		Bn-A03-p6765024	B_LmR_DbY_Cn_3	A3	1.61	9.72	Huang et al., 2019
Darmor-bzh × Yudal	190 DH		China	L. maculans resistance	LmR	Biotic factor		scaffoldv4_46_962259	B_LmR_DbY_Cn_4	A3	10.4	11.38	Huang et al., 2019
Darmor-bzh × Yudal	190 DH		China	L. maculans resistance	LmR	Biotic factor		cA04.loc32	B_LmR_DbY_Cn_1	A4	11.85	14.97	Huang et al., 2019
Darmor-bzh × Yudal	190 DH		China	L. maculans resistance	LmR	Biotic factor		Bn-A04-p11244643	B_LmR_DbY_Cn_2	A4	12.21	12.87	Huang et al., 2019
Darmor-bzh × Yudal	190 DH		China	L. maculans resistance	LmR	Biotic factor		Bn-A04-p11794986	B_LmR_DbY_Cn_3	A4	12.64	13.14	Huang et al., 2019
Darmor-bzh × Yudal	190 DH		China	L. maculans resistance	LmR	Biotic factor		Bn-A04-p13122589	B_LmR_DbY_Cn_4	A4	13.19	15	Huang et al., 2019
Darmor-bzh × Yudal	190 DH		China	L. maculans resistance - leaf lenght	LmR	Biotic factor		scaffoldv4_290_297119	B_LmR_DbY_Cn_1	A6	22.8395	23.1043	Huang et al., 2019
Darmor-bzh × Yudal	190 DH		China	L. maculans resistance - leaf lenght	LmR	Biotic factor		scaffoldv4_290_297119	B_LmR_DbY_Cn_2	A6	22.8395	23.1043	Huang et al., 2019
Darmor-bzh × Yudal	190 DH		China	L. maculans resistance - leaf lenght	LmR	Biotic factor		scaffoldv4_225_749028	B_LmR_DbY_Cn	A9	28.1421	33.8616	Huang et al., 2019
Darmor-bzh × Yudal	190 DH		China	L. maculans resistance	LmR	Biotic factor		cC01.loc15	B_LmR_DbY_Cn_1	C1	0.8	2.46	Huang et al., 2019
Darmor-bzh × Yudal	190 DH		China	L. maculans resistance	LmR	Biotic factor		Bn-C1-p1914447	B_LmR_DbY_Cn_2	C1	0.82	2.26	Huang et al., 2019
Darmor-bzh × Yudal	190 DH		China	L. maculans resistance	LmR	Biotic factor		Bn-*scaffold02163-p1951	B_LmR_DbY_Cn_3	C1	3.09	11.99	Huang et al., 2019
Darmor-bzh × Yudal	190 DH		China	L. maculans resistance	LmR	Biotic factor		Bn-A01-p7150748	B_LmR_DbY_Cn_4	C1	7.37	12.49	Huang et al., 2019
Darmor-bzh × Yudal	190 DH		China	L. maculans resistance - leaf lenght	LmR	Biotic factor		Bn-C3-p54103303	B_LmR_DbY_Cn_1	C3	0.059682	50.147	Huang et al., 2019
Darmor-bzh × Yudal	190 DH		China	L. maculans resistance - leaf lenght	LmR	Biotic factor		Bn-C3-p29046921	B_LmR_DbY_Cn_2	C3	23.1402	30.3136	Huang et al., 2019
Darmor-bzh × Yudal	190 DH		China	L. maculans resistance - leaf lenght	LmR	Biotic factor		Bn-C6-p13174110	B_LmR_DbY_Cn_1	C6	21.9402	26.8926	Huang et al., 2019
Darmor-bzh × Yudal	190 DH		China	L. maculans resistance - leaf lenght	LmR	Biotic factor		cC06.loc62	B_LmR_DbY_Cn_2	C6	25.4092	31.4066	Huang et al., 2019
Darmor-bzh × Yudal	190 DH		China	L. maculans resistance	LmR	Biotic factor		scaffoldv4_130_1134724	B_LmR_DbY_Cn	C9	0	2.35	Huang et al., 2019
Huashuang5 × J7005	190 DH		China	Sclerotinia stem rot resistance	SSR	Biotic factor	SRA1		B_SSR_HJ_Cn	A1	12.4448	19.8576	Wu et al., 2013
Huashuang5 × J7005	190 DH		China	Sclerotinia stem rot resistance	SSR	Biotic factor	SRA2-1		B_SSR_HJ_Cn_1	A2	16.671	20.4749	Wu et al., 2013
Huashuang5 × J7005	190 DH		China	Sclerotinia stem rot resistance	SSR	Biotic factor	SRA2-2		B_SSR_HJ_Cn_2	A2	21.0844	24.7193	Wu et al., 2013
Huashuang5 × J7005	190 DH		China	Sclerotinia stem rot resistance	SSR	Biotic factor	SRA6		B_SSR_HJ_Cn	A6	20.9654	23.3243	Wu et al., 2013
Huashuang5 × J7005	190 DH		China	Sclerotinia stem rot resistance	SSR	Biotic factor	SRA8		B_SSR_HJ_Cn	A8	7.46785	8.33814	Wu et al., 2013
Huashuang5 × J7005	190 DH		China	Sclerotinia stem rot resistance	SSR	Biotic factor	LRA9-1		B_SSR_HJ_Cn_1	A9	22.0507	23.6886	Wu et al., 2013
Huashuang5 × J7005	190 DH		China	Sclerotinia stem rot resistance	SSR	Biotic factor	LRA9-2		B_SSR_HJ_Cn_2	A9	22.0507	22.5869	Wu et al., 2013
Huashuang5 × J7005	190 DH		China	Sclerotinia stem rot resistance	SSR	Biotic factor	SRA9-2		B_SSR_HJ_Cn_3	A9	22.5701	23.6886	Wu et al., 2013
Huashuang5 × J7005	190 DH		China	Sclerotinia stem rot resistance	SSR	Biotic factor	SRA9-1		B_SSR_HJ_Cn_4	A9	22.5867	26.5733	Wu et al., 2013
Huashuang5 × J7005	190 DH		China	Sclerotinia stem rot resistance	SSR	Biotic factor	LRC5		B_SSR_HJ_Cn	C4	3.06539	7.93062	Wu et al., 2013
Huashuang5 × J7005	190 DH		China	Sclerotinia stem rot resistance	SSR	Biotic factor	SRC6-1		B_SSR_HJ_Cn_1	C6	30.2788	34.5854	Wu et al., 2013
Huashuang5 × J7005	190 DH		China	Sclerotinia stem rot resistance	SSR	Biotic factor	SRC6-2		B_SSR_HJ_Cn_2	C6	30.2788	34.5854	Wu et al., 2013
Huashuang5 × J7005	190 DH		China	Sclerotinia stem rot resistance	SSR	Biotic factor	SRC6-3		B_SSR_HJ_Cn_3	C6	34.5852	36.6147	Wu et al., 2013
Huashuang5 × J7005	190 DH		China	Sclerotinia stem rot resistance	SSR	Biotic factor	SRC7		B_SSR_HJ_Cn	C7	29.6346	31.7611	Wu et al., 2013
Huashuang5 × J7005	190 DH		China	Sclerotinia stem rot resistance	SSR	Biotic factor	SRC8a-1		B_SSR_HJ_Cn_1	C8	31.4045	32.0409	Wu et al., 2013
Huashuang5 × J7005	190 DH		China	Sclerotinia stem rot resistance	SSR	Biotic factor	SRC8a-2		B_SSR_HJ_Cn_2	C8	31.4045	33.5065	Wu et al., 2013
Huashuang5 × J7005	190 DH		China	Sclerotinia stem rot resistance	SSR	Biotic factor	SRC8b		B_SSR_HJ_Cn_3	C8	38.1906	38.4679	Wu et al., 2013
Bakow x QY10	200 DH		China	Boron efficiency coefficient	B.eff	Abiotic factor		BRMS030	A_B.eff_BQ_Cn	A6	7.33807	7.33858	Ding et al., 2014
Bakow x QY10	200 DH		China	Boron efficiency coefficient	B.eff	Abiotic factor		CB10064b	A_B.eff_BQ_Cn	C9	0.715012	0.715173	Ding et al., 2014
Bakow x QY10	200 DH		China	Low boron-branch number	Boron	Abiotic factor		CB10540	A_Boron_BQ_Cn	A2	30.5922	30.5923	Ding et al., 2014
Bakow x QY10	200 DH		China	Low boron-seed yield	Boron	Abiotic factor		HAU34-1	A_Boron_BQ_Cn_1	A7	0.366562	0.36683	Ding et al., 2014
Bakow x QY10	200 DH		China	Low boron-branch number	Boron	Abiotic factor		BRMS040	A_Boron_BQ_Cn_2	A7	8.02033	8.02051	Ding et al., 2014
Bakow x QY10	200 DH		China	Low boron-seed yield	Boron	Abiotic factor		BRMS005	A_Boron_BQ_Cn_3	A7	11.4531	11.4532	Ding et al., 2014
Bakow x QY10	200 DH		China	Seed number-normal boron	SN	Yield related traits		HAU34-1	Y_SN_BQ_Cn	A7	0.366562	0.36683	Ding et al., 2014
Bakow x QY10	200 DH		China	Seed number-normal boron	SN	Yield related traits		BRMS036	Y_SN_BQ_Cn	C6	33.1928	33.1929	Ding et al., 2014
Bakow x QY10	200 DH		China	Seed weight-normal boron	SW	Yield related traits		CB10524	Y_SW_BQ_Cn	A10	13.0789	13.0791	Ding et al., 2014
Bakow x QY10	200 DH		China	Seed weight-normal boron	SW	Yield related traits		BRAS116	Y_SW_BQ_Cn	C6	26.1708	26.171	Ding et al., 2014
Bakow x QY10	200 DH		China	Seed yield-normal B	SY	Yield related traits		BRMS036	Y_SY_BQ_Cn	C6	33.1928	33.1929	Ding et al., 2014
Tapidor × Ningyou7	202 DH		China	Boron efficiency coefficient	B.eff	Abiotic factor	qC3-19	SA27	B_B.eff_TN_Cn	C3	52.9453	52.9455	Zhao et al., 2012b
Tapidor × Ningyou7	202 DH	Winter, semi-winter	China	Biomass yield	BiY	Yield related traits	qBY002		Y_BiY_TN_Cn_1	A1	5.45095	6.45095	Shi et al., 2009
Tapidor × Ningyou7	202 DH	Winter, semi-winter	China	Biomass yield	BiY	Yield related traits	RF2qBY02		Y_BiY_TN_Cn_2	A1	5.45095	6.45095	Shi et al., 2011
Tapidor × Ningyou7	202 DH	Winter, semi-winter	China	Biomass yield	BiY	Yield related traits	qBY005		Y_BiY_TN_Cn_1	A3	18.5602	19.5602	Shi et al., 2009
Tapidor × Ningyou7	202 DH	Winter, semi-winter	China	Biomass yield	BiY	Yield related traits	DHqBY05		Y_BiY_TN_Cn_2	A3	18.5602	19.5602	Shi et al., 2011
Tapidor × Ningyou7	202 DH	Winter, semi-winter	China	Biomass yield	BiY	Yield related traits	qBY006		Y_BiY_TN_Cn_3	A3	21.425	22.425	Shi et al., 2009
Tapidor × Ningyou7	202 DH	Winter, semi-winter	China	Biomass yield	BiY	Yield related traits	DHqBY06		Y_BiY_TN_Cn_4	A3	21.425	22.425	Shi et al., 2011
Tapidor × Ningyou7	202 DH	Winter, semi-winter	China	Biomass yield	BiY	Yield related traits	qBY008		Y_BiY_TN_Cn_2	A7	1.64126	2.64126	Shi et al., 2009
Tapidor × Ningyou7	202 DH	Winter, semi-winter	China	Biomass yield	BiY	Yield related traits	DHqBY08		Y_BiY_TN_Cn_3	A7	1.64126	2.64126	Shi et al., 2011
Tapidor × Ningyou7	202 DH	Winter, semi-winter	China	Biomass yield	BiY	Yield related traits	qBY010		Y_BiY_TN_Cn_1	A9	10.0956	11.0956	Shi et al., 2009
Tapidor × Ningyou7	202 DH	Winter, semi-winter	China	Biomass yield	BiY	Yield related traits	RF2qBY10		Y_BiY_TN_Cn_2	A9	10.0956	11.0956	Shi et al., 2011
Tapidor × Ningyou7	202 DH	Winter, semi-winter	China	Biomass yield	BiY	Yield related traits	qBY011		Y_BiY_TN_Cn_3	A9	16.2421	17.2421	Shi et al., 2009
Tapidor × Ningyou7	202 DH	Winter, semi-winter	China	Biomass yield	BiY	Yield related traits	RF2qBY11		Y_BiY_TN_Cn_4	A9	16.2421	17.2421	Shi et al., 2011
Tapidor × Ningyou7	202 DH	Winter, semi-winter	China	Biomass yield	BiY	Yield related traits	qBY015		Y_BiY_TN_Cn_1	C3	6.51523	7.51523	Shi et al., 2009
Tapidor × Ningyou7	202 DH	Winter, semi-winter	China	Biomass yield	BiY	Yield related traits	DHqBY15		Y_BiY_TN_Cn_2	C3	6.51523	7.51523	Shi et al., 2011
Tapidor × Ningyou7	202 DH	Winter, semi-winter	China	Biomass yield	BiY	Yield related traits	qBY015		Y_BiY_TN_Cn_3	C3	6.68449	7.68449	Shi et al., 2009
Tapidor × Ningyou7	202 DH	Winter, semi-winter	China	Biomass yield	BiY	Yield related traits	DHqBY15		Y_BiY_TN_Cn_4	C3	6.68449	7.68449	Shi et al., 2011
Tapidor × Ningyou7	202 DH	Winter, semi-winter	China	Biomass yield	BiY	Yield related traits	qBY015		Y_BiY_TN_Cn_5	C3	6.70479	7.70479	Shi et al., 2009
Tapidor × Ningyou7	202 DH	Winter, semi-winter	China	Biomass yield	BiY	Yield related traits	DHqBY15		Y_BiY_TN_Cn_6	C3	6.70479	7.70479	Shi et al., 2011
Tapidor × Ningyou7	202 DH	Winter, semi-winter	China	Biomass yield	BiY	Yield related traits	qBY021		Y_BiY_TN_Cn_1	C6	29.578	30.578	Shi et al., 2009
Tapidor × Ningyou7	202 DH	Winter, semi-winter	China	Biomass yield	BiY	Yield related traits	DHqBY21		Y_BiY_TN_Cn_2	C6	29.578	30.578	Shi et al., 2011
Tapidor × Ningyou7	202 DH		China	Low boron - seed yield	Boron	Abiotic factor	qC8-16	CB10092	A_Boron_TN_Cn_1	C8	42.9921	42.9923	Zhao et al., 2012b
Tapidor × Ningyou7	202 DH		China	Low boron - seed yield	Boron	Abiotic factor	qC8-16	CB10028	A_Boron_TN_Cn_2	C8	43.9624	43.9626	Zhao et al., 2012b
Tapidor × Ningyou7	202 DH	Winter, semi-winter	China	Palmitic acid	C16:0	Seed composition	qC16:0-A3-1-TN		S_C16:0_TN_Cn_1	A3	4.25	7.37	Wang et al., 2015a
Tapidor × Ningyou7	202 DH	Winter, semi-winter	China	Palmitic acid	C16:0	Seed composition	qC16:0-A3-2-TN		S_C16:0_TN_Cn_2	A3	14.29	15.86	Wang et al., 2015a
Tapidor × Ningyou7	202 DH	Winter, semi-winter	China	Palmitic acid	C16:0	Seed composition	qC16:0-A7-TN		S_C16:0_TN_Cn	A7	1.78	20.12	Wang et al., 2015a
Tapidor × Ningyou7	202 DH	Winter, semi-winter	China	Palmitic acid	C16:0	Seed composition	qC16:0-A8-TN		S_C16:0_TN_Cn	A8	14.06	14.11	Wang et al., 2015a
Tapidor × Ningyou7	202 DH	Winter, semi-winter	China	Palmitic acid	C16:0	Seed composition	qC16:0-C3-TN		S_C16:0_TN_Cn	C3	53.75	58.29	Wang et al., 2015a
Tapidor × Ningyou7	202 DH		China	Stearic acid	C18:0	Seed composition		Bn-A01-p2688662	S_C18:0_TN_Cn_1	A1	2.19454		Zou et al., 2016
Tapidor × Ningyou7	202 DH		China	Stearic acid	C18:0	Seed composition		Bn-A01-p15497190	S_C18:0_TN_Cn_2	A1	12.9419		Zou et al., 2016
Tapidor × Ningyou7	202 DH		China	Stearic acid	C18:0	Seed composition		Bn-A03-p2297079	S_C18:0_TN_Cn_1	A3	1.86383		Zou et al., 2016
Tapidor × Ningyou7	202 DH		China	Stearic acid	C18:0	Seed composition		Bn-A03-p8924852	S_C18:0_TN_Cn_2	A3	8.23306		Zou et al., 2016
Tapidor × Ningyou7	202 DH		China	Stearic acid	C18:0	Seed composition		Bn-A04-p16528010	S_C18:0_TN_Cn	A4	16.689		Zou et al., 2016
Tapidor × Ningyou7	202 DH		China	Stearic acid	C18:0	Seed composition		Bn-Scaffold000217-p6025	S_C18:0_TN_Cn	A5	22.7471		Zou et al., 2016
Tapidor × Ningyou7	202 DH		China	Stearic acid	C18:0	Seed composition		Bn-A06-p23865356	S_C18:0_TN_Cn	A6	22.8568		Zou et al., 2016
Tapidor × Ningyou7	202 DH		China	Stearic acid	C18:0	Seed composition		Bn-A08-p13239816	S_C18:0_TN_Cn_1	A8	10.9919		Zou et al., 2016
Tapidor × Ningyou7	202 DH	Winter, semi-winter	China	Stearic acid	C18:0	Seed composition	qC18:0-A8-TN		S_C18:0_TN_Cn_2	A8	14.06	14.11	Wang et al., 2015a
Tapidor × Ningyou7	202 DH		China	Stearic acid	C18:0	Seed composition		Bn-A10-p9436205	S_C18:0_TN_Cn	A10	10.8692		Zou et al., 2016
Tapidor × Ningyou7	202 DH		China	Stearic acid	C18:0	Seed composition		Bn-scaff_15747_1-p396080	S_C18:0_TN_Cn	C1	14.4884		Zou et al., 2016
Tapidor × Ningyou7	202 DH	Winter, semi-winter	China	Stearic acid	C18:0	Seed composition	qC18:0-C3-TN		S_C18:0_TN_Cn_1	C3	53.75	58.29	Wang et al., 2015a
Tapidor × Ningyou7	202 DH		China	Stearic acid	C18:0	Seed composition		Bn-scaff_15794_1-p347392	S_C18:0_TN_Cn_2	C3	55.9428		Zou et al., 2016
Tapidor × Ningyou7	202 DH		China	Stearic acid	C18:0	Seed composition		Bn-A04-p17358519	S_C18:0_TN_Cn	C4	46.4024		Zou et al., 2016
Tapidor × Ningyou7	202 DH		China	Stearic acid	C18:0	Seed composition		Bn-scaff_15699_1-p577914	S_C18:0_TN_Cn	C8	16.7289		Zou et al., 2016
Tapidor × Ningyou7	202 DH	Winter, semi-winter	China	Oleic acid	C18:1	Seed composition	qC18:1-A3-TN		S_C18:1_TN_Cn	A3	14.29	15.86	Wang et al., 2015a
Tapidor × Ningyou7	202 DH	Winter, semi-winter	China	Oleic acid	C18:1	Seed composition	qC18:1-A8-TN		S_C18:1_TN_Cn	A8	14.06	14.11	Wang et al., 2015a
Tapidor × Ningyou7	202 DH	Winter, semi-winter	China	Oleic acid	C18:1	Seed composition	qC18:1-A9-TN		S_C18:1_TN_Cn	A9	24.73	27.89	Wang et al., 2015a
Tapidor × Ningyou7	202 DH	Winter, semi-winter	China	Oleic acid	C18:1	Seed composition	qC18:1-C3-2-TN		S_C18:1_TN_Cn	C3	53.75	58.29	Wang et al., 2015a
Tapidor × Ningyou7	202 DH	Winter, semi-winter	China	Oleic acid	C18:1	Seed composition	qC18:1-C3-1-TN		S_C18:1_TN_Cn	C9	39.39	41.72	Wang et al., 2015a
Tapidor × Ningyou7	202 DH		China	Linoleic acid	C18:2	Seed composition		Bn-A01-p9810552	S_C18:2_TN_Cn_1	A1	8.43272		Zou et al., 2016
Tapidor × Ningyou7	202 DH		China	Linoleic acid	C18:2	Seed composition		Bn-A01-p22016353	S_C18:2_TN_Cn_2	A1	18.6455		Zou et al., 2016
Tapidor × Ningyou7	202 DH		China	Linoleic acid	C18:2	Seed composition		Bn-A01-p24020451	S_C18:2_TN_Cn_3	A1	20.0874		Zou et al., 2016
Tapidor × Ningyou7	202 DH		China	Linoleic acid	C18:2	Seed composition		Bn-A01-p24830111	S_C18:2_TN_Cn_4	A1	20.5618		Zou et al., 2016
Tapidor × Ningyou7	202 DH		China	Linoleic acid	C18:2	Seed composition		Bn-Scaffold000164-p120459	S_C18:2_TN_Cn_5	A1	20.7223		Zou et al., 2016
Tapidor × Ningyou7	202 DH		China	Linoleic acid	C18:2	Seed composition		Bn-A02-p7105435	S_C18:2_TN_Cn_1	A2	4.15024		Zou et al., 2016
Tapidor × Ningyou7	202 DH		China	Linoleic acid	C18:2	Seed composition		Bn-A02-p10850012	S_C18:2_TN_Cn_2	A2	7.66568		Zou et al., 2016
Tapidor × Ningyou7	202 DH		China	Linoleic acid	C18:2	Seed composition		Bn-A02-p19070958	S_C18:2_TN_Cn_3	A2	18.1063		Zou et al., 2016
Tapidor × Ningyou7	202 DH		China	Linoleic acid	C18:2	Seed composition		Bn-A03-p764274	S_C18:2_TN_Cn_1	A3	0.632475		Zou et al., 2016
Tapidor × Ningyou7	202 DH		China	Linoleic acid	C18:2	Seed composition		Bn-A03-p2491346	S_C18:2_TN_Cn_2	A3	2.03606		Zou et al., 2016
Tapidor × Ningyou7	202 DH	Winter, semi-winter	China	Linoleic acid	C18:2	Seed composition	qC18:2-A3-TN		S_C18:2_TN_Cn_3	A3	4.25	7.37	Wang et al., 2015a
Tapidor × Ningyou7	202 DH		China	Linoleic acid	C18:2	Seed composition		Bn-A03-p9098773	S_C18:2_TN_Cn_4	A3	8.40539		Zou et al., 2016
Tapidor × Ningyou7	202 DH		China	Linoleic acid	C18:2	Seed composition		Bn-A05-p114598	S_C18:2_TN_Cn_1	A5	0.128946		Zou et al., 2016
Tapidor × Ningyou7	202 DH		China	Linoleic acid	C18:2	Seed composition		Bn-A05-p472271	S_C18:2_TN_Cn_2	A5	0.583644		Zou et al., 2016
Tapidor × Ningyou7	202 DH		China	Linoleic acid	C18:2	Seed composition		Bn-A10-p3329131	S_C18:2_TN_Cn_1	A7	4.43185		Zou et al., 2016
Tapidor × Ningyou7	202 DH		China	Linoleic acid	C18:2	Seed composition		Bn-A07-p16846624	S_C18:2_TN_Cn_2	A7	18.7755		Zou et al., 2016
Tapidor × Ningyou7	202 DH		China	Linoleic acid	C18:2	Seed composition		Bn-scaff_16545_1-p110342	S_C18:2_KN_Cn_6	A8	7.96192		Zou et al., 2016
Tapidor × Ningyou7	202 DH		China	Linoleic acid	C18:2	Seed composition		Bn-A08-p16562035	S_C18:2_TN_Cn_1	A8	14.0309		Zou et al., 2016
Tapidor × Ningyou7	202 DH	Winter, semi-winter	China	Linoleic acid	C18:2	Seed composition	qC18:2-A8-TN		S_C18:2_TN_Cn_2	A8	14.06	14.11	Wang et al., 2015a
Tapidor × Ningyou7	202 DH		China	Linoleic acid	C18:2	Seed composition		Bn-scaff_16135_1-p196922	S_C18:2_TN_Cn_3	A8	15.0184		Zou et al., 2016
Tapidor × Ningyou7	202 DH		China	Linoleic acid	C18:2	Seed composition		Bn-A09-p1631944	S_C18:2_TN_Cn_1	A9	2.29469		Zou et al., 2016
Tapidor × Ningyou7	202 DH		China	Linoleic acid	C18:2	Seed composition		Bn-A05-p18147040	S_C18:2_TN_Cn_2	A9	12.0404		Zou et al., 2016
Tapidor × Ningyou7	202 DH	Winter, semi-winter	China	Linoleic acid	C18:2	Seed composition	qC18:2-A9-TN		S_C18:2_TN_Cn_3	A9	20.95	21.77	Wang et al., 2015a
Tapidor × Ningyou7	202 DH		China	Linoleic acid	C18:2	Seed composition		Bn-A10-p510846	S_C18:2_TN_Cn_1	A10	2.99808		Zou et al., 2016
Tapidor × Ningyou7	202 DH		China	Linoleic acid	C18:2	Seed composition		Bn-A10-p15742689	S_C18:2_TN_Cn_2	A10	15.8074		Zou et al., 2016
Tapidor × Ningyou7	202 DH		China	Linoleic acid	C18:2	Seed composition		Bn-A10-p15442975	S_C18:2_TN_Cn_3	A10	16.0497		Zou et al., 2016
Tapidor × Ningyou7	202 DH		China	Linoleic acid	C18:2	Seed composition		Bn-scaff_15838_1-p2253503	S_C18:2_TN_Cn	C1	2.62934		Zou et al., 2016
Tapidor × Ningyou7	202 DH		China	Linoleic acid	C18:2	Seed composition		Bn-scaff_22749_1-p250319	S_C18:2_TN_Cn	C2	26.4144		Zou et al., 2016
Tapidor × Ningyou7	202 DH		China	Linoleic acid	C18:2	Seed composition		Bn-scaff_19111_1-p177344	S_C18:2_TN_Cn_1	C3	10.4828		Zou et al., 2016
Tapidor × Ningyou7	202 DH		China	Linoleic acid	C18:2	Seed composition		Bn-scaff_18855_1-p795432	S_C18:2_TN_Cn_2	C3	31.3789		Zou et al., 2016
Tapidor × Ningyou7	202 DH		China	Linoleic acid	C18:2	Seed composition		Bn-scaff_16372_1-p19665	S_C18:2_TN_Cn_3	C3	48.5103		Zou et al., 2016
Tapidor × Ningyou7	202 DH	Winter, semi-winter	China	Linoleic acid	C18:2	Seed composition	qC18:2-C3-TN		S_C18:2_TN_Cn_4	C3	53.75	58.29	Wang et al., 2015a
Tapidor × Ningyou7	202 DH		China	Linoleic acid	C18:2	Seed composition		Bn-scaff_17821_1-p21053	S_C18:2_TN_Cn_5	C3	56.6959		Zou et al., 2016
Tapidor × Ningyou7	202 DH		China	Linoleic acid	C18:2	Seed composition		Bn-A09-p3546619	S_C18:2_TN_Cn_1	C4	1.32284		Zou et al., 2016
Tapidor × Ningyou7	202 DH		China	Linoleic acid	C18:2	Seed composition		Bn-scaff_19170_1-p1107619	S_C18:2_TN_Cn_2	C4	18.8031		Zou et al., 2016
Tapidor × Ningyou7	202 DH		China	Linoleic acid	C18:2	Seed composition		Bn-scaff_16876_1-p303006	S_C18:2_TN_Cn_3	C4	34.5848		Zou et al., 2016
Tapidor × Ningyou7	202 DH		China	Linoleic acid	C18:2	Seed composition		Bn-scaff_21956_1-p160710	S_C18:2_TN_Cn_4	C4	39.2498		Zou et al., 2016
Tapidor × Ningyou7	202 DH		China	Linoleic acid	C18:2	Seed composition		Bn-scaff_15585_1-p1020764	S_C18:2_TN_Cn_5	C4	44.4319		Zou et al., 2016
Tapidor × Ningyou7	202 DH		China	Linoleic acid	C18:2	Seed composition		Bn-scaff_16130_1-p1039452	S_C18:2_TN_Cn_1	C7	28.7722		Zou et al., 2016
Tapidor × Ningyou7	202 DH		China	Linoleic acid	C18:2	Seed composition		Bn-scaff_15705_1-p1818177	S_C18:2_TN_Cn_2	C7	35.0896		Zou et al., 2016
Tapidor × Ningyou7	202 DH		China	Linoleic acid	C18:2	Seed composition		Bn-scaff_16069_1-p3780494	S_C18:2_TN_Cn_3	C7	40.1848		Zou et al., 2016
Tapidor × Ningyou7	202 DH		China	Linoleic acid	C18:2	Seed composition		Bn-scaff_17799_1-p2773426	S_C18:2_TN_Cn	C9	39.8847		Zou et al., 2016
Tapidor × Ningyou7	202 DH	Winter, semi-winter	China	Linolenic acid	C18:3	Seed composition	qC18:3-A5-TN		S_C18:3_TN_Cn	A5	2.89	21.78	Wang et al., 2015a
Tapidor × Ningyou7	202 DH	Winter, semi-winter	China	Linolenic acid	C18:3	Seed composition	qC18:3-A8-TN		S_C18:3_TN_Cn	A8	14.06	14.11	Wang et al., 2015a
Tapidor × Ningyou7	202 DH	Winter, semi-winter	China	Arachidonic acid	C20:0	Seed composition	qC20:0-A3-1-TN		S_C20:0_TN_Cn_1	A3	4.25	4.31	Wang et al., 2015a
Tapidor × Ningyou7	202 DH	Winter, semi-winter	China	Arachidonic acid	C20:0	Seed composition	qC20:0-A3-2-TN		S_C20:0_TN_Cn_2	A3	4.25	7.37	Wang et al., 2015a
Tapidor × Ningyou7	202 DH	Winter, semi-winter	China	Arachidonic acid	C20:0	Seed composition	qC20:0-A8-2-TN		S_C20:0_TN_Cn_1	A8	14.06	14.11	Wang et al., 2015a
Tapidor × Ningyou7	202 DH	Winter, semi-winter	China	Arachidonic acid	C20:0	Seed composition	qC20:1-A8-TN		S_C20:0_TN_Cn_2	A8	14.06	14.11	Wang et al., 2015a
Tapidor × Ningyou7	202 DH	Winter, semi-winter	China	Arachidonic acid	C20:0	Seed composition	qC20:0-A8-1-TN		S_C20:0_TN_Cn_3	A8	16.46	16.87	Wang et al., 2015a
Tapidor × Ningyou7	202 DH	Winter, semi-winter	China	Arachidonic acid	C20:0	Seed composition	qC20:1-A9-TN		S_C20:0_TN_Cn	A9	21.93	23.59	Wang et al., 2015a
Tapidor × Ningyou7	202 DH	Winter, semi-winter	China	Arachidonic acid	C20:0	Seed composition	qC20:0-C3-TN		S_C20:0_TN_Cn_1	C3	53.75	58.29	Wang et al., 2015a
Tapidor × Ningyou7	202 DH	Winter, semi-winter	China	Arachidonic acid	C20:0	Seed composition	qC20:1-C3-TN		S_C20:0_TN_Cn_2	C3	53.75	58.29	Wang et al., 2015a
Tapidor × Ningyou7	202 DH	Winter, semi-winter	China	Docosanoic acid	C22:0	Seed composition	qC22:0-A3-1-TN		S_C22:0_TN_Cn_1	A3	4.25	7.37	Wang et al., 2015a
Tapidor × Ningyou7	202 DH	Winter, semi-winter	China	Docosanoic acid	C22:0	Seed composition	qC22:0-A3-2-TN		S_C22:0_TN_Cn_2	A3	16.14	17.55	Wang et al., 2015a
Tapidor × Ningyou7	202 DH	Winter, semi-winter	China	Docosanoic acid	C22:0	Seed composition	qC22:0-A8-TN		S_C22:0_TN_Cn	A8	14.06	14.11	Wang et al., 2015a
Tapidor × Ningyou7	202 DH	Winter, semi-winter	China	Docosanoic acid	C22:0	Seed composition	qC22:0-C3-TN		S_C22:0_TN_Cn	C3	53.75	58.29	Wang et al., 2015a
Tapidor × Ningyou7	202 DH		China	Erucic acid	C22:1	Seed composition		Bn-A03-p8177695	S_C22:1_NP_Cn_3	A3	7.47258		Zou et al., 2016
Tapidor × Ningyou7	202 DH	Winter, semi-winter	China	Erucic acid	C22:1	Seed composition	qC22:1-A4-TN		S_C22:1_TN_Cn	A4	15.79	19.14	Wang et al., 2015a
Tapidor × Ningyou7	202 DH		China	Erucic acid	C22:1	Seed composition		Bn-A06-p7636729	S_C22:1_TN_Cn	A6	7.27836		Zou et al., 2016
Tapidor × Ningyou7	202 DH		China	Erucic acid	C22:1	Seed composition		Bn-A08-p13221380	S_C22:1_TN_Cn_1	A8	10.9679		Zou et al., 2016
Tapidor × Ningyou7	202 DH	Winter, semi-winter	China	Erucic acid	C22:1	Seed composition	qC22:1-A8-TN		S_C22:1_TN_Cn_2	A8	14.06	14.11	Wang et al., 2015a
Tapidor × Ningyou7	202 DH		China	Erucic acid	C22:1	Seed composition		Bn-scaff_19614_1-p36023	S_C22:1_TN_Cn_1	C1	13.5325		Zou et al., 2016
Tapidor × Ningyou7	202 DH		China	Erucic acid	C22:1	Seed composition		Bn-scaff_15803_1-p800874	S_C22:1_TN_Cn_2	C1	14.8152		Zou et al., 2016
Tapidor × Ningyou7	202 DH		China	Erucic acid	C22:1	Seed composition		Bn-scaff_18039_1-p206042	S_C22:1_TN_Cn_3	C1	33.006		Zou et al., 2016
Tapidor × Ningyou7	202 DH		China	Erucic acid	C22:1	Seed composition		Bn-scaff_15844_1-p119216	S_C22:1_TN_Cn_4	C1	33.3453		Zou et al., 2016
Tapidor × Ningyou7	202 DH	Winter, semi-winter	China	Erucic acid	C22:1	Seed composition	qC22:1-C3-TN		S_C22:1_TN_Cn_1	C3	53.75	58.29	Wang et al., 2015a
Tapidor × Ningyou7	202 DH		China	Erucic acid	C22:1	Seed composition		Bn-scaff_15794_1-p347392	S_C22:1_TN_Cn	C3	55.9428		Zou et al., 2016
Tapidor × Ningyou7	202 DH		China	Erucic acid	C22:1	Seed composition		Bn-scaff_16397_1-p21961	S_C22:1_TN_Cn	C6	32.8849		Zou et al., 2016
Tapidor × Ningyou7	202 DH	Winter, semi-winter	China	Flowering time	DIF	Yield related traits	qFT002		Y_DIF_TN_Cn_1	A1	1.17896	2.17896	Shi et al., 2009
Tapidor × Ningyou7	202 DH	Winter, semi-winter	China	Flowering time	DIF	Yield related traits	RF2qFT01		Y_DIF_TN_Cn_2	A1	1.17896	2.17896	Shi et al., 2011
Tapidor × Ningyou7	202 DH	Winter, semi-winter	China	Flowering time	DIF	Yield related traits	qFT001		Y_DIF_TN_Cn_3	A1	1.18006	2.18006	Shi et al., 2009
Tapidor × Ningyou7	202 DH	Winter, semi-winter	China	Flowering time	DIF	Yield related traits	qFT003		Y_DIF_TN_Cn_4	A1	1.44653	2.44653	Shi et al., 2009
Tapidor × Ningyou7	202 DH	Winter, semi-winter	China	Flowering time	DIF	Yield related traits	RF2qFT02		Y_DIF_TN_Cn_5	A1	1.44653	2.44653	Shi et al., 2011
Tapidor × Ningyou7	202 DH	Winter, semi-winter	China	Flowering time	DIF	Yield related traits	qFT005		Y_DIF_TN_Cn_6	A1	1.62273	2.62273	Shi et al., 2009
Tapidor × Ningyou7	202 DH	Winter, semi-winter	China	Flowering time	DIF	Yield related traits	RF2qFT04		Y_DIF_TN_Cn_7	A1	1.62273	2.62273	Shi et al., 2011
Tapidor × Ningyou7	202 DH	Winter, semi-winter	China	Flowering time	DIF	Yield related traits	qFT004		Y_DIF_TN_Cn_8	A1	1.71797	2.71797	Shi et al., 2009
Tapidor × Ningyou7	202 DH	Winter, semi-winter	China	Flowering time	DIF	Yield related traits	RF2qFT03		Y_DIF_TN_Cn_9	A1	1.71797	2.71797	Shi et al., 2011
Tapidor × Ningyou7	202 DH	Winter, semi-winter	China	Flowering time	DIF	Yield related traits	qFT012		Y_DIF_TN_Cn_10	A1	5.88867	6.88867	Shi et al., 2009
Tapidor × Ningyou7	202 DH	Winter, semi-winter	China	Flowering time	DIF	Yield related traits	qFT013		Y_DIF_TN_Cn_11	A1	6.306	7.306	Shi et al., 2009
Tapidor × Ningyou7	202 DH	Winter, semi-winter	China	Flowering time	DIF	Yield related traits	qFT014		Y_DIF_TN_Cn_12	A1	6.306	7.306	Shi et al., 2009
Tapidor × Ningyou7	202 DH	Winter, semi-winter	China	Flowering time	DIF	Yield related traits	DHqFT07		Y_DIF_TN_Cn_13	A1	6.306	7.306	Shi et al., 2011
Tapidor × Ningyou7	202 DH	Winter, semi-winter	China	Flowering time	DIF	Yield related traits	qFT016		Y_DIF_TN_Cn_14	A1	7.63806	8.63806	Shi et al., 2009
Tapidor × Ningyou7	202 DH	Winter, semi-winter	China	Flowering time	DIF	Yield related traits	DHqFT08		Y_DIF_TN_Cn_15	A1	7.63806	8.63806	Shi et al., 2011
Tapidor × Ningyou7	202 DH	Winter, semi-winter	China	Flowering time	DIF	Yield related traits	qFT017		Y_DIF_TN_Cn_16	A1	8.06134	9.06134	Shi et al., 2009
Tapidor × Ningyou7	202 DH	Winter, semi-winter	China	Flowering time	DIF	Yield related traits	qFT022		Y_DIF_TN_Cn_17	A1	16.6023	17.6023	Shi et al., 2009
Tapidor × Ningyou7	202 DH	Winter, semi-winter	China	Flowering time	DIF	Yield related traits	qFT023		Y_DIF_TN_Cn_18	A1	16.6023	17.6023	Shi et al., 2009
Tapidor × Ningyou7	202 DH	Winter, semi-winter	China	Flowering time	DIF	Yield related traits	qFT047		Y_DIF_TN_Cn_1	A2	0.191623	1.19162	Shi et al., 2009
Tapidor × Ningyou7	202 DH	Winter, semi-winter	China	Flowering time	DIF	Yield related traits	qFT048		Y_DIF_TN_Cn_2	A2	0.191623	1.19162	Shi et al., 2009
Tapidor × Ningyou7	202 DH	Winter, semi-winter	China	Flowering time	DIF	Yield related traits	qFT049		Y_DIF_TN_Cn_3	A2	0.191623	1.19162	Shi et al., 2009
Tapidor × Ningyou7	202 DH	Winter, semi-winter	China	Flowering time	DIF	Yield related traits	qFT050		Y_DIF_TN_Cn_4	A2	0.191623	1.19162	Shi et al., 2009
Tapidor × Ningyou7	202 DH	Winter, semi-winter	China	Flowering time	DIF	Yield related traits	qFT051		Y_DIF_TN_Cn_5	A2	0.191623	1.19162	Shi et al., 2009
Tapidor × Ningyou7	202 DH	Winter, semi-winter	China	Flowering time	DIF	Yield related traits	qFT052		Y_DIF_TN_Cn_6	A2	0.191623	1.19162	Shi et al., 2009
Tapidor × Ningyou7	202 DH	Winter, semi-winter	China	Flowering time	DIF	Yield related traits	DHqFT21		Y_DIF_TN_Cn_7	A2	0.191623	1.19162	Shi et al., 2011
Tapidor × Ningyou7	202 DH	Winter, semi-winter	China	Flowering time	DIF	Yield related traits	RF2qFT20		Y_DIF_TN_Cn_8	A2	0.191623	1.19162	Shi et al., 2011
Tapidor × Ningyou7	202 DH	Winter, semi-winter	China	Flowering time	DIF	Yield related traits	qFT070		Y_DIF_TN_Cn_1	A3	0.675346	1.67535	Shi et al., 2009
Tapidor × Ningyou7	202 DH	Winter, semi-winter	China	Flowering time	DIF	Yield related traits	RF2qFT33		Y_DIF_TN_Cn_2	A3	0.675346	1.67535	Shi et al., 2011
Tapidor × Ningyou7	202 DH	Winter, semi-winter	China	Flowering time	DIF	Yield related traits	qFT059		Y_DIF_TN_Cn_3	A3	0.88186	1.88186	Shi et al., 2009
Tapidor × Ningyou7	202 DH	Winter, semi-winter	China	Flowering time	DIF	Yield related traits	DHqFT26		Y_DIF_TN_Cn_4	A3	0.88186	1.88186	Shi et al., 2011
Tapidor × Ningyou7	202 DH	Winter, semi-winter	China	Flowering time	DIF	Yield related traits	qFT060		Y_DIF_TN_Cn_5	A3	2.11011	3.11011	Shi et al., 2009
Tapidor × Ningyou7	202 DH	Winter, semi-winter	China	Flowering time	DIF	Yield related traits	qFT061		Y_DIF_TN_Cn_6	A3	2.70532	3.70532	Shi et al., 2009
Tapidor × Ningyou7	202 DH	Winter, semi-winter	China	Flowering time	DIF	Yield related traits	qFT062		Y_DIF_TN_Cn_7	A3	2.70532	3.70532	Shi et al., 2009
Tapidor × Ningyou7	202 DH	Winter, semi-winter	China	Flowering time	DIF	Yield related traits	DHqFT27		Y_DIF_TN_Cn_8	A3	2.70532	3.70532	Shi et al., 2011
Tapidor × Ningyou7	202 DH	Winter, semi-winter	China	Flowering time	DIF	Yield related traits	qFT066		Y_DIF_TN_Cn_9	A3	4.24662	5.24662	Shi et al., 2009
Tapidor × Ningyou7	202 DH	Winter, semi-winter	China	Flowering time	DIF	Yield related traits	DHqFT30		Y_DIF_TN_Cn_10	A3	4.24662	5.24662	Shi et al., 2011
Tapidor × Ningyou7	202 DH	Winter, semi-winter	China	Flowering time	DIF	Yield related traits	qFT063		Y_DIF_TN_Cn_11	A3	4.85441	5.85441	Shi et al., 2009
Tapidor × Ningyou7	202 DH	Winter, semi-winter	China	Flowering time	DIF	Yield related traits	qFT064		Y_DIF_TN_Cn_12	A3	4.85441	5.85441	Shi et al., 2009
Tapidor × Ningyou7	202 DH	Winter, semi-winter	China	Flowering time	DIF	Yield related traits	DHqFT28		Y_DIF_TN_Cn_13	A3	4.85441	5.85441	Shi et al., 2011
Tapidor × Ningyou7	202 DH	Winter, semi-winter	China	Flowering time	DIF	Yield related traits	qFT063		Y_DIF_TN_Cn_14	A3	4.9928	5.9928	Shi et al., 2009
Tapidor × Ningyou7	202 DH	Winter, semi-winter	China	Flowering time	DIF	Yield related traits	qFT064		Y_DIF_TN_Cn_15	A3	4.9928	5.9928	Shi et al., 2009
Tapidor × Ningyou7	202 DH	Winter, semi-winter	China	Flowering time	DIF	Yield related traits	DHqFT28		Y_DIF_TN_Cn_16	A3	4.9928	5.9928	Shi et al., 2011
Tapidor × Ningyou7	202 DH	Winter, semi-winter	China	Flowering time	DIF	Yield related traits	qFT063		Y_DIF_TN_Cn_17	A3	5.0102	6.0102	Shi et al., 2009
Tapidor × Ningyou7	202 DH	Winter, semi-winter	China	Flowering time	DIF	Yield related traits	qFT064		Y_DIF_TN_Cn_18	A3	5.0102	6.0102	Shi et al., 2009
Tapidor × Ningyou7	202 DH	Winter, semi-winter	China	Flowering time	DIF	Yield related traits	DHqFT28		Y_DIF_TN_Cn_19	A3	5.0102	6.0102	Shi et al., 2011
Tapidor × Ningyou7	202 DH	Winter, semi-winter	China	Flowering time	DIF	Yield related traits	qFT078		Y_DIF_TN_Cn_20	A3	13.5361	14.5361	Shi et al., 2009
Tapidor × Ningyou7	202 DH	Winter, semi-winter	China	Flowering time	DIF	Yield related traits	qFT079		Y_DIF_TN_Cn_21	A3	14.2947	15.2947	Shi et al., 2009
Tapidor × Ningyou7	202 DH	Winter, semi-winter	China	Flowering time	DIF	Yield related traits	RF2qFT38		Y_DIF_TN_Cn_22	A3	14.2947	15.2947	Shi et al., 2011
Tapidor × Ningyou7	202 DH	Winter, semi-winter	China	Flowering time	DIF	Yield related traits	qFT080		Y_DIF_TN_Cn_23	A3	14.7761	15.7761	Shi et al., 2009
Tapidor × Ningyou7	202 DH	Winter, semi-winter	China	Flowering time	DIF	Yield related traits	qFT081		Y_DIF_TN_Cn_24	A3	14.7761	15.7761	Shi et al., 2009
Tapidor × Ningyou7	202 DH	Winter, semi-winter	China	Flowering time	DIF	Yield related traits	qFT082		Y_DIF_TN_Cn_25	A3	14.7761	15.7761	Shi et al., 2009
Tapidor × Ningyou7	202 DH	Winter, semi-winter	China	Flowering time	DIF	Yield related traits	DHqFT39		Y_DIF_TN_Cn_26	A3	14.7761	15.7761	Shi et al., 2011
Tapidor × Ningyou7	202 DH	Winter, semi-winter	China	Flowering time	DIF	Yield related traits	qFT084		Y_DIF_TN_Cn_28	A3	15.8634	16.8634	Shi et al., 2009
Tapidor × Ningyou7	202 DH	Winter, semi-winter	China	Flowering time	DIF	Yield related traits	qFT085		Y_DIF_TN_Cn_29	A3	15.8634	16.8634	Shi et al., 2009
Tapidor × Ningyou7	202 DH	Winter, semi-winter	China	Flowering time	DIF	Yield related traits	qFT086		Y_DIF_TN_Cn_30	A3	15.8634	16.8634	Shi et al., 2009
Tapidor × Ningyou7	202 DH	Winter, semi-winter	China	Flowering time	DIF	Yield related traits	qFT093		Y_DIF_TN_Cn	A5	20.4793	21.4793	Shi et al., 2009
Tapidor × Ningyou7	202 DH	Winter, semi-winter	China	Flowering time	DIF	Yield related traits	qFT097		Y_DIF_TN_Cn_1	A9	15.4948	16.4948	Shi et al., 2009
Tapidor × Ningyou7	202 DH	Winter, semi-winter	China	Flowering time	DIF	Yield related traits	qFT098		Y_DIF_TN_Cn_2	A9	15.4948	16.4948	Shi et al., 2009
Tapidor × Ningyou7	202 DH	Winter, semi-winter	China	Flowering time	DIF	Yield related traits	RF2qFT46		Y_DIF_TN_Cn_3	A9	15.4948	16.4948	Shi et al., 2011
Tapidor × Ningyou7	202 DH	Winter, semi-winter	China	Flowering time	DIF	Yield related traits	qFT101		Y_DIF_TN_Cn_1	A10	0.791321	1.79132	Shi et al., 2009
Tapidor × Ningyou7	202 DH	Winter, semi-winter	China	Flowering time	DIF	Yield related traits	qFT115		Y_DIF_TN_Cn_2	A10	15.3456	16.3456	Shi et al., 2009
Tapidor × Ningyou7	202 DH	Winter, semi-winter	China	Flowering time	DIF	Yield related traits	qFT116		Y_DIF_TN_Cn_3	A10	15.3456	16.3456	Shi et al., 2009
Tapidor × Ningyou7	202 DH	Winter, semi-winter	China	Flowering time	DIF	Yield related traits	qFT117		Y_DIF_TN_Cn_4	A10	15.3456	16.3456	Shi et al., 2009
Tapidor × Ningyou7	202 DH	Winter, semi-winter	China	Flowering time	DIF	Yield related traits	RF2qFT52		Y_DIF_TN_Cn_5	A10	15.3456	16.3456	Shi et al., 2011
Tapidor × Ningyou7	202 DH	Winter, semi-winter	China	Flowering time	DIF	Yield related traits	RF2qFT53		Y_DIF_TN_Cn_6	A10	15.3456	16.3456	Shi et al., 2011
Tapidor × Ningyou7	202 DH	Winter, semi-winter	China	Flowering time	DIF	Yield related traits	qFT136		Y_DIF_TN_Cn_2	C2	41.9523	42.9523	Shi et al., 2009
Tapidor × Ningyou7	202 DH	Winter, semi-winter	China	Flowering time	DIF	Yield related traits	qFT142		Y_DIF_TN_Cn_1	C5	0.047675	1.04767	Shi et al., 2009
Tapidor × Ningyou7	202 DH	Winter, semi-winter	China	Flowering time	DIF	Yield related traits	RF2qFT67		Y_DIF_TN_Cn_2	C5	0.047675	1.04767	Shi et al., 2011
Tapidor × Ningyou7	202 DH	Winter, semi-winter	China	Flowering time	DIF	Yield related traits	qFT138		Y_DIF_TN_Cn_3	C5	2.05893	3.05893	Shi et al., 2009
Tapidor × Ningyou7	202 DH	Winter, semi-winter	China	Flowering time	DIF	Yield related traits	qFT139		Y_DIF_TN_Cn_4	C5	2.05893	3.05893	Shi et al., 2009
Tapidor × Ningyou7	202 DH	Winter, semi-winter	China	Flowering time	DIF	Yield related traits	DHqFT64		Y_DIF_TN_Cn_5	C5	2.05893	3.05893	Shi et al., 2011
Tapidor × Ningyou7	202 DH	Winter, semi-winter	China	Flowering time	DIF	Yield related traits	qFT140		Y_DIF_TN_Cn_6	C5	2.24836	3.24836	Shi et al., 2009
Tapidor × Ningyou7	202 DH	Winter, semi-winter	China	Flowering time	DIF	Yield related traits	DHqFT65		Y_DIF_TN_Cn_7	C5	2.24836	3.24836	Shi et al., 2011
Tapidor × Ningyou7	202 DH	Winter, semi-winter	China	Flowering time	DIF	Yield related traits	qFT167		Y_DIF_TN_Cn_1	C6	21.0722	22.0722	Shi et al., 2009
Tapidor × Ningyou7	202 DH	Winter, semi-winter	China	Flowering time	DIF	Yield related traits	qFT168		Y_DIF_TN_Cn_2	C6	21.0722	22.0722	Shi et al., 2009
Tapidor × Ningyou7	202 DH	Winter, semi-winter	China	Flowering time	DIF	Yield related traits	qFT169		Y_DIF_TN_Cn_3	C6	21.0722	22.0722	Shi et al., 2009
Tapidor × Ningyou7	202 DH	Winter, semi-winter	China	Flowering time	DIF	Yield related traits	qFT170		Y_DIF_TN_Cn_4	C6	21.0722	22.0722	Shi et al., 2009
Tapidor × Ningyou7	202 DH	Winter, semi-winter	China	Flowering time	DIF	Yield related traits	qFT171		Y_DIF_TN_Cn_5	C6	21.0722	22.0722	Shi et al., 2009
Tapidor × Ningyou7	202 DH	Winter, semi-winter	China	Flowering time	DIF	Yield related traits	qFT172		Y_DIF_TN_Cn_6	C6	21.0722	22.0722	Shi et al., 2009
Tapidor × Ningyou7	202 DH	Winter, semi-winter	China	Flowering time	DIF	Yield related traits	qFT173		Y_DIF_TN_Cn_7	C6	21.0722	22.0722	Shi et al., 2009
Tapidor × Ningyou7	202 DH	Winter, semi-winter	China	Flowering time	DIF	Yield related traits	RF2qFT78		Y_DIF_TN_Cn_8	C6	21.0722	22.0722	Shi et al., 2011
Tapidor × Ningyou7	202 DH	Winter, semi-winter	China	Flowering time	DIF	Yield related traits	RF2qFT79		Y_DIF_TN_Cn_9	C6	21.0722	22.0722	Shi et al., 2011
Tapidor × Ningyou7	202 DH	Winter, semi-winter	China	Flowering time	DIF	Yield related traits	RF2qFT80		Y_DIF_TN_Cn_10	C6	21.0722	22.0722	Shi et al., 2011
Tapidor × Ningyou7	202 DH	Winter, semi-winter	China	Flowering time	DIF	Yield related traits	qFT154		Y_DIF_TN_Cn_11	C6	29.578	30.578	Shi et al., 2009
Tapidor × Ningyou7	202 DH	Winter, semi-winter	China	Flowering time	DIF	Yield related traits	qFT155		Y_DIF_TN_Cn_12	C6	29.578	30.578	Shi et al., 2009
Tapidor × Ningyou7	202 DH	Winter, semi-winter	China	Flowering time	DIF	Yield related traits	qFT156		Y_DIF_TN_Cn_13	C6	29.578	30.578	Shi et al., 2009
Tapidor × Ningyou7	202 DH	Winter, semi-winter	China	Flowering time	DIF	Yield related traits	qFT157		Y_DIF_TN_Cn_14	C6	29.578	30.578	Shi et al., 2009
Tapidor × Ningyou7	202 DH	Winter, semi-winter	China	Flowering time	DIF	Yield related traits	qFT158		Y_DIF_TN_Cn_15	C6	29.578	30.578	Shi et al., 2009
Tapidor × Ningyou7	202 DH	Winter, semi-winter	China	Flowering time	DIF	Yield related traits	qFT159		Y_DIF_TN_Cn_16	C6	29.578	30.578	Shi et al., 2009
Tapidor × Ningyou7	202 DH	Winter, semi-winter	China	Flowering time	DIF	Yield related traits	DHqFT76		Y_DIF_TN_Cn_17	C6	29.578	30.578	Shi et al., 2011
Tapidor × Ningyou7	202 DH	Winter, semi-winter	China	Flowering time	DIF	Yield related traits	RF2qFT74		Y_DIF_TN_Cn_18	C6	29.578	30.578	Shi et al., 2011
Tapidor × Ningyou7	202 DH	Winter, semi-winter	China	Flowering time	DIF	Yield related traits	RF2qFT75		Y_DIF_TN_Cn_19	C6	29.578	30.578	Shi et al., 2011
Tapidor × Ningyou7	202 DH	Winter, semi-winter	China	Flowering time	DIF	Yield related traits	qFT160		Y_DIF_TN_Cn_20	C6	32.0258	33.0258	Shi et al., 2009
Tapidor × Ningyou7	202 DH	Winter, semi-winter	China	Flowering time	DIF	Yield related traits	qFT161		Y_DIF_TN_Cn_21	C6	32.0258	33.0258	Shi et al., 2009
Tapidor × Ningyou7	202 DH	Winter, semi-winter	China	Flowering time	DIF	Yield related traits	qFT162		Y_DIF_TN_Cn_22	C6	32.0258	33.0258	Shi et al., 2009
Tapidor × Ningyou7	202 DH	Winter, semi-winter	China	Flowering time	DIF	Yield related traits	qFT163		Y_DIF_TN_Cn_23	C6	32.0258	33.0258	Shi et al., 2009
Tapidor × Ningyou7	202 DH	Winter, semi-winter	China	Flowering time	DIF	Yield related traits	DHqFT77		Y_DIF_TN_Cn_24	C6	32.0258	33.0258	Shi et al., 2011
Tapidor × Ningyou7	202 DH	Winter, semi-winter	China	Flowering time	DIF	Yield related traits	qFT190		Y_DIF_TN_Cn_1	C9	39.3903	40.3903	Shi et al., 2009
Tapidor × Ningyou7	202 DH	Winter, semi-winter	China	Flowering time	DIF	Yield related traits	qFT191		Y_DIF_TN_Cn_2	C9	39.3903	40.3903	Shi et al., 2009
Tapidor × Ningyou7	202 DH	Winter, semi-winter	China	Flowering time	DIF	Yield related traits	qFT192		Y_DIF_TN_Cn_3	C9	41.7182	42.7182	Shi et al., 2009
Tapidor × Ningyou7	202 DH	Winter, semi-winter	China	Flowering time	DIF	Yield related traits	qFT193		Y_DIF_TN_Cn_4	C9	41.7182	42.7182	Shi et al., 2009
Tapidor × Ningyou7	202 DH	Winter, semi-winter	China	Flowering time	DIF	Yield related traits	DHqFT89		Y_DIF_TN_Cn_5	C9	41.7182	42.7182	Shi et al., 2011
Tapidor × Ningyou7	202 DH		China	Glucosinolates	GLS	Seed composition		Bn-A03-p7838070	S_GLS_TN_Cn	A3	7.13014		Zou et al., 2016
Tapidor × Ningyou7	202 DH		China	Glucosinolates	GLS	Seed composition		Bn-A04-p12259499	S_GLS_TN_Cn	A4	13.2482		Zou et al., 2016
Tapidor × Ningyou7	202 DH		China	Glucosinolates	GLS	Seed composition		Bn-scaff_15747_1-p108596	S_GLS_TN_Cn_1	C1	14.1961		Zou et al., 2016
Tapidor × Ningyou7	202 DH		China	Glucosinolates	GLS	Seed composition		Bn-scaff_19168_1-p31612	S_GLS_TN_Cn_2	C1	36.0053		Zou et al., 2016
Tapidor × Ningyou7	202 DH		China	Glucosinolates	GLS	Seed composition		Bn-scaff_15918_1-p229987	S_GLS_TN_Cn	C2	42.1605		Zou et al., 2016
Tapidor × Ningyou7	202 DH		China	Glucosinolates	GLS	Seed composition		Bn-scaff_15794_1-p437864	S_GLS_TN_Cn	C3	55.8378		Zou et al., 2016
Tapidor × Ningyou7	202 DH	Winter, semi-winter	China	Maturity time	MT	Yield related traits	qMT001		Y_MT_TN_Cn_1	A1	1.3134	2.3134	Shi et al., 2009
Tapidor × Ningyou7	202 DH	Winter, semi-winter	China	Maturity time	MT	Yield related traits	RF2qMT01		Y_MT_TN_Cn_2	A1	1.3134	2.3134	Shi et al., 2011
Tapidor × Ningyou7	202 DH	Winter, semi-winter	China	Maturity time	MT	Yield related traits	qMT014		Y_MT_TN_Cn_3	A1	5.88867	6.88867	Shi et al., 2009
Tapidor × Ningyou7	202 DH	Winter, semi-winter	China	Maturity time	MT	Yield related traits	qMT015		Y_MT_TN_Cn_4	A1	6.306	7.306	Shi et al., 2009
Tapidor × Ningyou7	202 DH	Winter, semi-winter	China	Maturity time	MT	Yield related traits	qMT016		Y_MT_TN_Cn_5	A1	6.306	7.306	Shi et al., 2009
Tapidor × Ningyou7	202 DH	Winter, semi-winter	China	Maturity time	MT	Yield related traits	DHqPH06		Y_MT_TN_Cn_6	A1	6.306	7.306	Shi et al., 2011
Tapidor × Ningyou7	202 DH	Winter, semi-winter	China	Maturity time	MT	Yield related traits	qMT013		Y_MT_TN_Cn_7	A1	6.8117	7.8117	Shi et al., 2009
Tapidor × Ningyou7	202 DH	Winter, semi-winter	China	Maturity time	MT	Yield related traits	RF2qMT06		Y_MT_TN_Cn_8	A1	6.8117	7.8117	Shi et al., 2011
Tapidor × Ningyou7	202 DH	Winter, semi-winter	China	Maturity time	MT	Yield related traits	qMT017		Y_MT_TN_Cn_9	A1	7.63806	8.63806	Shi et al., 2009
Tapidor × Ningyou7	202 DH	Winter, semi-winter	China	Maturity time	MT	Yield related traits	DHqPH14		Y_MT_TN_Cn_10	A1	16.6023	17.6023	Shi et al., 2011
Tapidor × Ningyou7	202 DH	Winter, semi-winter	China	Maturity time	MT	Yield related traits	qMT026		Y_MT_TN_Cn_1	A2	0.191623	1.19162	Shi et al., 2009
Tapidor × Ningyou7	202 DH	Winter, semi-winter	China	Maturity time	MT	Yield related traits	qMT027		Y_MT_TN_Cn_2	A2	0.191623	1.19162	Shi et al., 2009
Tapidor × Ningyou7	202 DH	Winter, semi-winter	China	Maturity time	MT	Yield related traits	DHqPH19		Y_MT_TN_Cn_3	A2	22.5012	23.5012	Shi et al., 2011
Tapidor × Ningyou7	202 DH	Winter, semi-winter	China	Maturity time	MT	Yield related traits	qMT032		Y_MT_TN_Cn_1	A3	2.11011	3.11011	Shi et al., 2009
Tapidor × Ningyou7	202 DH	Winter, semi-winter	China	Maturity time	MT	Yield related traits	qMT033		Y_MT_TN_Cn_2	A3	2.70532	3.70532	Shi et al., 2009
Tapidor × Ningyou7	202 DH	Winter, semi-winter	China	Maturity time	MT	Yield related traits	qMT034		Y_MT_TN_Cn_3	A3	2.70532	3.70532	Shi et al., 2009
Tapidor × Ningyou7	202 DH	Winter, semi-winter	China	Maturity time	MT	Yield related traits	qMT035		Y_MT_TN_Cn_4	A3	2.70532	3.70532	Shi et al., 2009
Tapidor × Ningyou7	202 DH	Winter, semi-winter	China	Maturity time	MT	Yield related traits	DHqMT10		Y_MT_TN_Cn_5	A3	2.70532	3.70532	Shi et al., 2011
Tapidor × Ningyou7	202 DH	Winter, semi-winter	China	Maturity time	MT	Yield related traits	RF2qMT09		Y_MT_TN_Cn_6	A3	2.70532	3.70532	Shi et al., 2011
Tapidor × Ningyou7	202 DH	Winter, semi-winter	China	Maturity time	MT	Yield related traits	DHqPH25		Y_MT_TN_Cn_8	A3	14.7761	15.7761	Shi et al., 2011
Tapidor × Ningyou7	202 DH	Winter, semi-winter	China	Maturity time	MT	Yield related traits	qMT036		Y_MT_TN_Cn_9	A3	18.5602	19.5602	Shi et al., 2009
Tapidor × Ningyou7	202 DH	Winter, semi-winter	China	Maturity time	MT	Yield related traits	DHqMT12		Y_MT_TN_Cn_10	A3	18.5602	19.5602	Shi et al., 2011
Tapidor × Ningyou7	202 DH	Winter, semi-winter	China	Maturity time	MT	Yield related traits	qMT037		Y_MT_TN_Cn_11	A3	18.5606	19.5606	Shi et al., 2009
Tapidor × Ningyou7	202 DH	Winter, semi-winter	China	Maturity time	MT	Yield related traits	RF2qMT11		Y_MT_TN_Cn_12	A3	18.5607	19.5607	Shi et al., 2011
Tapidor × Ningyou7	202 DH	Winter, semi-winter	China	Maturity time	MT	Yield related traits	qMT038		Y_MT_TN_Cn_1	A5	11.1931	12.1931	Shi et al., 2009
Tapidor × Ningyou7	202 DH	Winter, semi-winter	China	Maturity time	MT	Yield related traits	qMT039		Y_MT_TN_Cn_2	A5	11.1931	12.1931	Shi et al., 2009
Tapidor × Ningyou7	202 DH	Winter, semi-winter	China	Maturity time	MT	Yield related traits	qMT040		Y_MT_TN_Cn_3	A5	18.1289	19.1289	Shi et al., 2009
Tapidor × Ningyou7	202 DH	Winter, semi-winter	China	Maturity time	MT	Yield related traits	qMT041		Y_MT_TN_Cn_4	A5	18.1289	19.1289	Shi et al., 2009
Tapidor × Ningyou7	202 DH	Winter, semi-winter	China	Maturity time	MT	Yield related traits	RF2qMT13		Y_MT_TN_Cn_5	A5	20.4793	21.4793	Shi et al., 2011
Tapidor × Ningyou7	202 DH	Winter, semi-winter	China	Maturity time	MT	Yield related traits	qMT044		Y_MT_TN_Cn_1	A6	1.87304	2.87304	Shi et al., 2009
Tapidor × Ningyou7	202 DH	Winter, semi-winter	China	Maturity time	MT	Yield related traits	DHqMT14		Y_MT_TN_Cn_2	A6	1.87304	2.87304	Shi et al., 2011
Tapidor × Ningyou7	202 DH	Winter, semi-winter	China	Maturity time	MT	Yield related traits	qMT050		Y_MT_TN_Cn_3	A6	6.44299	7.44299	Shi et al., 2009
Tapidor × Ningyou7	202 DH	Winter, semi-winter	China	Maturity time	MT	Yield related traits	qMT051		Y_MT_TN_Cn_4	A6	6.44335	7.44335	Shi et al., 2009
Tapidor × Ningyou7	202 DH	Winter, semi-winter	China	Maturity time	MT	Yield related traits	qMT054		Y_MT_TN_Cn_1	A8	15.4018	16.4018	Shi et al., 2009
Tapidor × Ningyou7	202 DH	Winter, semi-winter	China	Maturity time	MT	Yield related traits	RF2qMT15		Y_MT_TN_Cn_2	A8	15.4018	16.4018	Shi et al., 2011
Tapidor × Ningyou7	202 DH	Winter, semi-winter	China	Maturity time	MT	Yield related traits	qMT060		Y_MT_TN_Cn_1	A9	1.84392	2.84392	Shi et al., 2009
Tapidor × Ningyou7	202 DH	Winter, semi-winter	China	Maturity time	MT	Yield related traits	RF2qMT20		Y_MT_TN_Cn_2	A9	1.84392	2.84392	Shi et al., 2011
Tapidor × Ningyou7	202 DH	Winter, semi-winter	China	Maturity time	MT	Yield related traits	qMT059		Y_MT_TN_Cn_3	A9	15.4948	16.4948	Shi et al., 2009
Tapidor × Ningyou7	202 DH	Winter, semi-winter	China	Maturity time	MT	Yield related traits	qMT061		Y_MT_TN_Cn_4	A9	21.9122	22.9122	Shi et al., 2009
Tapidor × Ningyou7	202 DH	Winter, semi-winter	China	Maturity time	MT	Yield related traits	qMT062		Y_MT_TN_Cn_5	A9	21.9122	22.9122	Shi et al., 2009
Tapidor × Ningyou7	202 DH	Winter, semi-winter	China	Maturity time	MT	Yield related traits	DHqMT21		Y_MT_TN_Cn_6	A9	21.9122	22.9122	Shi et al., 2011
Tapidor × Ningyou7	202 DH	Winter, semi-winter	China	Maturity time	MT	Yield related traits	qMT065		Y_MT_TN_Cn_7	A9	27.1281	28.1281	Shi et al., 2009
Tapidor × Ningyou7	202 DH	Winter, semi-winter	China	Maturity time	MT	Yield related traits	RF2qMT23		Y_MT_TN_Cn_8	A9	27.1281	28.1281	Shi et al., 2011
Tapidor × Ningyou7	202 DH	Winter, semi-winter	China	Maturity time	MT	Yield related traits	qMT067		Y_MT_TN_Cn_9	A9	28.6076	29.6076	Shi et al., 2009
Tapidor × Ningyou7	202 DH	Winter, semi-winter	China	Maturity time	MT	Yield related traits	qMT066		Y_MT_TN_Cn_10	A9	28.6079	29.6079	Shi et al., 2009
Tapidor × Ningyou7	202 DH	Winter, semi-winter	China	Maturity time	MT	Yield related traits	qMT068		Y_MT_TN_Cn_11	A9	28.6079	29.6079	Shi et al., 2009
Tapidor × Ningyou7	202 DH	Winter, semi-winter	China	Maturity time	MT	Yield related traits	DHqMT24		Y_MT_TN_Cn_12	A9	28.6079	29.6079	Shi et al., 2011
Tapidor × Ningyou7	202 DH	Winter, semi-winter	China	Maturity time	MT	Yield related traits	qMT069		Y_MT_TN_Cn_13	A9	29.9412	30.9412	Shi et al., 2009
Tapidor × Ningyou7	202 DH	Winter, semi-winter	China	Maturity time	MT	Yield related traits	qMT070		Y_MT_TN_Cn_14	A9	29.9412	30.9412	Shi et al., 2009
Tapidor × Ningyou7	202 DH	Winter, semi-winter	China	Maturity time	MT	Yield related traits	qMT071		Y_MT_TN_Cn_15	A9	29.9412	30.9412	Shi et al., 2009
Tapidor × Ningyou7	202 DH	Winter, semi-winter	China	Maturity time	MT	Yield related traits	DHqMT25		Y_MT_TN_Cn_16	A9	29.9412	30.9412	Shi et al., 2011
Tapidor × Ningyou7	202 DH	Winter, semi-winter	China	Maturity time	MT	Yield related traits	DHqMT26		Y_MT_TN_Cn_17	A9	29.9412	30.9412	Shi et al., 2011
Tapidor × Ningyou7	202 DH	Winter, semi-winter	China	Maturity time	MT	Yield related traits	qMT072		Y_MT_TN_Cn_1	A10	0.791321	1.79132	Shi et al., 2009
Tapidor × Ningyou7	202 DH	Winter, semi-winter	China	Maturity time	MT	Yield related traits	qMT073		Y_MT_TN_Cn_3	A10	15.3456	16.3456	Shi et al., 2009
Tapidor × Ningyou7	202 DH	Winter, semi-winter	China	Maturity time	MT	Yield related traits	qMT074		Y_MT_TN_Cn_4	A10	15.3456	16.3456	Shi et al., 2009
Tapidor × Ningyou7	202 DH	Winter, semi-winter	China	Maturity time	MT	Yield related traits	qMT075		Y_MT_TN_Cn_5	A10	15.3456	16.3456	Shi et al., 2009
Tapidor × Ningyou7	202 DH	Winter, semi-winter	China	Maturity time	MT	Yield related traits	RF2qMT27		Y_MT_TN_Cn_2	A10	15.3456	16.3456	Shi et al., 2011
Tapidor × Ningyou7	202 DH	Winter, semi-winter	China	Maturity time	MT	Yield related traits	qMT090		Y_MT_TN_Cn_1	C3	24.0534	25.0534	Shi et al., 2009
Tapidor × Ningyou7	202 DH	Winter, semi-winter	China	Maturity time	MT	Yield related traits	qMT091		Y_MT_TN_Cn_2	C3	24.0534	25.0534	Shi et al., 2009
Tapidor × Ningyou7	202 DH	Winter, semi-winter	China	Maturity time	MT	Yield related traits	qMT092		Y_MT_TN_Cn_3	C3	24.0534	25.0534	Shi et al., 2009
Tapidor × Ningyou7	202 DH	Winter, semi-winter	China	Maturity time	MT	Yield related traits	qMT093		Y_MT_TN_Cn_4	C3	24.0534	25.0534	Shi et al., 2009
Tapidor × Ningyou7	202 DH	Winter, semi-winter	China	Maturity time	MT	Yield related traits	qMT094		Y_MT_TN_Cn_5	C3	24.0534	25.0534	Shi et al., 2009
Tapidor × Ningyou7	202 DH	Winter, semi-winter	China	Maturity time	MT	Yield related traits	DHqMT32		Y_MT_TN_Cn_6	C3	24.0534	25.0534	Shi et al., 2011
Tapidor × Ningyou7	202 DH	Winter, semi-winter	China	Maturity time	MT	Yield related traits	RF2qMT33		Y_MT_TN_Cn_7	C3	24.0534	25.0534	Shi et al., 2011
Tapidor × Ningyou7	202 DH	Winter, semi-winter	China	Maturity time	MT	Yield related traits	qMT104		Y_MT_TN_Cn	C6	32.0258	33.0258	Shi et al., 2009
Tapidor × Ningyou7	202 DH	Winter, semi-winter	China	Maturity time	MT	Yield related traits	qMT107		Y_MT_TN_Cn_1	C7	1.68534	2.68534	Shi et al., 2009
Tapidor × Ningyou7	202 DH	Winter, semi-winter	China	Maturity time	MT	Yield related traits	qMT110		Y_MT_TN_Cn_2	C7	1.96254	2.96254	Shi et al., 2009
Tapidor × Ningyou7	202 DH	Winter, semi-winter	China	Maturity time	MT	Yield related traits	qMT109		Y_MT_TN_Cn_3	C7	31.9923	32.9923	Shi et al., 2009
Tapidor × Ningyou7	202 DH	Winter, semi-winter	China	Maturity time	MT	Yield related traits	qMT125		Y_MT_TN_Cn_1	C9	39.3903	40.3903	Shi et al., 2009
Tapidor × Ningyou7	202 DH	Winter, semi-winter	China	Maturity time	MT	Yield related traits	RF2qMT48		Y_MT_TN_Cn_2	C9	39.3903	40.3903	Shi et al., 2011
Tapidor × Ningyou7	202 DH	Winter, semi-winter	China	Number of primary branches	NPB	Yield related traits	qBN002		Y_NPB_TN_Cn_1	A1	1.3134	2.3134	Shi et al., 2009
Tapidor × Ningyou7	202 DH	Winter, semi-winter	China	Number of primary branches	NPB	Yield related traits	qBN004		Y_NPB_TN_Cn_2	A1	1.62273	2.62273	Shi et al., 2009
Tapidor × Ningyou7	202 DH	Winter, semi-winter	China	Number of primary branches	NPB	Yield related traits	DHqBN01		Y_NPB_TN_Cn_3	A1	1.62273	2.62273	Shi et al., 2011
Tapidor × Ningyou7	202 DH	Winter, semi-winter	China	Number of primary branches	NPB	Yield related traits	qBN003		Y_NPB_TN_Cn_4	A1	1.71797	2.71797	Shi et al., 2009
Tapidor × Ningyou7	202 DH	Winter, semi-winter	China	Number of primary branches	NPB	Yield related traits	qBN005		Y_NPB_TN_Cn_5	A1	5.45095	6.45095	Shi et al., 2009
Tapidor × Ningyou7	202 DH	Winter, semi-winter	China	Number of primary branches	NPB	Yield related traits	DHqBN02		Y_NPB_TN_Cn_6	A1	5.45095	6.45095	Shi et al., 2011
Tapidor × Ningyou7	202 DH	Winter, semi-winter	China	Number of primary branches	NPB	Yield related traits	qBN008		Y_NPB_TN_Cn_1	A3	2.09576	3.09576	Shi et al., 2009
Tapidor × Ningyou7	202 DH	Winter, semi-winter	China	Number of primary branches	NPB	Yield related traits	DHqBN05		Y_NPB_TN_Cn_2	A3	2.09576	3.09576	Shi et al., 2011
Tapidor × Ningyou7	202 DH	Winter, semi-winter	China	Number of primary branches	NPB	Yield related traits	qBN009		Y_NPB_TN_Cn_3	A3	7.139	8.139	Shi et al., 2009
Tapidor × Ningyou7	202 DH	Winter, semi-winter	China	Number of primary branches	NPB	Yield related traits	qBN012		Y_NPB_TN_Cn_4	A3	14.2947	15.2947	Shi et al., 2009
Tapidor × Ningyou7	202 DH	Winter, semi-winter	China	Number of primary branches	NPB	Yield related traits	DHqBN06		Y_NPB_TN_Cn_5	A3	14.2947	15.2947	Shi et al., 2011
Tapidor × Ningyou7	202 DH	Winter, semi-winter	China	Number of primary branches	NPB	Yield related traits	qBN013		Y_NPB_TN_Cn_6	A3	15.2313	16.2313	Shi et al., 2009
Tapidor × Ningyou7	202 DH	Winter, semi-winter	China	Number of primary branches	NPB	Yield related traits	DHqBN07		Y_NPB_TN_Cn_7	A3	15.2313	16.2313	Shi et al., 2011
Tapidor × Ningyou7	202 DH	Winter, semi-winter	China	Number of primary branches	NPB	Yield related traits	qBN014		Y_NPB_TN_Cn_8	A3	15.8634	16.8634	Shi et al., 2009
Tapidor × Ningyou7	202 DH	Winter, semi-winter	China	Number of primary branches	NPB	Yield related traits	qBN015		Y_NPB_TN_Cn_9	A3	15.8634	16.8634	Shi et al., 2009
Tapidor × Ningyou7	202 DH	Winter, semi-winter	China	Number of primary branches	NPB	Yield related traits	DHqBN08		Y_NPB_TN_Cn_10	A3	15.8634	16.8634	Shi et al., 2011
Tapidor × Ningyou7	202 DH	Winter, semi-winter	China	Number of primary branches	NPB	Yield related traits	RF2qBN09		Y_NPB_TN_Cn_11	A3	15.8634	16.8634	Shi et al., 2011
Tapidor × Ningyou7	202 DH	Winter, semi-winter	China	Number of primary branches	NPB	Yield related traits	qBN017		Y_NPB_TN_Cn_12	A3	17.9157	18.9157	Shi et al., 2009
Tapidor × Ningyou7	202 DH	Winter, semi-winter	China	Number of primary branches	NPB	Yield related traits	qBN018		Y_NPB_TN_Cn_13	A3	17.9157	18.9157	Shi et al., 2009
Tapidor × Ningyou7	202 DH	Winter, semi-winter	China	Number of primary branches	NPB	Yield related traits	DHqBN11		Y_NPB_TN_Cn_14	A3	17.9157	18.9157	Shi et al., 2011
Tapidor × Ningyou7	202 DH	Winter, semi-winter	China	Number of primary branches	NPB	Yield related traits	DHqBN12		Y_NPB_TN_Cn_15	A3	17.9157	18.9157	Shi et al., 2011
Tapidor × Ningyou7	202 DH	Winter, semi-winter	China	Number of primary branches	NPB	Yield related traits	qBN022		Y_NPB_TN_Cn_1	A5	3.21196	4.21196	Shi et al., 2009
Tapidor × Ningyou7	202 DH	Winter, semi-winter	China	Number of primary branches	NPB	Yield related traits	qBN023		Y_NPB_TN_Cn_2	A5	3.21196	4.21196	Shi et al., 2009
Tapidor × Ningyou7	202 DH	Winter, semi-winter	China	Number of primary branches	NPB	Yield related traits	qBN026		Y_NPB_TN_Cn_3	A5	18.1289	19.1289	Shi et al., 2009
Tapidor × Ningyou7	202 DH	Winter, semi-winter	China	Number of primary branches	NPB	Yield related traits	RF2qBN16		Y_NPB_TN_Cn_4	A5	18.1289	19.1289	Shi et al., 2011
Tapidor × Ningyou7	202 DH	Winter, semi-winter	China	Number of primary branches	NPB	Yield related traits	qBN028		Y_NPB_TN_Cn_5	A5	20.118	21.118	Shi et al., 2009
Tapidor × Ningyou7	202 DH	Winter, semi-winter	China	Number of primary branches	NPB	Yield related traits	DHqBN18		Y_NPB_TN_Cn_6	A5	20.118	21.118	Shi et al., 2011
Tapidor × Ningyou7	202 DH	Winter, semi-winter	China	Number of primary branches	NPB	Yield related traits	qBN033		Y_NPB_TN_Cn_1	A7	10.1137	11.1137	Shi et al., 2009
Tapidor × Ningyou7	202 DH	Winter, semi-winter	China	Number of primary branches	NPB	Yield related traits	qBN040		Y_NPB_TN_Cn_2	A7	15.886	16.886	Shi et al., 2009
Tapidor × Ningyou7	202 DH	Winter, semi-winter	China	Number of primary branches	NPB	Yield related traits	DHqBN26		Y_NPB_TN_Cn_3	A7	15.886	16.886	Shi et al., 2011
Tapidor × Ningyou7	202 DH	Winter, semi-winter	China	Number of primary branches	NPB	Yield related traits	qBN041		Y_NPB_TN_Cn_4	A7	17.4537	18.4537	Shi et al., 2009
Tapidor × Ningyou7	202 DH	Winter, semi-winter	China	Number of primary branches	NPB	Yield related traits	qBN042		Y_NPB_TN_Cn_5	A7	17.4537	18.4537	Shi et al., 2009
Tapidor × Ningyou7	202 DH	Winter, semi-winter	China	Number of primary branches	NPB	Yield related traits	DHqBN28		Y_NPB_TN_Cn_6	A7	17.4537	18.4537	Shi et al., 2011
Tapidor × Ningyou7	202 DH	Winter, semi-winter	China	Number of primary branches	NPB	Yield related traits	RF2qBN27		Y_NPB_TN_Cn_7	A7	17.4537	18.4537	Shi et al., 2011
Tapidor × Ningyou7	202 DH	Winter, semi-winter	China	Number of primary branches	NPB	Yield related traits	qBN043		Y_NPB_TN_Cn_8	A7	18.3814	19.3814	Shi et al., 2009
Tapidor × Ningyou7	202 DH	Winter, semi-winter	China	Number of primary branches	NPB	Yield related traits	qBN045		Y_NPB_TN_Cn	A9	28.6079	29.6079	Shi et al., 2009
Tapidor × Ningyou7	202 DH	Winter, semi-winter	China	Number of primary branches	NPB	Yield related traits	qBN049		Y_NPB_TN_Cn_1	C1	11.9233	12.9233	Shi et al., 2009
Tapidor × Ningyou7	202 DH	Winter, semi-winter	China	Number of primary branches	NPB	Yield related traits	qBN051		Y_NPB_TN_Cn_2	C1	21.9347	22.9347	Shi et al., 2009
Tapidor × Ningyou7	202 DH	Winter, semi-winter	China	Number of primary branches	NPB	Yield related traits	qBN055		Y_NPB_TN_Cn_1	C3	53.7467	54.7467	Shi et al., 2009
Tapidor × Ningyou7	202 DH	Winter, semi-winter	China	Number of primary branches	NPB	Yield related traits	DHqBN31		Y_NPB_TN_Cn_2	C3	53.7467	54.7467	Shi et al., 2011
Tapidor × Ningyou7	202 DH	Winter, semi-winter	China	Number of primary branches	NPB	Yield related traits	qBN058		Y_NPB_TN_Cn_3	C3	58.2875	59.2875	Shi et al., 2009
Tapidor × Ningyou7	202 DH	Winter, semi-winter	China	Number of primary branches	NPB	Yield related traits	qBN059		Y_NPB_TN_Cn_1	C6	32.0258	33.0258	Shi et al., 2009
Tapidor × Ningyou7	202 DH	Winter, semi-winter	China	Number of primary branches	NPB	Yield related traits	DHqBN32		Y_NPB_TN_Cn_2	C6	32.0258	33.0258	Shi et al., 2011
Tapidor × Ningyou7	202 DH	Winter, semi-winter	China	Number of primary branches	NPB	Yield related traits	qBN067		Y_NPB_TN_Cn_1	C8	28.8495	29.8495	Shi et al., 2009
Tapidor × Ningyou7	202 DH	Winter, semi-winter	China	Number of primary branches	NPB	Yield related traits	qBN070		Y_NPB_TN_Cn_2	C8	36.0367	37.0367	Shi et al., 2009
Tapidor × Ningyou7	202 DH		China	Oil content	OC	Seed composition		Bn-A02-p27799727	S_OC_TN_Cn_4	A2	24.7565		Zou et al., 2016
Tapidor × Ningyou7	202 DH		China	Oil content	OC	Seed composition		Bn-A03-p764274	S_OC_TN_Cn_1	A3	0.632475		Zou et al., 2016
Tapidor × Ningyou7	202 DH		China	Oil content	OC	Seed composition		Bn-A03-p15397187	S_OC_TN_Cn_5	A3	14.4466		Zou et al., 2016
Tapidor × Ningyou7	202 DH		China	Oil content	OC	Seed composition		Bn-A05-p1308471	S_OC_TN_Cn	A5	1.42358		Zou et al., 2016
Tapidor × Ningyou7	202 DH		China	Oil content	OC	Seed composition		Bn-A06-p24132842	S_OC_TN_Cn	A6	23.1293		Zou et al., 2016
Tapidor × Ningyou7	202 DH		China	Oil content	OC	Seed composition		Bn-A07-p16379135	S_OC_TN_Cn_2	A7	18.3488		Zou et al., 2016
Tapidor × Ningyou7	202 DH		China	Oil content	OC	Seed composition		Bn-A09-p739088	S_OC_TN_Cn_1	A9	0.131541		Zou et al., 2016
Tapidor × Ningyou7	202 DH		China	Oil content	OC	Seed composition		Bn-A10-p5869175	S_OC_TN_Cn_1	A10	5.49905		Zou et al., 2016
Tapidor × Ningyou7	202 DH		China	Oil content	OC	Seed composition		Bn-scaff_15838_1-p2253503	S_OC_TN_Cn_1	C1	2.62934		Zou et al., 2016
Tapidor × Ningyou7	202 DH		China	Oil content	OC	Seed composition		Bn-A01-p27774666	S_OC_TN_Cn_4	C1	38.1056		Zou et al., 2016
Tapidor × Ningyou7	202 DH		China	Oil content	OC	Seed composition		Bn-scaff_16565_1-p1169320	S_OC_TN_Cn_2	C2	12.4451		Zou et al., 2016
Tapidor × Ningyou7	202 DH		China	Oil content	OC	Seed composition		Bn-scaff_18936_1-p890286	S_OC_TN_Cn_1	C3	3.41967		Zou et al., 2016
Tapidor × Ningyou7	202 DH		China	Oil content	OC	Seed composition		Bn-scaff_22728_1-p357789	S_OC_TN_Cn_2	C3	6.15402		Zou et al., 2016
Tapidor × Ningyou7	202 DH		China	Oil content	OC	Seed composition		Bn-scaff_23761_1-p249628	S_OC_TN_Cn_4	C3	57.4817		Zou et al., 2016
Tapidor × Ningyou7	202 DH		China	Oil content	OC	Seed composition		Bn-A04-p1684695	S_OC_TN_Cn_2	C4	25.0322		Zou et al., 2016
Tapidor × Ningyou7	202 DH		China	Oil content	OC	Seed composition		Bn-scaff_20901_1-p1705574	S_OC_TN_Cn_1	C5	2.30945		Zou et al., 2016
Tapidor × Ningyou7	202 DH		China	Oil content	OC	Seed composition		Bn-scaff_15695_1-p294894	S_OC_TN_Cn_2	C5	29.9277		Zou et al., 2016
Tapidor × Ningyou7	202 DH		China	Oil content	OC	Seed composition		Bn-scaff_16130_1-p1013445	S_OC_TN_Cn_1	C7	28.755		Zou et al., 2016
Tapidor × Ningyou7	202 DH		China	Oil content	OC	Seed composition		Bn-scaff_16130_1-p1039452	S_OC_TN_Cn_2	C7	28.7722		Zou et al., 2016
Tapidor × Ningyou7	202 DH		China	Oil content	OC	Seed composition		Bn-scaff_17637_1-p204439	S_OC_TN_Cn_1	C8	12.3265		Zou et al., 2016
Tapidor × Ningyou7	202 DH		China	Oil content	OC	Seed composition		Bn-scaff_16545_1-p238397	S_OC_TN_Cn_2	C8	14.1556		Zou et al., 2016
Tapidor × Ningyou7	202 DH		China	Oil content	OC	Seed composition		Bn-scaff_16231_1-p2213239	S_OC_TN_Cn_3	C8	20.0905		Zou et al., 2016
Tapidor × Ningyou7	202 DH		China	Protein content	PC	Seed composition		Bn-A01-p8058255	S_PC_TN_Cn_1	A1	7.2385		Zou et al., 2016
Tapidor × Ningyou7	202 DH		China	Protein content	PC	Seed composition		Bn-scaff_16361_1-p300435	S_PC_TN_Cn_2	A1	11.871		Zou et al., 2016
Tapidor × Ningyou7	202 DH		China	Protein content	PC	Seed composition		Bn-A03-p20150479	S_PC_KN_Cn_5	A3	19.0141		Zou et al., 2016
Tapidor × Ningyou7	202 DH		China	Protein content	PC	Seed composition		Bn-A03-p21225846	S_PC_KN_Cn_6	A3	19.9745		Zou et al., 2016
Tapidor × Ningyou7	202 DH		China	Protein content	PC	Seed composition		Bn-A04-p12670129	S_PC_TN_Cn	A4	13.3948		Zou et al., 2016
Tapidor × Ningyou7	202 DH		China	Protein content	PC	Seed composition		Bn-scaff_27815_1-p367403	S_PC_TN_Cn	A7	1.626		Zou et al., 2016
Tapidor × Ningyou7	202 DH		China	Protein content	PC	Seed composition		Bn-A09-p5190180	S_PC_TN_Cn	A9	4.86214		Zou et al., 2016
Tapidor × Ningyou7	202 DH		China	Protein content	PC	Seed composition		Bn-scaff_22728_1-p349077	S_PC_TN_Cn_1	C3	6.16273		Zou et al., 2016
Tapidor × Ningyou7	202 DH		China	Protein content	PC	Seed composition	qPCQC-5	BN12A	S_PC_TN_Cn_2	C3	14.3947	14.395	Gan et al., 2013
Tapidor × Ningyou7	202 DH		China	Protein content	PC	Seed composition		Bn-scaff_17119_1-p414142	S_PC_TN_Cn_3	C3	57.158		Zou et al., 2016
Tapidor × Ningyou7	202 DH		China	Protein content	PC	Seed composition		Bn-scaff_20901_1-p647270	S_PC_TN_Cn	C5	3.38924		Zou et al., 2016
Tapidor × Ningyou7	202 DH		China	Protein content	PC	Seed composition		Bn-scaff_16231_1-p2213239	S_PC_TN_Cn	C8	20.0905		Zou et al., 2016
Tapidor × Ningyou7	202 DH		China	Protein content	PC	Seed composition		Bn-scaff_17526_1-p860459	S_PC_TN_Cn	C9	1.67987		Zou et al., 2016
Tapidor × Ningyou7	202 DH	Winter, semi-winter	China	Plant height	PH	Yield related traits	qPH001		Y_PH_TN_Cn_1	A1	1.98829	2.98829	Shi et al., 2009
Tapidor × Ningyou7	202 DH	Winter, semi-winter	China	Plant height	PH	Yield related traits	RF2qPH01		Y_PH_TN_Cn_2	A1	1.98829	2.98829	Shi et al., 2011
Tapidor × Ningyou7	202 DH	Winter, semi-winter	China	Plant height	PH	Yield related traits	qPH002		Y_PH_TN_Cn_3	A1	5.45095	6.45095	Shi et al., 2009
Tapidor × Ningyou7	202 DH	Winter, semi-winter	China	Plant height	PH	Yield related traits	RF2qPH02		Y_PH_TN_Cn_4	A1	5.45095	6.45095	Shi et al., 2011
Tapidor × Ningyou7	202 DH	Winter, semi-winter	China	Plant height	PH	Yield related traits	qPH008		Y_PH_TN_Cn_5	A1	6.306	7.306	Shi et al., 2009
Tapidor × Ningyou7	202 DH	Winter, semi-winter	China	Plant height	PH	Yield related traits	qPH009		Y_PH_TN_Cn_6	A1	6.97141	7.97141	Shi et al., 2009
Tapidor × Ningyou7	202 DH	Winter, semi-winter	China	Plant height	PH	Yield related traits	RF2qPH07		Y_PH_TN_Cn_7	A1	6.97141	7.97141	Shi et al., 2011
Tapidor × Ningyou7	202 DH	Winter, semi-winter	China	Plant height	PH	Yield related traits	qPH010		Y_PH_TN_Cn_8	A1	8.06134	9.06134	Shi et al., 2009
Tapidor × Ningyou7	202 DH	Winter, semi-winter	China	Plant height	PH	Yield related traits	qPH015		Y_PH_TN_Cn_9	A1	16.6023	17.6023	Shi et al., 2009
Tapidor × Ningyou7	202 DH	Winter, semi-winter	China	Plant height	PH	Yield related traits	qPH016		Y_PH_TN_Cn_10	A1	16.6023	17.6023	Shi et al., 2009
Tapidor × Ningyou7	202 DH	Winter, semi-winter	China	Plant height	PH	Yield related traits	RF2qPH13		Y_PH_TN_Cn_11	A1	16.6023	17.6023	Shi et al., 2011
Tapidor × Ningyou7	202 DH	Winter, semi-winter	China	Plant height	PH	Yield related traits	qPH018		Y_PH_TN_Cn_1	A2	0.191623	1.19162	Shi et al., 2009
Tapidor × Ningyou7	202 DH	Winter, semi-winter	China	Plant height	PH	Yield related traits	qPH026		Y_PH_TN_Cn_3	A2	22.5012	23.5012	Shi et al., 2009
Tapidor × Ningyou7	202 DH	Winter, semi-winter	China	Plant height	PH	Yield related traits	qPH027		Y_PH_TN_Cn_4	A2	22.5012	23.5012	Shi et al., 2009
Tapidor × Ningyou7	202 DH	Winter, semi-winter	China	Plant height	PH	Yield related traits	qPH028		Y_PH_TN_Cn_5	A2	22.5012	23.5012	Shi et al., 2009
Tapidor × Ningyou7	202 DH	Winter, semi-winter	China	Plant height	PH	Yield related traits	RF2qPH20		Y_PH_TN_Cn_2	A2	22.5012	23.5012	Shi et al., 2011
Tapidor × Ningyou7	202 DH	Winter, semi-winter	China	Plant height	PH	Yield related traits	qPH040		Y_PH_TN_Cn_1	A3	13.6212	14.6212	Shi et al., 2009
Tapidor × Ningyou7	202 DH	Winter, semi-winter	China	Plant height	PH	Yield related traits	qPH041		Y_PH_TN_Cn_2	A3	13.6212	14.6212	Shi et al., 2009
Tapidor × Ningyou7	202 DH	Winter, semi-winter	China	Plant height	PH	Yield related traits	RF2qPH28		Y_PH_TN_Cn_3	A3	13.6212	14.6212	Shi et al., 2011
Tapidor × Ningyou7	202 DH	Winter, semi-winter	China	Plant height	PH	Yield related traits	RF2qPH29		Y_PH_TN_Cn_4	A3	13.6212	14.6212	Shi et al., 2011
Tapidor × Ningyou7	202 DH	Winter, semi-winter	China	Plant height	PH	Yield related traits	qPH037		Y_PH_TN_Cn_5	A3	14.7761	15.7761	Shi et al., 2009
Tapidor × Ningyou7	202 DH	Winter, semi-winter	China	Plant height	PH	Yield related traits	qPH038		Y_PH_TN_Cn_6	A3	20.7652	21.7652	Shi et al., 2009
Tapidor × Ningyou7	202 DH	Winter, semi-winter	China	Plant height	PH	Yield related traits	qPH039		Y_PH_TN_Cn_7	A3	20.7652	21.7652	Shi et al., 2009
Tapidor × Ningyou7	202 DH	Winter, semi-winter	China	Plant height	PH	Yield related traits	RF2qPH26		Y_PH_TN_Cn_8	A3	20.7652	21.7652	Shi et al., 2011
Tapidor × Ningyou7	202 DH	Winter, semi-winter	China	Plant height	PH	Yield related traits	RF2qPH27		Y_PH_TN_Cn_9	A3	20.7652	21.7652	Shi et al., 2011
Tapidor × Ningyou7	202 DH	Winter, semi-winter	China	Plant height	PH	Yield related traits	qPH042		Y_PH_TN_Cn_10	A3	22.7064	23.7064	Shi et al., 2009
Tapidor × Ningyou7	202 DH	Winter, semi-winter	China	Plant height	PH	Yield related traits	DHqPH30		Y_PH_TN_Cn_11	A3	22.7064	23.7064	Shi et al., 2011
Tapidor × Ningyou7	202 DH	Winter, semi-winter	China	Plant height	PH	Yield related traits	DHqHI04		Y_PH_TN_Cn	A4	0.000213	1.00021	Shi et al., 2011
Tapidor × Ningyou7	202 DH	Winter, semi-winter	China	Plant height	PH	Yield related traits	qPH047		Y_PH_TN_Cn_1	A5	3.21196	4.21196	Shi et al., 2009
Tapidor × Ningyou7	202 DH	Winter, semi-winter	China	Plant height	PH	Yield related traits	qPH048		Y_PH_TN_Cn_2	A5	20.118	21.118	Shi et al., 2009
Tapidor × Ningyou7	202 DH	Winter, semi-winter	China	Plant height	PH	Yield related traits	RF2qPH34		Y_PH_TN_Cn_3	A5	20.118	21.118	Shi et al., 2011
Tapidor × Ningyou7	202 DH	Winter, semi-winter	China	Plant height	PH	Yield related traits	qPH051		Y_PH_TN_Cn_1	A7	0.762752	1.76275	Shi et al., 2009
Tapidor × Ningyou7	202 DH	Winter, semi-winter	China	Plant height	PH	Yield related traits	DHqPH37		Y_PH_TN_Cn_2	A7	0.762752	1.76275	Shi et al., 2011
Tapidor × Ningyou7	202 DH	Winter, semi-winter	China	Plant height	PH	Yield related traits	RF2qPH38		Y_PH_TN_Cn_3	A7	0.762752	1.76275	Shi et al., 2011
Tapidor × Ningyou7	202 DH	Winter, semi-winter	China	Plant height	PH	Yield related traits	qPH055		Y_PH_TN_Cn_4	A7	10.1137	11.1137	Shi et al., 2009
Tapidor × Ningyou7	202 DH	Winter, semi-winter	China	Plant height	PH	Yield related traits	qPH059		Y_PH_TN_Cn_1	A8	0.283644	1.28364	Shi et al., 2009
Tapidor × Ningyou7	202 DH	Winter, semi-winter	China	Plant height	PH	Yield related traits	RF2qPH43		Y_PH_TN_Cn_2	A8	0.283644	1.28364	Shi et al., 2011
Tapidor × Ningyou7	202 DH	Winter, semi-winter	China	Plant height	PH	Yield related traits	qPH071		Y_PH_TN_Cn_1	A9	3.4979	4.4979	Shi et al., 2009
Tapidor × Ningyou7	202 DH	Winter, semi-winter	China	Plant height	PH	Yield related traits	DHqPH50		Y_PH_TN_Cn_2	A9	3.4979	4.4979	Shi et al., 2011
Tapidor × Ningyou7	202 DH	Winter, semi-winter	China	Plant height	PH	Yield related traits	qPH072		Y_PH_TN_Cn_3	A9	3.57676	4.57676	Shi et al., 2009
Tapidor × Ningyou7	202 DH	Winter, semi-winter	China	Plant height	PH	Yield related traits	DHqPH51		Y_PH_TN_Cn_4	A9	3.57676	4.57676	Shi et al., 2011
Tapidor × Ningyou7	202 DH	Winter, semi-winter	China	Plant height	PH	Yield related traits	qPH061		Y_PH_TN_Cn_5	A9	21.7951	22.7951	Shi et al., 2009
Tapidor × Ningyou7	202 DH	Winter, semi-winter	China	Plant height	PH	Yield related traits	DHqPH45		Y_PH_TN_Cn_6	A9	21.7951	22.7951	Shi et al., 2011
Tapidor × Ningyou7	202 DH	Winter, semi-winter	China	Plant height	PH	Yield related traits	qPH066		Y_PH_TN_Cn_7	A9	24.4771	25.4771	Shi et al., 2009
Tapidor × Ningyou7	202 DH	Winter, semi-winter	China	Plant height	PH	Yield related traits	DHqPH49		Y_PH_TN_Cn_8	A9	24.4771	25.4771	Shi et al., 2011
Tapidor × Ningyou7	202 DH	Winter, semi-winter	China	Plant height	PH	Yield related traits	qPH067		Y_PH_TN_Cn_9	A9	24.4772	25.4772	Shi et al., 2009
Tapidor × Ningyou7	202 DH	Winter, semi-winter	China	Plant height	PH	Yield related traits	qPH069		Y_PH_TN_Cn_10	A9	28.6079	29.6079	Shi et al., 2009
Tapidor × Ningyou7	202 DH	Winter, semi-winter	China	Plant height	PH	Yield related traits	qPH070		Y_PH_TN_Cn_11	A9	29.9412	30.9412	Shi et al., 2009
Tapidor × Ningyou7	202 DH	Winter, semi-winter	China	Plant height	PH	Yield related traits	qPH080		Y_PH_TN_Cn_1	C6	20.4818	21.4818	Shi et al., 2009
Tapidor × Ningyou7	202 DH	Winter, semi-winter	China	Plant height	PH	Yield related traits	RF2qPH56		Y_PH_TN_Cn_2	C6	20.4818	21.4818	Shi et al., 2011
Tapidor × Ningyou7	202 DH	Winter, semi-winter	China	Plant height	PH	Yield related traits	qPH079		Y_PH_TN_Cn_3	C6	21.0722	22.0722	Shi et al., 2009
Tapidor × Ningyou7	202 DH	Winter, semi-winter	China	Plant height	PH	Yield related traits	DHqPH55		Y_PH_TN_Cn_4	C6	21.0722	22.0722	Shi et al., 2011
Tapidor × Ningyou7	202 DH	Winter, semi-winter	China	Plant height	PH	Yield related traits	qPH078		Y_PH_TN_Cn_5	C6	32.0258	33.0258	Shi et al., 2009
Tapidor × Ningyou7	202 DH	Winter, semi-winter	China	Plant height	PH	Yield related traits	DHqPH54		Y_PH_TN_Cn_6	C6	32.0258	33.0258	Shi et al., 2011
Tapidor × Ningyou7	202 DH	Winter, semi-winter	China	Plant height	PH	Yield related traits	qPH083		Y_PH_TN_Cn_3	C7	1.63269	2.63269	Shi et al., 2009
Tapidor × Ningyou7	202 DH	Winter, semi-winter	China	Plant height	PH	Yield related traits	DHqPH59		Y_PH_TN_Cn_4	C7	1.63269	2.63269	Shi et al., 2011
Tapidor × Ningyou7	202 DH	Winter, semi-winter	China	Plant height	PH	Yield related traits	qPH085		Y_PH_TN_Cn_1	C9	43.5722	44.5722	Shi et al., 2009
Tapidor × Ningyou7	202 DH	Winter, semi-winter	China	Plant height	PH	Yield related traits	qPH086		Y_PH_TN_Cn_2	C9	43.5722	44.5722	Shi et al., 2009
Tapidor × Ningyou7	202 DH	Winter, semi-winter	China	Plant height	PH	Yield related traits	qPH087		Y_PH_TN_Cn_3	C9	43.5722	44.5722	Shi et al., 2009
Tapidor × Ningyou7	202 DH	Winter, semi-winter	China	Plant height	PH	Yield related traits	DHqPH62		Y_PH_TN_Cn_4	C9	43.5722	44.5722	Shi et al., 2011
Tapidor × Ningyou7	202 DH	Winter, semi-winter	China	Plant height	PH	Yield related traits	RF2qPH61		Y_PH_TN_Cn_5	C9	43.5722	44.5722	Shi et al., 2011
Tapidor × Ningyou7	202 DH	Winter, semi-winter	China	Silique per plant	PP	Yield related traits	qPN001		Y_PP_TN_Cn_1	A1	1.62273	2.62273	Shi et al., 2009
Tapidor × Ningyou7	202 DH	Winter, semi-winter	China	Silique per plant	PP	Yield related traits	qPN002		Y_PP_TN_Cn_2	A1	2.22572	3.22572	Shi et al., 2009
Tapidor × Ningyou7	202 DH	Winter, semi-winter	China	Silique per plant	PP	Yield related traits	qPN005		Y_PP_TN_Cn_3	A1	6.306	7.306	Shi et al., 2009
Tapidor × Ningyou7	202 DH	Winter, semi-winter	China	Silique per plant	PP	Yield related traits	RF2qPY08		Y_PP_TN_Cn_4	A1	7.63806	8.63806	Shi et al., 2011
Tapidor × Ningyou7	202 DH	Winter, semi-winter	China	Silique per plant	PP	Yield related traits	qPN008		Y_PP_TN_Cn_1	A3	2.11011	3.11011	Shi et al., 2009
Tapidor × Ningyou7	202 DH	Winter, semi-winter	China	Silique per plant	PP	Yield related traits	qPN009		Y_PP_TN_Cn_2	A3	2.70532	3.70532	Shi et al., 2009
Tapidor × Ningyou7	202 DH	Winter, semi-winter	China	Silique per plant	PP	Yield related traits	qPN010		Y_PP_TN_Cn_3	A3	14.2947	15.2947	Shi et al., 2009
Tapidor × Ningyou7	202 DH	Winter, semi-winter	China	Silique per plant	PP	Yield related traits	qPN011		Y_PP_TN_Cn_1	A5	0.088924	1.08892	Shi et al., 2009
Tapidor × Ningyou7	202 DH	Winter, semi-winter	China	Silique per plant	PP	Yield related traits	RF2qPN01		Y_PP_TN_Cn_2	A5	0.088924	1.08892	Shi et al., 2011
Tapidor × Ningyou7	202 DH	Winter, semi-winter	China	Silique per plant	PP	Yield related traits	RF2qPN02		Y_PP_TN_Cn	A6	11.9249	12.9249	Shi et al., 2011
Tapidor × Ningyou7	202 DH	Winter, semi-winter	China	Silique per plant	PP	Yield related traits	qPN022		Y_PP_TN_Cn_1	A7	20.1346	21.1346	Shi et al., 2009
Tapidor × Ningyou7	202 DH	Winter, semi-winter	China	Silique per plant	PP	Yield related traits	DHqPN04		Y_PP_TN_Cn_2	A7	20.1346	21.1346	Shi et al., 2011
Tapidor × Ningyou7	202 DH	Winter, semi-winter	China	Silique per plant	PP	Yield related traits	qPN023		Y_PP_TN_Cn_3	A7	22.0467	23.0467	Shi et al., 2009
Tapidor × Ningyou7	202 DH	Winter, semi-winter	China	Silique per plant	PP	Yield related traits	qPN023		Y_PP_TN_Cn_4	A7	22.0467	23.0467	Shi et al., 2009
Tapidor × Ningyou7	202 DH	Winter, semi-winter	China	Silique per plant	PP	Yield related traits	qPN024		Y_PP_TN_Cn_5	A7	22.0467	23.0467	Shi et al., 2009
Tapidor × Ningyou7	202 DH	Winter, semi-winter	China	Silique per plant	PP	Yield related traits	DHqPN05		Y_PP_TN_Cn_6	A7	22.0467	23.0467	Shi et al., 2011
Tapidor × Ningyou7	202 DH	Winter, semi-winter	China	Silique per plant	PP	Yield related traits	DHqPN06		Y_PP_TN_Cn_7	A7	22.0467	23.0467	Shi et al., 2011
Tapidor × Ningyou7	202 DH	Winter, semi-winter	China	Silique per plant	PP	Yield related traits	qPN025		Y_PP_TN_Cn_8	A7	23.8123	24.8123	Shi et al., 2009
Tapidor × Ningyou7	202 DH	Winter, semi-winter	China	Silique per plant	PP	Yield related traits	qPN028		Y_PP_TN_Cn	A9	3.4979	4.4979	Shi et al., 2009
Tapidor × Ningyou7	202 DH	Winter, semi-winter	China	Silique per plant	PP	Yield related traits	qPN037		Y_PP_TN_Cn	C2	0.639561	1.63956	Shi et al., 2009
Tapidor × Ningyou7	202 DH	Winter, semi-winter	China	Silique per plant	PP	Yield related traits	qPN042		Y_PP_TN_Cn	C3	24.0534	25.0534	Shi et al., 2009
Tapidor × Ningyou7	202 DH	Winter, semi-winter	China	Silique per plant	PP	Yield related traits	qPN045		Y_PP_TN_Cn_1	C5	0.423842	1.42384	Shi et al., 2009
Tapidor × Ningyou7	202 DH	Winter, semi-winter	China	Silique per plant	PP	Yield related traits	RF2qPN19		Y_PP_TN_Cn_2	C5	0.423842	1.42384	Shi et al., 2011
Tapidor × Ningyou7	202 DH	Winter, semi-winter	China	Silique per plant	PP	Yield related traits	qPN048		Y_PP_TN_Cn_1	C9	33.5117	34.5117	Shi et al., 2009
Tapidor × Ningyou7	202 DH	Winter, semi-winter	China	Silique per plant	PP	Yield related traits	RF2qPN22		Y_PP_TN_Cn_2	C9	33.5117	34.5117	Shi et al., 2011
Tapidor × Ningyou7	202 DH	Winter, semi-winter	China	Silique per plant	PP	Yield related traits	qPN049		Y_PP_TN_Cn_3	C9	39.4052	40.4052	Shi et al., 2009
Tapidor × Ningyou7	202 DH	Winter, semi-winter	China	Silique per plant	PP	Yield related traits	qPN050		Y_PP_TN_Cn_4	C9	41.7182	42.7182	Shi et al., 2009
Tapidor × Ningyou7	202 DH	Winter, semi-winter	China	Pod yield/100pods	PY	Yield related traits	DHqPY05		Y_PY_TN_Cn_1	A1	6.306	7.306	Shi et al., 2011
Tapidor × Ningyou7	202 DH	Winter, semi-winter	China	Pod yield/100pods	PY	Yield related traits	DHqPY07		Y_PY_TN_Cn_2	A1	7.63806	8.63806	Shi et al., 2011
Tapidor × Ningyou7	202 DH	Winter, semi-winter	China	Pod yield/100pods	PY	Yield related traits	RF2qPY13		Y_PY_TN_Cn_3	A1	8.71037	9.71037	Shi et al., 2011
Tapidor × Ningyou7	202 DH	Winter, semi-winter	China	Pod yield/100pods	PY	Yield related traits	RF2qPY14		Y_PY_TN_Cn_4	A1	8.71037	9.71037	Shi et al., 2011
Tapidor × Ningyou7	202 DH	Winter, semi-winter	China	Pod yield/100pods	PY	Yield related traits	RF2qPY09		Y_PY_TN_Cn_5	A1	16.4499	17.4499	Shi et al., 2011
Tapidor × Ningyou7	202 DH	Winter, semi-winter	China	Pod yield/100pods	PY	Yield related traits	RF2qPY10		Y_PY_TN_Cn_6	A1	17.5446	18.5446	Shi et al., 2011
Tapidor × Ningyou7	202 DH	Winter, semi-winter	China	Pod yield/100pods	PY	Yield related traits	DHqPY23		Y_PY_TN_Cn_1	A3	2.11011	3.11011	Shi et al., 2011
Tapidor × Ningyou7	202 DH	Winter, semi-winter	China	Pod yield/100pods	PY	Yield related traits	DHqPY24		Y_PY_TN_Cn_2	A3	4.85441	5.85441	Shi et al., 2011
Tapidor × Ningyou7	202 DH	Winter, semi-winter	China	Pod yield/100pods	PY	Yield related traits	DHqPY24		Y_PY_TN_Cn_3	A3	4.9928	5.9928	Shi et al., 2011
Tapidor × Ningyou7	202 DH	Winter, semi-winter	China	Pod yield/100pods	PY	Yield related traits	DHqPY24		Y_PY_TN_Cn_4	A3	5.0102	6.0102	Shi et al., 2011
Tapidor × Ningyou7	202 DH	Winter, semi-winter	China	Pod yield/100pods	PY	Yield related traits	DHqPY26		Y_PY_TN_Cn_5	A3	7.36656	8.36656	Shi et al., 2011
Tapidor × Ningyou7	202 DH	Winter, semi-winter	China	Pod yield/100pods	PY	Yield related traits	DHqPY28		Y_PY_TN_Cn_1	A4	0.000213	1.00021	Shi et al., 2011
Tapidor × Ningyou7	202 DH	Winter, semi-winter	China	Pod yield/100pods	PY	Yield related traits	RF2qPY29		Y_PY_TN_Cn_2	A4	0.000213	1.00021	Shi et al., 2011
Tapidor × Ningyou7	202 DH	Winter, semi-winter	China	Pod yield/100pods	PY	Yield related traits	RF2qPY32		Y_PY_TN_Cn_1	A7	0.762752	1.76275	Shi et al., 2011
Tapidor × Ningyou7	202 DH	Winter, semi-winter	China	Pod yield/100pods	PY	Yield related traits	DHqPY34		Y_PY_TN_Cn_2	A7	1.32126	2.32126	Shi et al., 2011
Tapidor × Ningyou7	202 DH	Winter, semi-winter	China	Pod yield/100pods	PY	Yield related traits	RF2qPY33		Y_PY_TN_Cn_3	A7	1.32126	2.32126	Shi et al., 2011
Tapidor × Ningyou7	202 DH	Winter, semi-winter	China	Pod yield/100pods	PY	Yield related traits	RF2qPY35		Y_PY_TN_Cn_4	A7	10.1137	11.1137	Shi et al., 2011
Tapidor × Ningyou7	202 DH	Winter, semi-winter	China	Pod yield/100pods	PY	Yield related traits	RF2qPY39		Y_PY_TN_Cn_1	A9	8.63682	9.63682	Shi et al., 2011
Tapidor × Ningyou7	202 DH	Winter, semi-winter	China	Pod yield/100pods	PY	Yield related traits	DHqPY40		Y_PY_TN_Cn_2	A9	10.0956	11.0956	Shi et al., 2011
Tapidor × Ningyou7	202 DH	Winter, semi-winter	China	Pod yield/100pods	PY	Yield related traits	RF2qPY41		Y_PY_TN_Cn_3	A9	10.0956	11.0956	Shi et al., 2011
Tapidor × Ningyou7	202 DH	Winter, semi-winter	China	Pod yield/100pods	PY	Yield related traits	DHqPY51		Y_PY_TN_Cn_1	C9	33.5117	34.5117	Shi et al., 2011
Tapidor × Ningyou7	202 DH	Winter, semi-winter	China	Pod yield/100pods	PY	Yield related traits	DHqPY52		Y_PY_TN_Cn_2	C9	39.4052	40.4052	Shi et al., 2011
Tapidor × Ningyou7	202 DH	Winter, semi-winter	China	Pod yield/100pods	PY	Yield related traits	RF2qPY53		Y_PY_TN_Cn_3	C9	41.7182	42.7182	Shi et al., 2011
Tapidor × Ningyou7	202 DH	Winter, semi-winter	China	Seeds per silique	SNP	Yield related traits	qSN001		Y_SNP_TN_Cn_1	A1	1.3242	2.3242	Shi et al., 2009
Tapidor × Ningyou7	202 DH	Winter, semi-winter	China	Seeds per silique	SNP	Yield related traits	DHqSN01		Y_SNP_TN_Cn_2	A1	1.3242	2.3242	Shi et al., 2011
Tapidor × Ningyou7	202 DH	Winter, semi-winter	China	Seeds per silique	SNP	Yield related traits	qSN002		Y_SNP_TN_Cn_3	A1	1.44653	2.44653	Shi et al., 2009
Tapidor × Ningyou7	202 DH	Winter, semi-winter	China	Seeds per silique	SNP	Yield related traits	DHqSN02		Y_SNP_TN_Cn_4	A1	1.44653	2.44653	Shi et al., 2011
Tapidor × Ningyou7	202 DH	Winter, semi-winter	China	Seeds per silique	SNP	Yield related traits	qSN003		Y_SNP_TN_Cn_5	A1	1.98829	2.98829	Shi et al., 2009
Tapidor × Ningyou7	202 DH	Winter, semi-winter	China	Seeds per silique	SNP	Yield related traits	qSN004		Y_SNP_TN_Cn_6	A1	1.98829	2.98829	Shi et al., 2009
Tapidor × Ningyou7	202 DH	Winter, semi-winter	China	Seeds per silique	SNP	Yield related traits	DHqSN03		Y_SNP_TN_Cn_7	A1	1.98829	2.98829	Shi et al., 2011
Tapidor × Ningyou7	202 DH	Winter, semi-winter	China	Seeds per silique	SNP	Yield related traits	qSN009		Y_SNP_TN_Cn_8	A1	5.88867	6.88867	Shi et al., 2009
Tapidor × Ningyou7	202 DH	Winter, semi-winter	China	Seeds per silique	SNP	Yield related traits	DHqSN05		Y_SNP_TN_Cn_9	A1	5.88867	6.88867	Shi et al., 2011
Tapidor × Ningyou7	202 DH	Winter, semi-winter	China	Seeds per silique	SNP	Yield related traits	qSN010		Y_SNP_TN_Cn_10	A1	6.306	7.306	Shi et al., 2009
Tapidor × Ningyou7	202 DH	Winter, semi-winter	China	Seeds per silique	SNP	Yield related traits	RF2qSN06		Y_SNP_TN_Cn_11	A1	6.306	7.306	Shi et al., 2011
Tapidor × Ningyou7	202 DH	Winter, semi-winter	China	Seeds per silique	SNP	Yield related traits	qSN011		Y_SNP_TN_Cn_12	A1	17.5446	18.5446	Shi et al., 2009
Tapidor × Ningyou7	202 DH	Winter, semi-winter	China	Seeds per silique	SNP	Yield related traits	RF2qSN07		Y_SNP_TN_Cn_13	A1	17.5446	18.5446	Shi et al., 2011
Tapidor × Ningyou7	202 DH	Winter, semi-winter	China	Seeds per silique	SNP	Yield related traits	qSN020		Y_SNP_TN_Cn	A3	15.2313	16.2313	Shi et al., 2009
Tapidor × Ningyou7	202 DH	Winter, semi-winter	China	Seeds per silique	SNP	Yield related traits	qSN024		Y_SNP_TN_Cn_1	A4	0.000213	1.00021	Shi et al., 2009
Tapidor × Ningyou7	202 DH	Winter, semi-winter	China	Seeds per silique	SNP	Yield related traits	qSN025		Y_SNP_TN_Cn_2	A4	0.000213	1.00021	Shi et al., 2009
Tapidor × Ningyou7	202 DH	Winter, semi-winter	China	Seeds per silique	SNP	Yield related traits	DHqSN16		Y_SNP_TN_Cn_3	A4	0.000213	1.00021	Shi et al., 2011
Tapidor × Ningyou7	202 DH	Winter, semi-winter	China	Seeds per silique	SNP	Yield related traits	RF2qSN15		Y_SNP_TN_Cn_4	A4	0.000213	1.00021	Shi et al., 2011
Tapidor × Ningyou7	202 DH	Winter, semi-winter	China	Seeds per silique	SNP	Yield related traits	qSN028		Y_SNP_TN_Cn_5	A4	16.6794	17.6794	Shi et al., 2009
Tapidor × Ningyou7	202 DH	Winter, semi-winter	China	Seeds per silique	SNP	Yield related traits	DHqSN19		Y_SNP_TN_Cn_6	A4	16.6794	17.6794	Shi et al., 2011
Tapidor × Ningyou7	202 DH	Winter, semi-winter	China	Seeds per silique	SNP	Yield related traits	qSN032		Y_SNP_TN_Cn	A5	3.3211	4.3211	Shi et al., 2009
Tapidor × Ningyou7	202 DH	Winter, semi-winter	China	Seeds per silique	SNP	Yield related traits	qSN034		Y_SNP_TN_Cn	A7	5.21998	6.21998	Shi et al., 2009
Tapidor × Ningyou7	202 DH	Winter, semi-winter	China	Seeds per silique	SNP	Yield related traits	qSN035		Y_SNP_TN_Cn_1	A8	0.283644	1.28364	Shi et al., 2009
Tapidor × Ningyou7	202 DH	Winter, semi-winter	China	Seeds per silique	SNP	Yield related traits	DHqSN23		Y_SNP_TN_Cn_2	A8	0.283644	1.28364	Shi et al., 2011
Tapidor × Ningyou7	202 DH	Winter, semi-winter	China	Seeds per silique	SNP	Yield related traits	qSN040		Y_SNP_TN_Cn_1	C2	1.43766	2.43766	Shi et al., 2009
Tapidor × Ningyou7	202 DH	Winter, semi-winter	China	Seeds per silique	SNP	Yield related traits	RF2qSN26		Y_SNP_TN_Cn_2	C2	1.43799	2.43799	Shi et al., 2011
Tapidor × Ningyou7	202 DH	Winter, semi-winter	China	Seeds per silique	SNP	Yield related traits	qSN041		Y_SNP_TN_Cn_3	C2	1.73866	2.73866	Shi et al., 2009
Tapidor × Ningyou7	202 DH	Winter, semi-winter	China	Seeds per silique	SNP	Yield related traits	DHqSN27		Y_SNP_TN_Cn_4	C2	1.73866	2.73866	Shi et al., 2011
Tapidor × Ningyou7	202 DH	Winter, semi-winter	China	Seeds per silique	SNP	Yield related traits	qSN045		Y_SNP_TN_Cn_1	C6	20.4818	21.4818	Shi et al., 2009
Tapidor × Ningyou7	202 DH	Winter, semi-winter	China	Seeds per silique	SNP	Yield related traits	qSN046		Y_SNP_TN_Cn_2	C6	20.4818	21.4818	Shi et al., 2009
Tapidor × Ningyou7	202 DH	Winter, semi-winter	China	Seeds per silique	SNP	Yield related traits	DHqSN31		Y_SNP_TN_Cn_3	C6	20.4818	21.4818	Shi et al., 2011
Tapidor × Ningyou7	202 DH	Winter, semi-winter	China	Seeds per silique	SNP	Yield related traits	RF2qSN32		Y_SNP_TN_Cn_4	C6	20.4818	21.4818	Shi et al., 2011
Tapidor × Ningyou7	202 DH	Winter, semi-winter	China	Seeds per silique	SNP	Yield related traits	qSN043		Y_SNP_TN_Cn_5	C6	27.1524	28.1524	Shi et al., 2009
Tapidor × Ningyou7	202 DH	Winter, semi-winter	China	Seeds per silique	SNP	Yield related traits	DHqSN29		Y_SNP_TN_Cn_6	C6	27.1524	28.1524	Shi et al., 2011
Tapidor × Ningyou7	202 DH	Winter, semi-winter	China	Seeds per silique	SNP	Yield related traits	qSN054		Y_SNP_TN_Cn_1	C9	14.4359	15.4359	Shi et al., 2009
Tapidor × Ningyou7	202 DH	Winter, semi-winter	China	Seeds per silique	SNP	Yield related traits	RF2qSN39		Y_SNP_TN_Cn_2	C9	14.4359	15.4359	Shi et al., 2011
Tapidor × Ningyou7	202 DH	Winter, semi-winter	China	Seeds per silique	SNP	Yield related traits	qSN062		Y_SNP_TN_Cn_3	C9	33.5117	34.5117	Shi et al., 2009
Tapidor × Ningyou7	202 DH	Winter, semi-winter	China	Seeds per silique	SNP	Yield related traits	DHqSN46		Y_SNP_TN_Cn_4	C9	33.5117	34.5117	Shi et al., 2011
Tapidor × Ningyou7	202 DH	Winter, semi-winter	China	Seeds per silique	SNP	Yield related traits	qSN067		Y_SNP_TN_Cn_5	C9	39.3903	40.3903	Shi et al., 2009
Tapidor × Ningyou7	202 DH	Winter, semi-winter	China	Seeds per silique	SNP	Yield related traits	DHqSN51		Y_SNP_TN_Cn_6	C9	39.3903	40.3903	Shi et al., 2011
Tapidor × Ningyou7	202 DH	Winter, semi-winter	China	Seeds per silique	SNP	Yield related traits	qSN068		Y_SNP_TN_Cn_7	C9	39.4052	40.4052	Shi et al., 2009
Tapidor × Ningyou7	202 DH	Winter, semi-winter	China	Seeds per silique	SNP	Yield related traits	qSN069		Y_SNP_TN_Cn_8	C9	39.4052	40.4052	Shi et al., 2009
Tapidor × Ningyou7	202 DH	Winter, semi-winter	China	Seeds per silique	SNP	Yield related traits	DHqSN52		Y_SNP_TN_Cn_9	C9	39.4052	40.4052	Shi et al., 2011
Tapidor × Ningyou7	202 DH	Winter, semi-winter	China	Seed yield	SY	Yield related traits	qSY004		Y_SY_TN_Cn_1	A1	5.45095	6.45095	Shi et al., 2009
Tapidor × Ningyou7	202 DH	Winter, semi-winter	China	Seed yield	SY	Yield related traits	RF2qSY04		Y_SY_TN_Cn_2	A1	5.45095	6.45095	Shi et al., 2011
Tapidor × Ningyou7	202 DH	Winter, semi-winter	China	Seed yield	SY	Yield related traits	qSY012		Y_SY_TN_Cn_3	A1	8.06134	9.06134	Shi et al., 2009
Tapidor × Ningyou7	202 DH	Winter, semi-winter	China	Seed yield	SY	Yield related traits	DHqSY10		Y_SY_TN_Cn_4	A1	8.06134	9.06134	Shi et al., 2011
Tapidor × Ningyou7	202 DH	Winter, semi-winter	China	Seed yield	SY	Yield related traits	qSY014		Y_SY_TN_Cn_5	A1	8.71037	9.71037	Shi et al., 2009
Tapidor × Ningyou7	202 DH	Winter, semi-winter	China	Seed yield	SY	Yield related traits	qSY017		Y_SY_TN_Cn_1	A2	0.191623	1.19162	Shi et al., 2009
Tapidor × Ningyou7	202 DH	Winter, semi-winter	China	Seed yield	SY	Yield related traits	qSY018		Y_SY_TN_Cn_2	A2	0.191623	1.19162	Shi et al., 2009
Tapidor × Ningyou7	202 DH	Winter, semi-winter	China	Seed yield	SY	Yield related traits	qSY019		Y_SY_TN_Cn_3	A2	0.191623	1.19162	Shi et al., 2009
Tapidor × Ningyou7	202 DH	Winter, semi-winter	China	Seed yield	SY	Yield related traits	qSY020		Y_SY_TN_Cn_4	A2	0.191623	1.19162	Shi et al., 2009
Tapidor × Ningyou7	202 DH	Winter, semi-winter	China	Seed yield	SY	Yield related traits	DHqSY13		Y_SY_TN_Cn_5	A2	0.191623	1.19162	Shi et al., 2011
Tapidor × Ningyou7	202 DH	Winter, semi-winter	China	Seed yield	SY	Yield related traits	qSY028		Y_SY_TN_Cn_1	A3	2.11011	3.11011	Shi et al., 2009
Tapidor × Ningyou7	202 DH	Winter, semi-winter	China	Seed yield	SY	Yield related traits	qSY031		Y_SY_TN_Cn_1	A4	0.000213	1.00021	Shi et al., 2009
Tapidor × Ningyou7	202 DH	Winter, semi-winter	China	Seed yield	SY	Yield related traits	DHqSY20		Y_SY_TN_Cn_2	A4	0.000213	1.00021	Shi et al., 2011
Tapidor × Ningyou7	202 DH	Winter, semi-winter	China	Seed yield	SY	Yield related traits	RF2qSY21		Y_SY_TN_Cn_3	A4	11.5247	12.5247	Shi et al., 2011
Tapidor × Ningyou7	202 DH	Winter, semi-winter	China	Seed yield	SY	Yield related traits	qSY036		Y_SY_TN_Cn_1	A5	18.1289	19.1289	Shi et al., 2009
Tapidor × Ningyou7	202 DH	Winter, semi-winter	China	Seed yield	SY	Yield related traits	RF2qSY25		Y_SY_TN_Cn_2	A5	18.1289	19.1289	Shi et al., 2011
Tapidor × Ningyou7	202 DH	Winter, semi-winter	China	Seed yield	SY	Yield related traits	qSY040		Y_SY_TN_Cn_1	A7	1.32126	2.32126	Shi et al., 2009
Tapidor × Ningyou7	202 DH	Winter, semi-winter	China	Seed yield	SY	Yield related traits	qSY049		Y_SY_TN_Cn	A9	25.2713	26.2713	Shi et al., 2009
Tapidor × Ningyou7	202 DH	Winter, semi-winter	China	Seed yield	SY	Yield related traits	qSY055		Y_SY_TN_Cn_1	C1	21.9347	22.9347	Shi et al., 2009
Tapidor × Ningyou7	202 DH	Winter, semi-winter	China	Seed yield	SY	Yield related traits	DHqSY30		Y_SY_TN_Cn_2	C1	21.9347	22.9347	Shi et al., 2011
Tapidor × Ningyou7	202 DH	Winter, semi-winter	China	Seed yield	SY	Yield related traits	DHqSY31		Y_SY_TN_Cn_3	C1	21.9347	22.9347	Shi et al., 2011
Tapidor × Ningyou7	202 DH	Winter, semi-winter	China	Seed yield	SY	Yield related traits	RF2qSY29		Y_SY_TN_Cn_4	C1	21.9347	22.9347	Shi et al., 2011
Tapidor × Ningyou7	202 DH	Winter, semi-winter	China	Seed yield	SY	Yield related traits	qSY058		Y_SY_TN_Cn_1	C2	0.220723	1.22072	Shi et al., 2009
Tapidor × Ningyou7	202 DH	Winter, semi-winter	China	Seed yield	SY	Yield related traits	DHqSY35		Y_SY_TN_Cn_2	C2	0.220723	1.22072	Shi et al., 2011
Tapidor × Ningyou7	202 DH	Winter, semi-winter	China	Seed yield	SY	Yield related traits	RF2qSY34		Y_SY_TN_Cn_3	C2	0.220723	1.22072	Shi et al., 2011
Tapidor × Ningyou7	202 DH	Winter, semi-winter	China	Seed yield	SY	Yield related traits	qSY060		Y_SY_TN_Cn_4	C2	11.4888	12.4888	Shi et al., 2009
Tapidor × Ningyou7	202 DH	Winter, semi-winter	China	Seed yield	SY	Yield related traits	DHqSY36		Y_SY_TN_Cn_5	C2	11.4888	12.4888	Shi et al., 2011
Tapidor × Ningyou7	202 DH	Winter, semi-winter	China	Seed yield	SY	Yield related traits	qSY067		Y_SY_TN_Cn_1	C4	3.63269	4.63269	Shi et al., 2009
Tapidor × Ningyou7	202 DH	Winter, semi-winter	China	Seed yield	SY	Yield related traits	DHqSY41		Y_SY_TN_Cn_2	C4	3.63269	4.63269	Shi et al., 2011
Tapidor × Ningyou7	202 DH	Winter, semi-winter	China	Seed yield	SY	Yield related traits	qSY073		Y_SY_TN_Cn_1	C6	20.4818	21.4818	Shi et al., 2009
Tapidor × Ningyou7	202 DH	Winter, semi-winter	China	Seed yield	SY	Yield related traits	qSY072		Y_SY_TN_Cn_2	C6	21.0722	22.0722	Shi et al., 2009
Tapidor × Ningyou7	202 DH	Winter, semi-winter	China	Seed yield	SY	Yield related traits	RF2qSY45		Y_SY_TN_Cn_3	C6	21.0722	22.0722	Shi et al., 2011
Tapidor × Ningyou7	202 DH	Winter, semi-winter	China	Seed yield	SY	Yield related traits	qSY071		Y_SY_TN_Cn_4	C6	32.0258	33.0258	Shi et al., 2009
Tapidor × Ningyou7	202 DH	Winter, semi-winter	China	Seed yield	SY	Yield related traits	qSY075		Y_SY_TN_Cn_2	C7	18.1623	19.1623	Shi et al., 2009
Tapidor × Ningyou7	202 DH	Winter, semi-winter	China	Seed yield	SY	Yield related traits	qSY079		Y_SY_TN_Cn_3	C7	39.9989	40.9989	Shi et al., 2009
Tapidor × Ningyou7	202 DH	Winter, semi-winter	China	Seed yield	SY	Yield related traits	qSY079		Y_SY_TN_Cn_4	C7	39.9993	40.9993	Shi et al., 2009
Tapidor × Ningyou7	202 DH	Winter, semi-winter	China	Seed yield	SY	Yield related traits	qSY080		Y_SY_TN_Cn_5	C7	39.9993	40.9993	Shi et al., 2009
Tapidor × Ningyou7	202 DH	Winter, semi-winter	China	Seed yield	SY	Yield related traits	qSY084		Y_SY_TN_Cn_1	C8	36.3507	37.3507	Shi et al., 2009
Tapidor × Ningyou7	202 DH	Winter, semi-winter	China	Seed yield	SY	Yield related traits	RF2qSY47		Y_SY_TN_Cn_2	C8	36.3507	37.3507	Shi et al., 2011
Tapidor × Ningyou7	202 DH	Winter, semi-winter	China	Thousand seed weight	TSW	Yield related traits	qSW003		Y_TSW_TN_Cn_1	A1	6.8117	7.8117	Shi et al., 2009
Tapidor × Ningyou7	202 DH	Winter, semi-winter	China	Thousand seed weight	TSW	Yield related traits	qSW004		Y_TSW_TN_Cn_2	A1	8.06134	9.06134	Shi et al., 2009
Tapidor × Ningyou7	202 DH	Winter, semi-winter	China	Thousand seed weight	TSW	Yield related traits	RF2qSW01		Y_TSW_TN_Cn_3	A1	8.06134	9.06134	Shi et al., 2011
Tapidor × Ningyou7	202 DH	Winter, semi-winter	China	Thousand seed weight	TSW	Yield related traits	qSW005		Y_TSW_TN_Cn_4	A1	17.5446	18.5446	Shi et al., 2009
Tapidor × Ningyou7	202 DH	Winter, semi-winter	China	Thousand seed weight	TSW	Yield related traits	RF2qSW02		Y_TSW_TN_Cn_5	A1	17.5446	18.5446	Shi et al., 2011
Tapidor × Ningyou7	202 DH	Winter, semi-winter	China	Thousand seed weight	TSW	Yield related traits	qSW006		Y_TSW_TN_Cn_1	A2	1.60569	2.60569	Shi et al., 2009
Tapidor × Ningyou7	202 DH	Winter, semi-winter	China	Thousand seed weight	TSW	Yield related traits	qSW007		Y_TSW_TN_Cn_2	A2	1.60569	2.60569	Shi et al., 2009
Tapidor × Ningyou7	202 DH	Winter, semi-winter	China	Thousand seed weight	TSW	Yield related traits	qSW012		Y_TSW_TN_Cn_1	A3	4.85441	5.85441	Shi et al., 2009
Tapidor × Ningyou7	202 DH	Winter, semi-winter	China	Thousand seed weight	TSW	Yield related traits	qSW013		Y_TSW_TN_Cn_2	A3	4.85441	5.85441	Shi et al., 2009
Tapidor × Ningyou7	202 DH	Winter, semi-winter	China	Thousand seed weight	TSW	Yield related traits	DHqSW06		Y_TSW_TN_Cn_3	A3	4.85441	5.85441	Shi et al., 2011
Tapidor × Ningyou7	202 DH	Winter, semi-winter	China	Thousand seed weight	TSW	Yield related traits	RF2qSW05		Y_TSW_TN_Cn_4	A3	4.85441	5.85441	Shi et al., 2011
Tapidor × Ningyou7	202 DH	Winter, semi-winter	China	Thousand seed weight	TSW	Yield related traits	qSW012		Y_TSW_TN_Cn_5	A3	4.9928	5.9928	Shi et al., 2009
Tapidor × Ningyou7	202 DH	Winter, semi-winter	China	Thousand seed weight	TSW	Yield related traits	qSW013		Y_TSW_TN_Cn_6	A3	4.9928	5.9928	Shi et al., 2009
Tapidor × Ningyou7	202 DH	Winter, semi-winter	China	Thousand seed weight	TSW	Yield related traits	DHqSW06		Y_TSW_TN_Cn_7	A3	4.9928	5.9928	Shi et al., 2011
Tapidor × Ningyou7	202 DH	Winter, semi-winter	China	Thousand seed weight	TSW	Yield related traits	RF2qSW05		Y_TSW_TN_Cn_8	A3	4.9928	5.9928	Shi et al., 2011
Tapidor × Ningyou7	202 DH	Winter, semi-winter	China	Thousand seed weight	TSW	Yield related traits	qSW012		Y_TSW_TN_Cn_9	A3	5.0102	6.0102	Shi et al., 2009
Tapidor × Ningyou7	202 DH	Winter, semi-winter	China	Thousand seed weight	TSW	Yield related traits	qSW013		Y_TSW_TN_Cn_10	A3	5.0102	6.0102	Shi et al., 2009
Tapidor × Ningyou7	202 DH	Winter, semi-winter	China	Thousand seed weight	TSW	Yield related traits	DHqSW06		Y_TSW_TN_Cn_11	A3	5.0102	6.0102	Shi et al., 2011
Tapidor × Ningyou7	202 DH	Winter, semi-winter	China	Thousand seed weight	TSW	Yield related traits	RF2qSW05		Y_TSW_TN_Cn_12	A3	5.0102	6.0102	Shi et al., 2011
Tapidor × Ningyou7	202 DH	Winter, semi-winter	China	Thousand seed weight	TSW	Yield related traits	qSW017		Y_TSW_TN_Cn_13	A3	7.49052	8.49052	Shi et al., 2009
Tapidor × Ningyou7	202 DH	Winter, semi-winter	China	Thousand seed weight	TSW	Yield related traits	RF2qSW09		Y_TSW_TN_Cn_14	A3	7.49052	8.49052	Shi et al., 2011
Tapidor × Ningyou7	202 DH	Winter, semi-winter	China	Thousand seed weight	TSW	Yield related traits	qSW023		Y_TSW_TN_Cn_15	A3	14.2947	15.2947	Shi et al., 2009
Tapidor × Ningyou7	202 DH	Winter, semi-winter	China	Thousand seed weight	TSW	Yield related traits	DHqSW12		Y_TSW_TN_Cn_16	A3	14.2947	15.2947	Shi et al., 2011
Tapidor × Ningyou7	202 DH	Winter, semi-winter	China	Thousand seed weight	TSW	Yield related traits	qSW024		Y_TSW_TN_Cn_17	A3	14.7761	15.7761	Shi et al., 2009
Tapidor × Ningyou7	202 DH	Winter, semi-winter	China	Thousand seed weight	TSW	Yield related traits	qSW027		Y_TSW_TN_Cn_18	A3	15.8634	16.8634	Shi et al., 2009
Tapidor × Ningyou7	202 DH	Winter, semi-winter	China	Thousand seed weight	TSW	Yield related traits	qSW029		Y_TSW_TN_Cn_19	A3	16.1398	17.1398	Shi et al., 2009
Tapidor × Ningyou7	202 DH	Winter, semi-winter	China	Thousand seed weight	TSW	Yield related traits	RF2qSW15		Y_TSW_TN_Cn_20	A3	16.1398	17.1398	Shi et al., 2011
Tapidor × Ningyou7	202 DH	Winter, semi-winter	China	Thousand seed weight	TSW	Yield related traits	qSW031		Y_TSW_TN_Cn_21	A3	17.9157	18.9157	Shi et al., 2009
Tapidor × Ningyou7	202 DH	Winter, semi-winter	China	Thousand seed weight	TSW	Yield related traits	qSW032		Y_TSW_TN_Cn_22	A3	20.7652	21.7652	Shi et al., 2009
Tapidor × Ningyou7	202 DH	Winter, semi-winter	China	Thousand seed weight	TSW	Yield related traits	qSW033		Y_TSW_TN_Cn_23	A3	20.7652	21.7652	Shi et al., 2009
Tapidor × Ningyou7	202 DH	Winter, semi-winter	China	Thousand seed weight	TSW	Yield related traits	qSW040		Y_TSW_TN_Cn_1	A4	4.11537	5.11537	Shi et al., 2009
Tapidor × Ningyou7	202 DH	Winter, semi-winter	China	Thousand seed weight	TSW	Yield related traits	qSW035		Y_TSW_TN_Cn_2	A4	4.24575	5.24575	Shi et al., 2009
Tapidor × Ningyou7	202 DH	Winter, semi-winter	China	Thousand seed weight	TSW	Yield related traits	qSW041		Y_TSW_TN_Cn_3	A4	7.85726	8.85726	Shi et al., 2009
Tapidor × Ningyou7	202 DH	Winter, semi-winter	China	Thousand seed weight	TSW	Yield related traits	qSW042		Y_TSW_TN_Cn_4	A4	7.85726	8.85726	Shi et al., 2009
Tapidor × Ningyou7	202 DH	Winter, semi-winter	China	Thousand seed weight	TSW	Yield related traits	qSW034		Y_TSW_TN_Cn_5	A4	11.5247	12.5247	Shi et al., 2009
Tapidor × Ningyou7	202 DH	Winter, semi-winter	China	Thousand seed weight	TSW	Yield related traits	qSW054		Y_TSW_TN_Cn_6	A4	16.6794	17.6794	Shi et al., 2009
Tapidor × Ningyou7	202 DH	Winter, semi-winter	China	Thousand seed weight	TSW	Yield related traits	qSW055		Y_TSW_TN_Cn_7	A4	16.6794	17.6794	Shi et al., 2009
Tapidor × Ningyou7	202 DH	Winter, semi-winter	China	Thousand seed weight	TSW	Yield related traits	DHqSW27		Y_TSW_TN_Cn_8	A4	16.6794	17.6794	Shi et al., 2011
Tapidor × Ningyou7	202 DH	Winter, semi-winter	China	Thousand seed weight	TSW	Yield related traits	RF2qSW26		Y_TSW_TN_Cn_9	A4	16.6794	17.6794	Shi et al., 2011
Tapidor × Ningyou7	202 DH	Winter, semi-winter	China	Thousand seed weight	TSW	Yield related traits	qSW057		Y_TSW_TN_Cn_1	A5	4.40087	5.40087	Shi et al., 2009
Tapidor × Ningyou7	202 DH	Winter, semi-winter	China	Thousand seed weight	TSW	Yield related traits	qSW061		Y_TSW_TN_Cn_2	A5	8.0174	9.0174	Shi et al., 2009
Tapidor × Ningyou7	202 DH	Winter, semi-winter	China	Thousand seed weight	TSW	Yield related traits	qSW063		Y_TSW_TN_Cn_3	A5	9.24784	10.2478	Shi et al., 2009
Tapidor × Ningyou7	202 DH	Winter, semi-winter	China	Thousand seed weight	TSW	Yield related traits	qSW064		Y_TSW_TN_Cn_4	A5	20.4793	21.4793	Shi et al., 2009
Tapidor × Ningyou7	202 DH	Winter, semi-winter	China	Thousand seed weight	TSW	Yield related traits	qSW065		Y_TSW_TN_Cn_5	A5	20.4793	21.4793	Shi et al., 2009
Tapidor × Ningyou7	202 DH	Winter, semi-winter	China	Thousand seed weight	TSW	Yield related traits	RF2qSW30		Y_TSW_TN_Cn_6	A5	20.4793	21.4793	Shi et al., 2011
Tapidor × Ningyou7	202 DH	Winter, semi-winter	China	Thousand seed weight	TSW	Yield related traits	qSW075		Y_TSW_TN_Cn_1	A6	3.31062	4.31062	Shi et al., 2009
Tapidor × Ningyou7	202 DH	Winter, semi-winter	China	Thousand seed weight	TSW	Yield related traits	qSW076		Y_TSW_TN_Cn_2	A6	3.31062	4.31062	Shi et al., 2009
Tapidor × Ningyou7	202 DH	Winter, semi-winter	China	Thousand seed weight	TSW	Yield related traits	qSW077		Y_TSW_TN_Cn_3	A6	3.31062	4.31062	Shi et al., 2009
Tapidor × Ningyou7	202 DH	Winter, semi-winter	China	Thousand seed weight	TSW	Yield related traits	DHqSW37		Y_TSW_TN_Cn_4	A6	3.31062	4.31062	Shi et al., 2011
Tapidor × Ningyou7	202 DH	Winter, semi-winter	China	Thousand seed weight	TSW	Yield related traits	qSW078		Y_TSW_TN_Cn_5	A6	5.11857	6.11857	Shi et al., 2009
Tapidor × Ningyou7	202 DH	Winter, semi-winter	China	Thousand seed weight	TSW	Yield related traits	RF2qSW43		Y_TSW_TN_Cn_1	A7	0.762752	1.76275	Shi et al., 2011
Tapidor × Ningyou7	202 DH	Winter, semi-winter	China	Thousand seed weight	TSW	Yield related traits	qSW090		Y_TSW_TN_Cn_2	A7	1.64126	2.64126	Shi et al., 2009
Tapidor × Ningyou7	202 DH	Winter, semi-winter	China	Thousand seed weight	TSW	Yield related traits	qSW091		Y_TSW_TN_Cn_3	A7	1.64126	2.64126	Shi et al., 2009
Tapidor × Ningyou7	202 DH	Winter, semi-winter	China	Thousand seed weight	TSW	Yield related traits	qSW092		Y_TSW_TN_Cn_4	A7	1.64126	2.64126	Shi et al., 2009
Tapidor × Ningyou7	202 DH	Winter, semi-winter	China	Thousand seed weight	TSW	Yield related traits	qSW093		Y_TSW_TN_Cn_5	A7	1.64126	2.64126	Shi et al., 2009
Tapidor × Ningyou7	202 DH	Winter, semi-winter	China	Thousand seed weight	TSW	Yield related traits	qSW094		Y_TSW_TN_Cn_6	A7	1.64126	2.64126	Shi et al., 2009
Tapidor × Ningyou7	202 DH	Winter, semi-winter	China	Thousand seed weight	TSW	Yield related traits	qSW095		Y_TSW_TN_Cn_7	A7	1.64126	2.64126	Shi et al., 2009
Tapidor × Ningyou7	202 DH	Winter, semi-winter	China	Thousand seed weight	TSW	Yield related traits	qSW096		Y_TSW_TN_Cn_8	A7	1.64126	2.64126	Shi et al., 2009
Tapidor × Ningyou7	202 DH	Winter, semi-winter	China	Thousand seed weight	TSW	Yield related traits	qSW097		Y_TSW_TN_Cn_9	A7	1.64126	2.64126	Shi et al., 2009
Tapidor × Ningyou7	202 DH	Winter, semi-winter	China	Thousand seed weight	TSW	Yield related traits	DHqSW45		Y_TSW_TN_Cn_10	A7	1.64126	2.64126	Shi et al., 2011
Tapidor × Ningyou7	202 DH	Winter, semi-winter	China	Thousand seed weight	TSW	Yield related traits	DHqSW46		Y_TSW_TN_Cn_11	A7	1.64126	2.64126	Shi et al., 2011
Tapidor × Ningyou7	202 DH	Winter, semi-winter	China	Thousand seed weight	TSW	Yield related traits	RF2qSW44		Y_TSW_TN_Cn_12	A7	1.64126	2.64126	Shi et al., 2011
Tapidor × Ningyou7	202 DH	Winter, semi-winter	China	Thousand seed weight	TSW	Yield related traits	qSW079		Y_TSW_TN_Cn_13	A7	4.7085	5.7085	Shi et al., 2009
Tapidor × Ningyou7	202 DH	Winter, semi-winter	China	Thousand seed weight	TSW	Yield related traits	qSW080		Y_TSW_TN_Cn_14	A7	4.7085	5.7085	Shi et al., 2009
Tapidor × Ningyou7	202 DH	Winter, semi-winter	China	Thousand seed weight	TSW	Yield related traits	qSW081		Y_TSW_TN_Cn_15	A7	4.7085	5.7085	Shi et al., 2009
Tapidor × Ningyou7	202 DH	Winter, semi-winter	China	Thousand seed weight	TSW	Yield related traits	qSW082		Y_TSW_TN_Cn_16	A7	4.7085	5.7085	Shi et al., 2009
Tapidor × Ningyou7	202 DH	Winter, semi-winter	China	Thousand seed weight	TSW	Yield related traits	qSW083		Y_TSW_TN_Cn_17	A7	4.7085	5.7085	Shi et al., 2009
Tapidor × Ningyou7	202 DH	Winter, semi-winter	China	Thousand seed weight	TSW	Yield related traits	DHqSW39		Y_TSW_TN_Cn_18	A7	4.7085	5.7085	Shi et al., 2011
Tapidor × Ningyou7	202 DH	Winter, semi-winter	China	Thousand seed weight	TSW	Yield related traits	RF2qSW38		Y_TSW_TN_Cn_19	A7	4.7085	5.7085	Shi et al., 2011
Tapidor × Ningyou7	202 DH	Winter, semi-winter	China	Thousand seed weight	TSW	Yield related traits	qSW101		Y_TSW_TN_Cn_20	A7	10.1137	11.1137	Shi et al., 2009
Tapidor × Ningyou7	202 DH	Winter, semi-winter	China	Thousand seed weight	TSW	Yield related traits	qSW102		Y_TSW_TN_Cn_21	A7	10.1137	11.1137	Shi et al., 2009
Tapidor × Ningyou7	202 DH	Winter, semi-winter	China	Thousand seed weight	TSW	Yield related traits	qSW103		Y_TSW_TN_Cn_22	A7	10.1137	11.1137	Shi et al., 2009
Tapidor × Ningyou7	202 DH	Winter, semi-winter	China	Thousand seed weight	TSW	Yield related traits	qSW104		Y_TSW_TN_Cn_23	A7	10.1137	11.1137	Shi et al., 2009
Tapidor × Ningyou7	202 DH	Winter, semi-winter	China	Thousand seed weight	TSW	Yield related traits	qSW105		Y_TSW_TN_Cn_24	A7	10.1137	11.1137	Shi et al., 2009
Tapidor × Ningyou7	202 DH	Winter, semi-winter	China	Thousand seed weight	TSW	Yield related traits	qSW106		Y_TSW_TN_Cn_25	A7	10.1137	11.1137	Shi et al., 2009
Tapidor × Ningyou7	202 DH	Winter, semi-winter	China	Thousand seed weight	TSW	Yield related traits	DHqSW50		Y_TSW_TN_Cn_26	A7	10.1137	11.1137	Shi et al., 2011
Tapidor × Ningyou7	202 DH	Winter, semi-winter	China	Thousand seed weight	TSW	Yield related traits	DHqSW51		Y_TSW_TN_Cn_27	A7	10.1137	11.1137	Shi et al., 2011
Tapidor × Ningyou7	202 DH	Winter, semi-winter	China	Thousand seed weight	TSW	Yield related traits	RF2qSW49		Y_TSW_TN_Cn_28	A7	10.1137	11.1137	Shi et al., 2011
Tapidor × Ningyou7	202 DH	Winter, semi-winter	China	Thousand seed weight	TSW	Yield related traits	qSW111		Y_TSW_TN_Cn_1	A8	12.1753	13.1753	Shi et al., 2009
Tapidor × Ningyou7	202 DH	Winter, semi-winter	China	Thousand seed weight	TSW	Yield related traits	RF2qSW55		Y_TSW_TN_Cn_2	A8	12.1753	13.1753	Shi et al., 2011
Tapidor × Ningyou7	202 DH	Winter, semi-winter	China	Thousand seed weight	TSW	Yield related traits	qSW109		Y_TSW_TN_Cn_3	A8	14.1046	15.1046	Shi et al., 2009
Tapidor × Ningyou7	202 DH	Winter, semi-winter	China	Thousand seed weight	TSW	Yield related traits	qSW110		Y_TSW_TN_Cn_4	A8	14.1046	15.1046	Shi et al., 2009
Tapidor × Ningyou7	202 DH	Winter, semi-winter	China	Thousand seed weight	TSW	Yield related traits	DHqSW54		Y_TSW_TN_Cn_5	A8	14.1046	15.1046	Shi et al., 2011
Tapidor × Ningyou7	202 DH	Winter, semi-winter	China	Thousand seed weight	TSW	Yield related traits	qSW120		Y_TSW_TN_Cn_1	A9	17.1781	18.1781	Shi et al., 2009
Tapidor × Ningyou7	202 DH	Winter, semi-winter	China	Thousand seed weight	TSW	Yield related traits	qSW126		Y_TSW_TN_Cn_2	A9	24.4772	25.4772	Shi et al., 2009
Tapidor × Ningyou7	202 DH	Winter, semi-winter	China	Thousand seed weight	TSW	Yield related traits	qSW11		Y_TSW_TN_Cn	C1	21.9347	22.9347	Shi et al., 2009
Tapidor × Ningyou7	202 DH	Winter, semi-winter	China	Thousand seed weight	TSW	Yield related traits	qSW132		Y_TSW_TN_Cn_1	C2	1.43799	2.43799	Shi et al., 2009
Tapidor × Ningyou7	202 DH	Winter, semi-winter	China	Thousand seed weight	TSW	Yield related traits	RF2qSW65		Y_TSW_TN_Cn_2	C2	1.43799	2.43799	Shi et al., 2011
Tapidor × Ningyou7	202 DH	Winter, semi-winter	China	Thousand seed weight	TSW	Yield related traits	qSW134		Y_TSW_TN_Cn_3	C2	1.73866	2.73866	Shi et al., 2009
Tapidor × Ningyou7	202 DH	Winter, semi-winter	China	Thousand seed weight	TSW	Yield related traits	qSW135		Y_TSW_TN_Cn_4	C2	1.73866	2.73866	Shi et al., 2009
Tapidor × Ningyou7	202 DH	Winter, semi-winter	China	Thousand seed weight	TSW	Yield related traits	qSW136		Y_TSW_TN_Cn_5	C2	1.73866	2.73866	Shi et al., 2009
Tapidor × Ningyou7	202 DH	Winter, semi-winter	China	Thousand seed weight	TSW	Yield related traits	DHqSW66		Y_TSW_TN_Cn_6	C2	1.73866	2.73866	Shi et al., 2011
Tapidor × Ningyou7	202 DH	Winter, semi-winter	China	Thousand seed weight	TSW	Yield related traits	qSW137		Y_TSW_TN_Cn_1	C3	6.51523	7.51523	Shi et al., 2009
Tapidor × Ningyou7	202 DH	Winter, semi-winter	China	Thousand seed weight	TSW	Yield related traits	qSW137		Y_TSW_TN_Cn_2	C3	6.68449	7.68449	Shi et al., 2009
Tapidor × Ningyou7	202 DH	Winter, semi-winter	China	Thousand seed weight	TSW	Yield related traits	qSW137		Y_TSW_TN_Cn_3	C3	6.70479	7.70479	Shi et al., 2009
Tapidor × Ningyou7	202 DH	Winter, semi-winter	China	Thousand seed weight	TSW	Yield related traits	qSW138		Y_TSW_TN_Cn_4	C3	20.4556	21.4556	Shi et al., 2009
Tapidor × Ningyou7	202 DH	Winter, semi-winter	China	Thousand seed weight	TSW	Yield related traits	RF2qSW67		Y_TSW_TN_Cn_5	C3	20.4556	21.4556	Shi et al., 2011
Tapidor × Ningyou7	202 DH	Winter, semi-winter	China	Thousand seed weight	TSW	Yield related traits	qSW142		Y_TSW_TN_Cn_1	C5	2.78103	3.78103	Shi et al., 2009
Tapidor × Ningyou7	202 DH	Winter, semi-winter	China	Thousand seed weight	TSW	Yield related traits	DHqSW69		Y_TSW_TN_Cn_2	C5	2.78103	3.78103	Shi et al., 2011
Tapidor × Ningyou7	202 DH	Winter, semi-winter	China	Thousand seed weight	TSW	Yield related traits	qSW151		Y_TSW_TN_Cn_1	C6	29.4857	30.4857	Shi et al., 2009
Tapidor × Ningyou7	202 DH	Winter, semi-winter	China	Thousand seed weight	TSW	Yield related traits	qSW152		Y_TSW_TN_Cn_2	C6	29.4857	30.4857	Shi et al., 2009
Tapidor × Ningyou7	202 DH	Winter, semi-winter	China	Thousand seed weight	TSW	Yield related traits	qSW153		Y_TSW_TN_Cn_3	C6	29.578	30.578	Shi et al., 2009
Tapidor × Ningyou7	202 DH	Winter, semi-winter	China	Thousand seed weight	TSW	Yield related traits	qSW154		Y_TSW_TN_Cn_1	C7	1.63269	2.63269	Shi et al., 2009
Tapidor × Ningyou7	202 DH	Winter, semi-winter	China	Thousand seed weight	TSW	Yield related traits	RF2qSW74		Y_TSW_TN_Cn_2	C7	1.63269	2.63269	Shi et al., 2011
Tapidor × Ningyou7	202 DH	Winter, semi-winter	China	Thousand seed weight	TSW	Yield related traits	RF2qSW75		Y_TSW_TN_Cn_3	C7	39.9983	40.9983	Shi et al., 2011
Tapidor × Ningyou7	202 DH	Winter, semi-winter	China	Unsaturated fatty acids	UFA	Seed composition	qUFA-A8-TN		S_UFA_TN_Cn	A8	14.06	14.11	Wang et al., 2015a
Tapidor × Ningyou7	202 DH	Winter, semi-winter	China	Unsaturated fatty acids	UFA	Seed composition	qUFA-C3-TN		S_UFA_TN_Cn	C3	53.75	58.29	Wang et al., 2015a
Tapidor × Ningyou7	202 DH	Winter, semi-winter	China	Unsaturated fatty acids	UFA	Seed composition	qUFA-C5-TN		S_UFA_TN_Cn	C5	2.25	6.27	Wang et al., 2015a
Tapidor × Ningyou7	202 DH	Winter, semi-winter	China	Tocopherol content	VitE	Seed composition	qTOC.A2-t	HAU69	S_VitE_TN_Cn	A2	6.52378	6.52395	Wang et al., 2012
Tapidor × Ningyou7	202 DH	Winter, semi-winter	China	Tocopherol content	VitE	Seed composition	qTOC.A7-α.3	BRAS023	S_VitE_TN_Cn	A7	9.36788	9.36807	Wang et al., 2012
Tapidor × Ningyou7	202 DH	Winter, semi-winter	China	Tocopherol content	VitE	Seed composition	qTOC.A10-α/γ.1	CB10122	S_VitE_TN_Cn_2	A10	9.40396	9.40419	Wang et al., 2012
Tapidor × Ningyou7	202 DH	Winter, semi-winter	China	Tocopherol content	VitE	Seed composition	qTOC.A10-γ	CB10122	S_VitE_TN_Cn_1	A10	9.40396	9.40419	Wang et al., 2012
Tapidor × Ningyou7	202 DH	Winter, semi-winter	China	Tocopherol content	VitE	Seed composition	qTOC.C2-α.2	HG-FT-C2	S_VitE_TN_Cn	C2	17.0012	17.0019	Wang et al., 2012
Tapidor × Ningyou7	202 DH	Winter, semi-winter	China	Tocopherol content	VitE	Seed composition	qTOC.C3-α.1	BRAS068	S_VitE_TN_Cn	C3	67.4293	67.4294	Wang et al., 2012
Natural population	203 homozygous IL		China	Erucic acid	C22:1	Seed composition			S_C22:1_NP_Cn_12	A8	9.51365	12.1965	Qian et al., 2014
Natural population	203 homozygous IL		China	Erucic acid	C22:1	Seed composition			S_C22:1_NP_Cn_2	C3	53.5095	58.4003	Qian et al., 2014
Natural population	203 homozygous IL		China	Glucosinolates	GLS	Seed composition			S_GLS_NP_Cn_1	A2	19.6804	23.9964	Qian et al., 2014
Natural population	203 homozygous IL		China	Glucosinolates	GLS	Seed composition			S_GLS_NP_Cn_2	A9	0.775293	3.83139	Qian et al., 2014
Natural population	203 homozygous IL		China	Glucosinolates	GLS	Seed composition			S_GLS_NP_Cn_3	C2	37.491	44.8793	Qian et al., 2014
Natural population	203 homozygous IL		China	Glucosinolates	GLS	Seed composition			S_GLS_NP_Cn_1	C9	0.290804	5.12197	Qian et al., 2014
Dense branch 1 x T109	208 BC1F1	Winter-type	China	Average length of internode	ALI	Yield related traits	qDBA09	S11-1/S21-1	Y_ALI_DT_Cn_1	A9	11.041	21.007	Li et al., 2020
Dense branch 1 x T109	208 BC1F1	Winter-type	China	Average length of internode	ALI	Yield related traits	qDBC06	BC6-26/B6S13	Y_ALI_DT_Cn	C6	26.091	29.573	Li et al., 2020
Dense branch 1 x T109	208 BC1F1	Winter-type	China	Branch initiation height	BIH	Yield related traits	qDBA09	S13-3/S21-1	Y_BIH_DT_Cn	A9	13.257	21.007	Li et al., 2020
Dense branch 1 x T109	208 BC1F1	Winter-type	China	Branch number	BN	Yield related traits	qDBA09	S11-1/S21-1	Y_BN_DT_Cn_1	A9	11.041	21.007	Li et al., 2020
Dense branch 1 x T109	208 BC1F1	Winter-type	China	Branch number	BN	Yield related traits	qDBC06	BC6-26/B6S13	Y_BN_DT_Cn	C6	26.091	29.573	Li et al., 2020
Dense branch 1 x T109	208 BC1F1	Winter-type	China	Length of the main inforescence	LMI	Yield related traits	qDBC06	BC6-26/B6S13	Y_LMI_DT_Cn	C6	26.091	29.573	Li et al., 2020
Dense branch 1 x T109	208 BC1F1	Winter-type	China	Length of the top four internodes	LTI	Yield related traits	qDBA09	S11-1/S21-1	Y_LTI_DT_Cn_1	A9	11.041	21.007	Li et al., 2020
Dense branch 1 x T109	208 BC1F1	Winter-type	China	Length of the top four internodes	LTI	Yield related traits	qDBC06	BC6-26/BC26-2	Y_LTI_DT_Cn	C6	26.091	28.576	Li et al., 2020
Dense branch 1 x T109	208 BC1F1	Winter-type	China	Number of effective silique on main inforescence	NESM	Yield related traits	qDBA09	S11-1/S21-1	Y_NESM_DT_Cn_1	A9	11.041	21.007	Li et al., 2020
Dense branch 1 x T109	208 BC1F1	Winter-type	China	Number of effective silique on main inforescence	NESM	Yield related traits	qDBC06	BC6-26/B6S13	Y_NESM_DT_Cn	C6	26.091	29.573	Li et al., 2020
Dense branch 1 x T109	208 BC1F1	Winter-type	China	Silique density	PD	Yield related traits	qDBA09	S11-1/S21-1	Y_PD_DT_Cn_1	A9	11.041	21.007	Li et al., 2020
Dense branch 1 x T109	208 BC1F1	Winter-type	China	Silique density	PD	Yield related traits	qDBC06	BC6-26/B6S13	Y_PD_DT_Cn	C6	26.091	29.573	Li et al., 2020
Dense branch 1 x T109	208 BC1F3	Winter-type	China	Average length of internode	ALI	Yield related traits	qDBA09	S13-3/15S5	Y_ALI_DT_Cn_2	A9	13.257	15.874	Li et al., 2020
Dense branch 1 x T109	208 BC1F3	Winter-type	China	Branch number	BN	Yield related traits	qDBA09	S14-9/S18-5	Y_BN_DT_Cn_2	A9	14.06	18.56	Li et al., 2020
Dense branch 1 x T109	208 BC1F3	Winter-type	China	Length of the main inforescence	LMI	Yield related traits	qDBA09	S11-1/S18-5	Y_LMI_DT_Cn	A9	11.041	18.56	Li et al., 2020
Dense branch 1 x T109	208 BC1F3	Winter-type	China	Length of the top four internodes	LTI	Yield related traits	qDBA09	S13-3/S16-15	Y_LTI_DT_Cn_2	A9	13.257	16.24	Li et al., 2020
Dense branch 1 x T109	208 BC1F3	Winter-type	China	Number of effective silique on main inforescence	NESM	Yield related traits	qDBA09	S13-3/S16-15	Y_NESM_DT_Cn_2	A9	13.257	16.24	Li et al., 2020
Dense branch 1 x T109	208 BC1F3	Winter-type	China	Silique density	PD	Yield related traits	qDBA09	S14-9/S16-15	Y_PD_DT_Cn_2	A9	14.06	16.24	Li et al., 2020
Y689 x Westar	208 DH		China	Branch angle	BA	Yield related traits	qBA.A01-1		Y_BA_YW_Cn_1	A1	2.071	2.328	Shen et al., 2018
Y689 x Westar	208 DH		China	Branch angle	BA	Yield related traits	cqBA.A01-1		Y_BA_YW_Cn_2	A1	2.37	3.035	Shen et al., 2018
Y689 x Westar	208 DH		China	Branch angle	BA	Yield related traits	cqBA.A01-2		Y_BA_YW_Cn_3	A1	3.984	4.353	Shen et al., 2018
Y689 x Westar	208 DH		China	Branch angle	BA	Yield related traits	qBA.A01-2		Y_BA_YW_Cn_4	A1	3.984	4.353	Shen et al., 2018
Y689 x Westar	208 DH		China	Branch angle	BA	Yield related traits	qBA.A01-3		Y_BA_YW_Cn_5	A1	3.984	4.443	Shen et al., 2018
Y689 x Westar	208 DH		China	Branch angle	BA	Yield related traits	qBA.A02-1		Y_BA_YW_Cn	A2	4.331	5.529	Shen et al., 2018
Y689 x Westar	208 DH		China	Branch angle	BA	Yield related traits	qBA.A03-1		Y_BA_YW_Cn_1	A3	2.533	4.476	Shen et al., 2018
Y689 x Westar	208 DH		China	Branch angle	BA	Yield related traits	cqBA.A03-1		Y_BA_YW_Cn_2	A3	4.872	5.242	Shen et al., 2018
Y689 x Westar	208 DH		China	Branch angle	BA	Yield related traits	qBA.A03-2		Y_BA_YW_Cn_3	A3	4.872	5.242	Shen et al., 2018
Y689 x Westar	208 DH		China	Branch angle	BA	Yield related traits	cqBA.A03-2		Y_BA_YW_Cn_4	A3	5.497	6.35	Shen et al., 2018
Y689 x Westar	208 DH		China	Branch angle	BA	Yield related traits	qBA.A03-3		Y_BA_YW_Cn_5	A3	5.497	6.35	Shen et al., 2018
Y689 x Westar	208 DH		China	Branch angle	BA	Yield related traits	cqBA.A07-1		Y_BA_YW_Cn	A7	6.33	9.699	Shen et al., 2018
Y689 x Westar	208 DH		China	Branch angle	BA	Yield related traits	cqBA.A09-1		Y_BA_YW_Cn_1	A9	24.152	25.104	Shen et al., 2018
Y689 x Westar	208 DH		China	Branch angle	BA	Yield related traits	qBA.A09-1		Y_BA_YW_Cn_2	A9	24.152	25.104	Shen et al., 2018
Y689 x Westar	208 DH		China	Branch angle	BA	Yield related traits	qBA.A09-2		Y_BA_YW_Cn_3	A9	25.872	26.083	Shen et al., 2018
Y689 x Westar	208 DH		China	Branch angle	BA	Yield related traits	cqBA.A09-2		Y_BA_YW_Cn_4	A9	26.064	26.294	Shen et al., 2018
Y689 x Westar	208 DH		China	Branch angle	BA	Yield related traits	qBA.C03-1		Y_BA_YW_Cn_1	C3	0.077	0.374	Shen et al., 2018
Y689 x Westar	208 DH		China	Branch angle	BA	Yield related traits	cqBA.C03-1		Y_BA_YW_Cn_2	C3	4.909	5.014	Shen et al., 2018
Y689 x Westar	208 DH		China	Branch angle	BA	Yield related traits	qBA.C03-2		Y_BA_YW_Cn_3	C3	4.909	5.014	Shen et al., 2018
Y689 x Westar	208 DH		China	Branch angle	BA	Yield related traits	qBA.C03-3		Y_BA_YW_Cn_4	C3	7.196	8.005	Shen et al., 2018
Y689 x Westar	208 DH		China	Branch angle	BA	Yield related traits	cqBA.C03-2		Y_BA_YW_Cn_5	C3	7.322	8.564	Shen et al., 2018
Y689 x Westar	208 DH		China	Branch angle	BA	Yield related traits	qBA.C03-4		Y_BA_YW_Cn_6	C3	7.322	8.564	Shen et al., 2018
Y689 x Westar	208 DH		China	Branch angle	BA	Yield related traits	qBA.C03-5		Y_BA_YW_Cn_7	C3	23.376	24.045	Shen et al., 2018
Y689 x Westar	208 DH		China	Branch angle	BA	Yield related traits	qBA.C03-6		Y_BA_YW_Cn_8	C3	24.098	25.308	Shen et al., 2018
Y689 x Westar	208 DH		China	Branch angle	BA	Yield related traits	cqBA.C03-3		Y_BA_YW_Cn_9	C3	30.214	33.537	Shen et al., 2018
Y689 x Westar	208 DH		China	Branch angle	BA	Yield related traits	qBA.C03-7		Y_BA_YW_Cn_10	C3	32.327	34.831	Shen et al., 2018
Y689 x Westar	208 DH		China	Branch angle	BA	Yield related traits	qBA.C09-1		Y_BA_YW_Cn	C9	38.668	40.246	Shen et al., 2018
Natural population	214 IL		Asia, Europe, Canada, Australia	Salt response - fresh weight	Salt R	Abiotic factor	Bn-A01-p2445468		A_Salt R_NP_M	A1	1.93639		Wan et al., 2018
Natural population	214 IL		Asia, Europe, Canada, Australia	Salt response - germination rate	Salt R	Abiotic factor	Bn-A03-p10682159		A_Salt R_NP_M_2	A3	9.83524		Wan et al., 2018
Natural population	214 IL		Asia, Europe, Canada, Australia	Salt response - germination rate	Salt R	Abiotic factor	Bn-A03-p14041361		A_Salt R_NP_M_3	A3	13.1873		Wan et al., 2018
Natural population	214 IL		Asia, Europe, Canada, Australia	Salt response - radical lenght	Salt R	Abiotic factor	Bn-A03-p14041361		A_Salt R_NP_M_4	A3	13.1873		Wan et al., 2018
Natural population	214 IL		Asia, Europe, Canada, Australia	Salt response - fresh weight	Salt R	Abiotic factor	Bn-A03-p15615278		A_Salt R_NP_M_5	A3	14.6763		Wan et al., 2018
Natural population	214 IL		Asia, Europe, Canada, Australia	Salt response - radical lenght	Salt R	Abiotic factor	Bn-A03-p15615278		A_Salt R_NP_M_6	A3	14.6763		Wan et al., 2018
Natural population	214 IL		Asia, Europe, Canada, Australia	Salt response - radical lenght	Salt R	Abiotic factor	Bn-A03-p16409353		A_Salt R_NP_M_7	A3	15.5522		Wan et al., 2018
Natural population	214 IL		Asia, Europe, Canada, Australia	Salt response - fresh weight	Salt R	Abiotic factor	Bn-A03-p27356726		A_Salt R_NP_M_8	A3	25.6152		Wan et al., 2018
Natural population	214 IL		Asia, Europe, Canada, Australia	Salt response - fresh weight	Salt R	Abiotic factor	Bn-A04-p3448682		A_Salt R_NP_M_1	A4	3.10385		Wan et al., 2018
Natural population	214 IL		Asia, Europe, Canada, Australia	Salt response - radical lenght	Salt R	Abiotic factor	Bn-Scaffold000104-p523827		A_Salt R_NP_M_2	A4	6.36714		Wan et al., 2018
Natural population	214 IL		Asia, Europe, Canada, Australia	Salt response - germination rate	Salt R	Abiotic factor	Bn-A05-p5537385		A_Salt R_NP_M	A5	5.28741		Wan et al., 2018
Natural population	214 IL		Asia, Europe, Canada, Australia	Salt response - germination rate	Salt R	Abiotic factor	Bn-A06-p55225		A_Salt R_NP_M_1	A6	0.04848		Wan et al., 2018
Natural population	214 IL		Asia, Europe, Canada, Australia	Salt response - germination rate	Salt R	Abiotic factor	Bn-A06-p1015217		A_Salt R_NP_M_2	A6	1.00432		Wan et al., 2018
Natural population	214 IL		Asia, Europe, Canada, Australia	Salt response - radical lenght	Salt R	Abiotic factor	Bn-A06-p1903532		A_Salt R_NP_M_3	A6	1.86068		Wan et al., 2018
Natural population	214 IL		Asia, Europe, Canada, Australia	Salt response - germination rate	Salt R	Abiotic factor	Bn-A06-p2307291		A_Salt R_NP_M_4	A6	2.32149		Wan et al., 2018
Natural population	214 IL		Asia, Europe, Canada, Australia	Salt response - germination rate	Salt R	Abiotic factor	Bn-A06-p3005047		A_Salt R_NP_M_5	A6	2.89264		Wan et al., 2018
Natural population	214 IL		Asia, Europe, Canada, Australia	Salt response - fresh weight	Salt R	Abiotic factor	Bn-A07-p17887796		A_Salt R_NP_M_1	A7	2.23051		Wan et al., 2018
Natural population	214 IL		Asia, Europe, Canada, Australia	Salt response - radical lenght	Salt R	Abiotic factor	Bn-A07-p17887796		A_Salt R_NP_M_2	A7	2.23051		Wan et al., 2018
Natural population	214 IL		Asia, Europe, Canada, Australia	Salt response - fresh weight	Salt R	Abiotic factor	Bn-A08-p13465514		A_Salt R_NP_M_1	A8	11.2158		Wan et al., 2018
Natural population	214 IL		Asia, Europe, Canada, Australia	Salt response - germination rate	Salt R	Abiotic factor	Bn-A08-p14133917		A_Salt R_NP_M_2	A8	11.8312		Wan et al., 2018
Natural population	214 IL		Asia, Europe, Canada, Australia	Salt response - radical lenght	Salt R	Abiotic factor	Bn-A08-p14133917		A_Salt R_NP_M_3	A8	11.8312		Wan et al., 2018
Natural population	214 IL		Asia, Europe, Canada, Australia	Salt response - germination rate	Salt R	Abiotic factor	Bn-A08-p16039755		A_Salt R_NP_M_4	A8	13.4995		Wan et al., 2018
Natural population	214 IL		Asia, Europe, Canada, Australia	Salt response - fresh weight	Salt R	Abiotic factor	Bn-A08-p17393018		A_Salt R_NP_M_5	A8	14.852		Wan et al., 2018
Natural population	214 IL		Asia, Europe, Canada, Australia	Salt response - germination rate	Salt R	Abiotic factor	Bn-A08-p17462017		A_Salt R_NP_M_6	A8	14.9227		Wan et al., 2018
Natural population	214 IL		Asia, Europe, Canada, Australia	Salt response - radical lenght	Salt R	Abiotic factor	Bn-A08-p17513789		A_Salt R_NP_M_7	A8	14.9698		Wan et al., 2018
Natural population	214 IL		Asia, Europe, Canada, Australia	Salt response - fresh weight	Salt R	Abiotic factor	Bn-A08-p18432800		A_Salt R_NP_M_8	A8	15.8741		Wan et al., 2018
Natural population	214 IL		Asia, Europe, Canada, Australia	Salt response - fresh weight	Salt R	Abiotic factor	Bn-A09-p1603989		A_Salt R_NP_M	A9	2.32384		Wan et al., 2018
Natural population	214 IL		Asia, Europe, Canada, Australia	Salt response - germination rate	Salt R	Abiotic factor	Bn-A10-p9117984		A_Salt R_NP_M_1	A10	10.5157		Wan et al., 2018
Natural population	214 IL		Asia, Europe, Canada, Australia	Salt response - germination rate	Salt R	Abiotic factor	Bn-A10-p10392191		A_Salt R_NP_M_2	A10	11.7803		Wan et al., 2018
Natural population	214 IL		Asia, Europe, Canada, Australia	Salt response - fresh weight	Salt R	Abiotic factor	Bn-A10-p10725779		A_Salt R_NP_M_3	A10	12.0895		Wan et al., 2018
Natural population	214 IL		Asia, Europe, Canada, Australia	Salt response - radical lenght	Salt R	Abiotic factor	Bn-A10-p11358033		A_Salt R_NP_M_4	A10	12.6609		Wan et al., 2018
Natural population	214 IL		Asia, Europe, Canada, Australia	Salt response - germination rate	Salt R	Abiotic factor	Bn-scaff_15838_1-p1917196		A_Salt R_NP_M_1	C1	2.27367		Wan et al., 2018
Natural population	214 IL		Asia, Europe, Canada, Australia	Salt response - fresh weight	Salt R	Abiotic factor	Bn-scaff_15838_5-p160091		A_Salt R_NP_M_2	C1	3.03054		Wan et al., 2018
Natural population	214 IL		Asia, Europe, Canada, Australia	Salt response - radical lenght	Salt R	Abiotic factor	Bn-scaff_15838_5-p160091		A_Salt R_NP_M_3	C1	3.03054		Wan et al., 2018
Natural population	214 IL		Asia, Europe, Canada, Australia	Salt response - radical lenght	Salt R	Abiotic factor	Bn-scaff_20210_1-p171615		A_Salt R_NP_M_4	C1	8.21178		Wan et al., 2018
Natural population	214 IL		Asia, Europe, Canada, Australia	Salt response - fresh weight	Salt R	Abiotic factor	Bn-scaff_17177_1-p381225		A_Salt R_NP_M	C2	44.8438		Wan et al., 2018
Natural population	214 IL		Asia, Europe, Canada, Australia	Salt response - germination rate	Salt R	Abiotic factor	Bn-scaff_18936_1-p440619		A_Salt R_NP_M_1	C3	3.0231		Wan et al., 2018
Natural population	214 IL		Asia, Europe, Canada, Australia	Salt response - radical lenght	Salt R	Abiotic factor	Bn-A03-p16416948		A_Salt R_NP_M_2	C3	22.9819		Wan et al., 2018
Natural population	214 IL		Asia, Europe, Canada, Australia	Salt response - radical lenght	Salt R	Abiotic factor	Bn-scaff_15794_3-p34099		A_Salt R_NP_M_3	C3	55.5415		Wan et al., 2018
Natural population	214 IL		Asia, Europe, Canada, Australia	Salt response - fresh weight	Salt R	Abiotic factor	Bn-scaff_16511_1-p860481		A_Salt R_NP_M_1	C4	16.4331		Wan et al., 2018
Natural population	214 IL		Asia, Europe, Canada, Australia	Salt response - fresh weight	Salt R	Abiotic factor	Bn-scaff_16888_1-p1140119		A_Salt R_NP_M_2	C4	45.3251		Wan et al., 2018
Natural population	214 IL		Asia, Europe, Canada, Australia	Salt response - germination rate	Salt R	Abiotic factor	Bn-scaff_16888_1-p1140119		A_Salt R_NP_M_3	C4	45.3251		Wan et al., 2018
Natural population	214 IL		Asia, Europe, Canada, Australia	Salt response - radical lenght	Salt R	Abiotic factor	Bn-scaff_16888_1-p1140119		A_Salt R_NP_M_4	C4	45.3251		Wan et al., 2018
Natural population	214 IL		Asia, Europe, Canada, Australia	Salt response - radical lenght	Salt R	Abiotic factor	Bn-scaff_16130_1-p2558631		A_Salt R_NP_M	C7	30.1682		Wan et al., 2018
04-1139 × 05-1054	221 F2:F3		China	Silique per plant	PP	Yield related traits	qSNP8		Y_PP_04x05_Cn	A8	15.4018	16.4018	Wang et al., 2010
04-1139 × 05-1054	221 F2:F3		China	Silique per plant	PP	Yield related traits	qSNP11a		Y_PP_04x05_Cn_1	C1	11.1039	12.1039	Wang et al., 2010
04-1139 × 05-1054	221 F2:F3		China	Silique per plant	PP	Yield related traits	qSNP11b		Y_PP_04x05_Cn_2	C1	21.9347	22.9347	Wang et al., 2010
04-1139 × 05-1054	221 F2:F3		China	Seeds per silique	SNP	Yield related traits	qSS11		Y_SNP_04x05_Cn	C1	11.1039	12.1039	Wang et al., 2010
Sansibar × Oase	226 DH	Winter-type	Germany, Sweden	Palmitic acid	C16:0	Seed composition	qC16:0-A1-SO		S_C16:0_SO_Gr-Sw	A1	2.25	19.86	Teh et al., 2016
Sansibar × Oase	226 DH	Winter-type	Germany, Sweden	Palmitic acid	C16:0	Seed composition	qC16:0-C8-SO		S_C16:0_SO_Gr-Sw	C8	2.8	8.25	Teh et al., 2016
Sansibar × Oase	226 DH	Winter-type	Germany, Sweden	Oleic acid	C18:1	Seed composition	qC18:1-A1-SO		S_C18:1_SO_Gr-Sw	A1	20.04	20.78	Teh et al., 2016
Sansibar × Oase	226 DH	Winter-type	Germany, Sweden	Oleic acid	C18:1	Seed composition	qC18:1-C8-SO		S_C18:1_SG_Cn-Gr	C8	2.8	6.5	Teh et al., 2016
Sansibar × Oase	226 DH	Winter-type	Germany, Sweden	Linoleic acid	C18:2	Seed composition	qC18:2-A1-SO		S_C18:2_SO_Gr-Sw	A1	2.22	19.86	Teh et al., 2016
Sansibar × Oase	226 DH	Winter-type	Germany, Sweden	Linolenic acid	C18:3	Seed composition	qC18:3-A1-SO		S_C18:3_SO_Gr-Sw	A1	19.64	20.78	Teh et al., 2016
Sansibar × Oase	226 DH	Winter-type	Germany, Sweden	Oil content	OC	Seed composition	qOC-A1-SO		S_OC_SO_Gr-Sw	A1	0.59	20.04	Teh et al., 2016
Sansibar × Oase	226 DH	Winter-type	Germany, Sweden	Oil content	OC	Seed composition	qOC-C3-SO		S_OC_SO_Gr-Sw	C3	1.78	5.03	Teh et al., 2016
Natural population	227 accessions		China	Oil content	OC	Seed composition	OG14-A02−1a	Bn-A02-p12681247	S_OC_KN_Cn_9	A2	9.44612		Sun et al., 2016
Natural population	227 accessions		China	Oil content	OC	Seed composition	OG13-A02−1a	Bn-A02-p13000494	S_OC_KN_Cn_10	A2	9.71116		Sun et al., 2016
Natural population	227 accessions		China	Oil content	OC	Seed composition	OG14-A02−2a	Bn-A02-p27158239	S_OC_KN_Cn_11	A2	24.4746		Sun et al., 2016
Natural population	227 accessions		China	Oil content	OC	Seed composition	OG13-A02−2a	Bn-A02-p27336483	S_OC_KN_Cn_12	A2	24.6332		Sun et al., 2016
Natural population	227 accessions		China	Oil content	OC	Seed composition	OG14-A03−1a	Bn-A03-p18014273	S_OC_NP_Cn_2	A3	17.0203		Sun et al., 2016
Natural population	227 accessions		China	Oil content	OC	Seed composition	OG13-A03−1a	Bn-A03-p18570852	S_OC_NP_Cn_3	A3	17.5779		Sun et al., 2016
Natural population	227 accessions		China	Oil content	OC	Seed composition	OG13-A05−1a	Bn-A05-p22114137	S_OC_NP_Cn_4	A5	20.2255		Sun et al., 2016
Natural population	227 accessions		China	Oil content	OC	Seed composition	OG14-A05−1a	Bn-A05-p22145624	S_OC_NP_Cn_5	A5	20.257		Sun et al., 2016
Natural population	227 accessions		China	Oil content	OC	Seed composition	OG14-A06−1b	Bn-A06-p18252711	S_OC_NP_Cn_2	A6	19.6365		Sun et al., 2016
Natural population	227 accessions		China	Oil content	OC	Seed composition	OG13-A07−1b	Bn-A07-p11631422	S_OC_NP_Cn	A7	13.7797		Sun et al., 2016
Natural population	227 accessions		China	Oil content	OC	Seed composition	OG13-A08−1a	Bn-A08-p12360518	S_OC_NP_Cn_1	A8	10.1822		Sun et al., 2016
Natural population	227 accessions		China	Oil content	OC	Seed composition	OG14-A08−1a	Bn-A08-p12360518	S_OC_NP_Cn_2	A8	10.1822		Sun et al., 2016
Natural population	227 accessions		China	Oil content	OC	Seed composition	OG13-A09−1b	Bn-A09-p13564702	S_OC_NP_Cn_4	A9	10.1872		Sun et al., 2016
Natural population	227 accessions		China	Oil content	OC	Seed composition	OG14-A09−2b	Bn-A09-p33783680	S_OC_NP_Cn_5	A9	31.0479		Sun et al., 2016
Natural population	227 accessions		China	Oil content	OC	Seed composition	OG13-A10−1b	Bn-A10-p1345255	S_OC_NP_Cn_1	A10	2.25219		Sun et al., 2016
Natural population	227 accessions		China	Oil content	OC	Seed composition	OG14-A10−1a	Bn-A10-p14914898	S_OC_NP_Cn_2	A10	14.8528		Sun et al., 2016
Natural population	227 accessions		China	Oil content	OC	Seed composition	OG13-A10−2a	Bn-A10-p16326058	S_OC_NP_Cn_3	A10	15.2627		Sun et al., 2016
Natural population	227 accessions		China	Oil content	OC	Seed composition	OG14-C02−1a	Bn-scaff_17109_1-p667231	S_OC_NP_Cn_1	C2	41.6552		Sun et al., 2016
Natural population	227 accessions		China	Oil content	OC	Seed composition	OG13-C02−1a	Bn-scaff_17109_1-p428616	S_OC_NP_Cn_2	C2	41.9172		Sun et al., 2016
Natural population	227 accessions		China	Oil content	OC	Seed composition	OG14-C03−1b	Bn-scaff_16130_2-p484981	S_OC_NP_Cn_1	C3	30.2143		Sun et al., 2016
Natural population	227 accessions		China	Oil content	OC	Seed composition	OG14-C03−2b	Bn-scaff_17440_1-p316581	S_OC_NP_Cn_2	C3	48.1506		Sun et al., 2016
Natural population	227 accessions		China	Oil content	OC	Seed composition	OG13-C05−1b	Bn-scaff_16770_1-p218233	S_OC_NP_Cn	C5	35.7517		Sun et al., 2016
Natural population	227 accessions		China	Oil content	OC	Seed composition	OG13-C06−1a	Bn-scaff_17799_1-p2380879	S_OC_NP_Cn_1	C6	34.1152		Sun et al., 2016
Natural population	227 accessions		China	Oil content	OC	Seed composition	OG14-C06−1a	Bn-scaff_17799_1-p1178394	S_OC_NP_Cn_2	C6	35.4258		Sun et al., 2016
Natural population	227 accessions		China	Oil content	OC	Seed composition	OG13-C07−1a	Bn-scaff_15705_1-p2626544	S_OC_NP_Cn_2	C7	35.5663		Sun et al., 2016
Natural population	227 accessions		China	Oil content	OC	Seed composition	OG14-C07−1a	Bn-scaff_15705_1-p2626544	S_OC_NP_Cn_3	C7	35.5663		Sun et al., 2016
Natural population	227 accessions		China	Oil content	OC	Seed composition	OG13-C08−1a	Bn-scaff_16445_1-p1443287	S_OC_NP_Cn_1	C8	35.3318		Sun et al., 2016
Natural population	227 accessions		China	Oil content	OC	Seed composition	OG14-C08−1a	Bn-scaff_16445_1-p1443287	S_OC_NP_Cn_2	C8	35.3318		Sun et al., 2016
Natural population	227 accessions		China	Oil content	OC	Seed composition	OG14-C09−1b	Bn-scaff_17339_1-p292992	S_OC_NP_Cn_2	C9	21.1209		Sun et al., 2016
Natural population	228 accessions	Winter, semi-winter, spring	China, USA, Canada, Japan, Europe	Germination rate	GR	Yield related traits	A05-cluster		Y_GR_NP_M	A5	9.41544	9.43872	Khanzada et al., 2020
Natural population	228 accessions	Winter, semi-winter, spring	China, USA, Canada, Japan, Europe	Root fresh weight	RFW	Yield related traits	A05-cluster		Y_RFW_NP_M	A5	9.41544	9.43872	Khanzada et al., 2020
Natural population	228 accessions	Winter, semi-winter, spring	China, USA, Canada, Japan, Europe	Root fresh weight	RFW	Yield related traits	A08-cluster		Y_RFW_NP_M	A8	4.10707	4.10714	Khanzada et al., 2020
Natural population	228 accessions	Winter, semi-winter, spring	China, USA, Canada, Japan, Europe	Root fresh weight	RFW	Yield related traits	C02-cluster-1		Y_RFW_NP_M_1	C2	21.6796	21.6817	Khanzada et al., 2020
Natural population	228 accessions	Winter, semi-winter, spring	China, USA, Canada, Japan, Europe	Root fresh weight	RFW	Yield related traits	C02-cluster-2		Y_RFW_NP_M_2	C2	32.2645	32.2648	Khanzada et al., 2020
Natural population	228 accessions	Winter, semi-winter, spring	China, USA, Canada, Japan, Europe	Root fresh weight	RFW	Yield related traits	C02-cluster-3		Y_RFW_NP_M_3	C2	32.5805	32.5809	Khanzada et al., 2020
Natural population	228 accessions	Winter, semi-winter, spring	China, USA, Canada, Japan, Europe	Root fresh weight	RFW	Yield related traits	C02-cluster-4		Y_RFW_NP_M_4	C2	34.53	34.6431	Khanzada et al., 2020
Natural population	228 accessions	Winter, semi-winter, spring	China, USA, Canada, Japan, Europe	Root fresh weight	RFW	Yield related traits	C03-cluster SCAFFOLDC03_RANDOM		Y_RFW_NP_M	C3	4.72524	4.72555	Khanzada et al., 2020
Natural population	228 accessions	Winter, semi-winter, spring	China, USA, Canada, Japan, Europe	Root fresh weight	RFW	Yield related traits	C09-cluster-1		Y_RFW_NP_M_1	C9	10.9391	10.9394	Khanzada et al., 2020
Natural population	228 accessions	Winter, semi-winter, spring	China, USA, Canada, Japan, Europe	Root fresh weight	RFW	Yield related traits	C09-cluster-2		Y_RFW_NP_M_2	C9	11.493	11.4931	Khanzada et al., 2020
Natural population	228 accessions	Winter, semi-winter, spring	China, USA, Canada, Japan, Europe	Root length	RL	Yield related traits	C06-cluster		Y_RL_NP_M	C6	17.3715	17.3718	Khanzada et al., 2020
Natural population	228 accessions	Winter, semi-winter, spring	China, USA, Canada, Japan, Europe	Seedling vigor index	SVInd	Yield related traits	C06-cluster		Y_SVInd_NP_M	C6	17.3715	17.3718	Khanzada et al., 2020
Natural population	231 germplasm	Spring, winter, semi‐winter	America	Freezing tolerance	FrT	Abiotic factor		chrA01_576522	A_Frt_NP_USA_1	A1	0.576522	21.53	Wrucke et al., 2019
Natural population	231 germplasm	Spring, winter, semi‐winter	America	Freezing tolerance	FrT	Abiotic factor		chrA01_22991258	A_Frt_NP_USA_2	A1	22.9913		Wrucke et al., 2019
Natural population	231 germplasm	Spring, winter, semi‐winter	America	Freezing tolerance	FrT	Abiotic factor		chrA10_4985855	A_Frt_NP_USA_1	A10	4.98585		Wrucke et al., 2019
Natural population	231 germplasm	Spring, winter, semi‐winter	America	Freezing tolerance	FrT	Abiotic factor		chrA10_10273633	A_Frt_NP_USA_2	A10	10.2736		Wrucke et al., 2019
Natural population	231 germplasm	Spring, winter, semi‐winter	America	Freezing tolerance	FrT	Abiotic factor		chrA10_12339004	A_Frt_NP_USA_3	A10	12.339		Wrucke et al., 2019
Natural population	231 germplasm	Spring, winter, semi‐winter	America	Freezing tolerance	FrT	Abiotic factor		chrA02_21498544	A_Frt_NP_USA	A2	21.4985		Wrucke et al., 2019
Natural population	231 germplasm	Spring, winter, semi‐winter	America	Freezing tolerance	FrT	Abiotic factor		chrA03_20587761	A_Frt_NP_USA	A3	20.5878		Wrucke et al., 2019
Natural population	231 germplasm	Spring, winter, semi‐winter	America	Freezing tolerance	FrT	Abiotic factor		chrA04_5650012	A_Frt_NP_USA_1	A4	5.65001		Wrucke et al., 2019
Natural population	231 germplasm	Spring, winter, semi‐winter	America	Freezing tolerance	FrT	Abiotic factor		chrA04_11707842	A_Frt_NP_USA_2	A4	11.7078		Wrucke et al., 2019
Natural population	231 germplasm	Spring, winter, semi‐winter	America	Freezing tolerance	FrT	Abiotic factor		chrA07_10110972	A_Frt_NP_USA_1	A7	10.111		Wrucke et al., 2019
Natural population	231 germplasm	Spring, winter, semi‐winter	America	Freezing tolerance	FrT	Abiotic factor		chrA07_13505270	A_Frt_NP_USA_2	A7	13.5053		Wrucke et al., 2019
Natural population	231 germplasm	Spring, winter, semi‐winter	America	Freezing tolerance	FrT	Abiotic factor		chrA07_21672105	A_Frt_NP_USA_3	A7	21.6721		Wrucke et al., 2019
Natural population	231 germplasm	Spring, winter, semi‐winter	America	Freezing tolerance	FrT	Abiotic factor		chrA08_5411182	A_Frt_NP_USA	A8	5.41118		Wrucke et al., 2019
Natural population	231 germplasm	Spring, winter, semi‐winter	America	Freezing tolerance	FrT	Abiotic factor		chrA09_8152488	A_Frt_NP_USA_1	A9	8.15249		Wrucke et al., 2019
Natural population	231 germplasm	Spring, winter, semi‐winter	America	Freezing tolerance	FrT	Abiotic factor		chrA09_8867241	A_Frt_NP_USA_2	A9	8.86724		Wrucke et al., 2019
Natural population	231 germplasm	Spring, winter, semi‐winter	America	Freezing tolerance	FrT	Abiotic factor		chrC03_4962575	A_Frt_NP_USA_1	C3	4.96258		Wrucke et al., 2019
Natural population	231 germplasm	Spring, winter, semi‐winter	America	Freezing tolerance	FrT	Abiotic factor		chrC03_58989086	A_Frt_NP_USA_2	C3	58.9891		Wrucke et al., 2019
Natural population	231 germplasm	Spring, winter, semi‐winter	America	Freezing tolerance	FrT	Abiotic factor		chrC05_4660254	A_Frt_NP_USA_1	C5	4.66025		Wrucke et al., 2019
Natural population	231 germplasm	Spring, winter, semi‐winter	America	Freezing tolerance	FrT	Abiotic factor		chrC05_12310312	A_Frt_NP_USA_2	C5	12.3103		Wrucke et al., 2019
Natural population	231 germplasm	Spring, winter, semi‐winter	America	Freezing tolerance	FrT	Abiotic factor		chrC05_17437784	A_Frt_NP_USA_3	C5	17.4378		Wrucke et al., 2019
Natural population	231 germplasm	Spring, winter, semi‐winter	America	Freezing tolerance	FrT	Abiotic factor		chrC05_31062008	A_Frt_NP_USA_4	C5	31.062		Wrucke et al., 2019
Natural population	231 germplasm	Spring, winter, semi‐winter	America	Freezing tolerance	FrT	Abiotic factor		chrC05_42883306	A_Frt_NP_USA_5	C5	42.8833		Wrucke et al., 2019
Natural population	231 germplasm	Spring, winter, semi‐winter	America	Freezing tolerance	FrT	Abiotic factor		chrC06_2107349	A_Frt_NP_USA	C6	2.10735		Wrucke et al., 2019
Natural population	231 germplasm	Spring, winter, semi‐winter	America	Freezing tolerance	FrT	Abiotic factor		chrC07_42313730	A_Frt_NP_USA	C7	42.3137		Wrucke et al., 2019
Natural population	231 germplasm	Spring, winter, semi‐winter	America	Freezing tolerance	FrT	Abiotic factor		chrC09_4883671	A_Frt_NP_USA_1	C9	4.88367		Wrucke et al., 2019
Natural population	231 germplasm	Spring, winter, semi‐winter	America	Freezing tolerance	FrT	Abiotic factor		chrC09_31942271	A_Frt_NP_USA_2	C9	31.9423		Wrucke et al., 2019
Natural population	231 germplasm	Spring, winter, semi‐winter	America	Freezing tolerance	FrT	Abiotic factor		chrC09_45401975	A_Frt_NP_USA_3	C9	45.402		Wrucke et al., 2019
Express × SWU7	233 RC-F2	Winter, semi-winter	China	Silique length	PL	Yield related traits	qSL9-1(DH)		Y_PL_ES_Cn_1	A9	27.1281	28.1281	Fu et al., 2015
Express × SWU7	233 RC-F2	Winter, semi-winter	China	Silique length	PL	Yield related traits	qSL9-1(RC-F2)		Y_PL_ES_Cn_2	A9	27.1281	28.1281	Fu et al., 2015
Express × SWU7	233 RC-F2	Winter, semi-winter	China	Silique length	PL	Yield related traits	qSL9-2(RC-F2)		Y_PL_ES_Cn_3	A9	27.1281	28.1281	Fu et al., 2015
Express × SWU7	233 RC-F2	Winter, semi-winter	China	Silique length	PL	Yield related traits	qSL18-1(DH)		Y_PL_ES_Cn	C8	35.1207	36.1207	Fu et al., 2015
Express × SWU7	233 RC-F2	Winter, semi-winter	China	Seed weight	SW	Yield related traits	qSW5-1(DH)		Y_SW_ES_Cn	A5	19.4542	20.4542	Fu et al., 2015
Express × SWU7	233 RC-F2	Winter, semi-winter	China	Seed weight	SW	Yield related traits	qSW9-2(DH)		Y_SW_ES_Cn_1	A9	27.1281	28.1281	Fu et al., 2015
Express × SWU7	233 RC-F2	Winter, semi-winter	China	Seed weight	SW	Yield related traits	qSW9-2(RC-F2)		Y_SW_ES_Cn_2	A9	27.1281	28.1281	Fu et al., 2015
Express × SWU7	233 RC-F2	Winter, semi-winter	China	Seed weight	SW	Yield related traits	qSW9-3(RC-F2)		Y_SW_ES_Cn_3	A9	27.1281	28.1281	Fu et al., 2015
ZS11 x DH46	236 BC3F3		China	Silique lenght	PL	Yield related traits	BnSLA09		Y_PL_ZSD_Cn_1	A9	36.72	36.81	Shen et al., 2019
J7046 × J7005	238 DH	Winter, spring	China	Thousand seed weight	TSW	Yield related traits	F2TSWA7a		Y_TSW_J7J7_Cn	A7	1.64126	2.64126	Basunanda et al., 2010
Natural population	238 IL		China	Erucic acid	C22:1	Seed composition		snp959512	S_C22:1_NP_Cn_1	A6	8.07091		Wang et al., 2018
Natural population	238 IL		China	Erucic acid	C22:1	Seed composition		snp1348001	S_C22:1_NP_Cn_16	A8	10.1884		Wang et al., 2018
Natural population	238 IL		China	Erucic acid	C22:1	Seed composition		snp1440614	S_C22:1_NP_Cn_5	A9	3.32951		Wang et al., 2018
Natural population	238 IL		China	Erucic acid	C22:1	Seed composition		snp2429000	S_C22:1_NP_Cn_10	C3	55.7082		Wang et al., 2018
Natural population	238 IL		China	Erucic acid	C22:1	Seed composition		snp2503765	S_C22:1_NP_Cn	C4	14.7251		Wang et al., 2018
Natural population	238 IL		China	Erucic acid	C22:1	Seed composition		snp3246736	S_C22:1_NP_Cn_2	C9	6.02346		Wang et al., 2018
Natural population	238 IL		China	Glucosinolates	GLS	Seed composition		snp149882	S_GLS_NP_Cn	A1	22.2		Wang et al., 2018
Natural population	238 IL		China	Glucosinolates	GLS	Seed composition		snp285415	S_GLS_NP_Cn_2	A2	23.6482		Wang et al., 2018
Natural population	238 IL		China	Glucosinolates	GLS	Seed composition		snp415249	S_GLS_NP_Cn	A3	14.181		Wang et al., 2018
Natural population	238 IL		China	Glucosinolates	GLS	Seed composition		snp527115	S_GLS_NP_Cn_1	A4	0.658052		Wang et al., 2018
Natural population	238 IL		China	Glucosinolates	GLS	Seed composition		snp540042	S_GLS_NP_Cn_2	A4	2.11361		Wang et al., 2018
Natural population	238 IL		China	Glucosinolates	GLS	Seed composition		snp721973	S_GLS_NP_Cn_1	A5	3.6582		Wang et al., 2018
Natural population	238 IL		China	Glucosinolates	GLS	Seed composition		snp740353	S_GLS_NP_Cn_2	A5	5.58563		Wang et al., 2018
Natural population	238 IL		China	Glucosinolates	GLS	Seed composition		indel127666	S_GLS_NP_Cn_3	A5	7.48964		Wang et al., 2018
Natural population	238 IL		China	Glucosinolates	GLS	Seed composition		snp774819	S_GLS_NP_Cn_4	A5	10.1987		Wang et al., 2018
Natural population	238 IL		China	Glucosinolates	GLS	Seed composition		snp801658	S_GLS_NP_Cn_5	A5	12.6743		Wang et al., 2018
Natural population	238 IL		China	Glucosinolates	GLS	Seed composition		snp805805	S_GLS_NP_Cn_6	A5	13.3321		Wang et al., 2018
Natural population	238 IL		China	Glucosinolates	GLS	Seed composition		snp837818	S_GLS_NP_Cn_7	A5	16.7912		Wang et al., 2018
Natural population	238 IL		China	Glucosinolates	GLS	Seed composition		snp846562	S_GLS_NP_Cn_8	A5	17.6774		Wang et al., 2018
Natural population	238 IL		China	Glucosinolates	GLS	Seed composition		indel160911	S_GLS_NP_Cn_1	A6	8.46719		Wang et al., 2018
Natural population	238 IL		China	Glucosinolates	GLS	Seed composition		snp971782	S_GLS_NP_Cn_2	A6	9.50124		Wang et al., 2018
Natural population	238 IL		China	Glucosinolates	GLS	Seed composition		snp1003512	S_GLS_NP_Cn_3	A6	14.0854		Wang et al., 2018
Natural population	238 IL		China	Glucosinolates	GLS	Seed composition		snp1064558	S_GLS_NP_Cn_4	A6	21.538		Wang et al., 2018
Natural population	238 IL		China	Glucosinolates	GLS	Seed composition		snp1076585	S_GLS_NP_Cn_5	A6	22.5957		Wang et al., 2018
Natural population	238 IL		China	Glucosinolates	GLS	Seed composition		snp1283216	S_GLS_NP_Cn	A7	23.518		Wang et al., 2018
Natural population	238 IL		China	Glucosinolates	GLS	Seed composition		snp1350591	S_GLS_NP_Cn_1	A8	10.8149		Wang et al., 2018
Natural population	238 IL		China	Glucosinolates	GLS	Seed composition		snp1381226	S_GLS_NP_Cn_2	A8	14.1733		Wang et al., 2018
Natural population	238 IL		China	Glucosinolates	GLS	Seed composition		snp1431371	S_GLS_NP_Cn_1	A9	0.714717		Wang et al., 2018
Natural population	238 IL		China	Glucosinolates	GLS	Seed composition		snp1438406	S_GLS_NP_Cn_3	A9	2.67758		Wang et al., 2018
Natural population	238 IL		China	Glucosinolates	GLS	Seed composition		indel240140	S_GLS_NP_Cn_4	A9	4.10436		Wang et al., 2018
Natural population	238 IL		China	Glucosinolates	GLS	Seed composition		snp1452661	S_GLS_NP_Cn_5	A9	6.60696		Wang et al., 2018
Natural population	238 IL		China	Glucosinolates	GLS	Seed composition		indel271438	S_GLS_NP_Cn	A10	0.150752		Wang et al., 2018
Natural population	238 IL		China	Glucosinolates	GLS	Seed composition		snp1833194	S_GLS_NP_Cn_1	C1	8.37744		Wang et al., 2018
Natural population	238 IL		China	Glucosinolates	GLS	Seed composition		snp1873764	S_GLS_NP_Cn_2	C1	18.5261		Wang et al., 2018
Natural population	238 IL		China	Glucosinolates	GLS	Seed composition		indel318667	S_GLS_NP_Cn_1	C2	2.82265		Wang et al., 2018
Natural population	238 IL		China	Glucosinolates	GLS	Seed composition		snp1999862	S_GLS_NP_Cn_2	C2	5.48765		Wang et al., 2018
Natural population	238 IL		China	Glucosinolates	GLS	Seed composition		snp2151519	S_GLS_NP_Cn_4	C2	38.6653		Wang et al., 2018
Natural population	238 IL		China	Glucosinolates	GLS	Seed composition		snp2159841	S_GLS_NP_Cn_5	C2	40.4531		Wang et al., 2018
Natural population	238 IL		China	Glucosinolates	GLS	Seed composition		snp2169599	S_GLS_NP_Cn_6	C2	42.7674		Wang et al., 2018
Natural population	238 IL		China	Glucosinolates	GLS	Seed composition		indel338983	S_GLS_NP_Cn_7	C2	44.9546		Wang et al., 2018
Natural population	238 IL		China	Glucosinolates	GLS	Seed composition		snp2200638	S_GLS_NP_Cn_1	C3	3.66708		Wang et al., 2018
Natural population	238 IL		China	Glucosinolates	GLS	Seed composition		indel356383	S_GLS_NP_Cn_2	C3	16.7846		Wang et al., 2018
Natural population	238 IL		China	Glucosinolates	GLS	Seed composition		snp2379554	S_GLS_NP_Cn_3	C3	47.4052		Wang et al., 2018
Natural population	238 IL		China	Glucosinolates	GLS	Seed composition		snp2388849	S_GLS_NP_Cn_4	C3	48.7321		Wang et al., 2018
Natural population	238 IL		China	Glucosinolates	GLS	Seed composition		snp2413238	S_GLS_NP_Cn_5	C3	53.0249		Wang et al., 2018
Natural population	238 IL		China	Glucosinolates	GLS	Seed composition		snp2427884	S_GLS_NP_Cn_6	C3	55.4048		Wang et al., 2018
Natural population	238 IL		China	Glucosinolates	GLS	Seed composition		snp2494692	S_GLS_NP_Cn_1	C4	11.8683		Wang et al., 2018
Natural population	238 IL		China	Glucosinolates	GLS	Seed composition		snp2583732	S_GLS_NP_Cn_2	C4	23.2733		Wang et al., 2018
Natural population	238 IL		China	Glucosinolates	GLS	Seed composition		snp3180043	S_GLS_NP_Cn	C8	29.4324		Wang et al., 2018
Natural population	238 IL		China	Glucosinolates	GLS	Seed composition		snp3234707	S_GLS_NP_Cn_2	C9	0.983245		Wang et al., 2018
Natural population	238 IL		China	Glucosinolates	GLS	Seed composition		indel479620	S_GLS_NP_Cn_3	C9	3.10001		Wang et al., 2018
Natural population	238 IL		China	Glucosinolates	GLS	Seed composition		snp3246902	S_GLS_NP_Cn_4	C9	6.12535		Wang et al., 2018
Natural population	238 IL		China	Glucosinolates	GLS	Seed composition		indel482865	S_GLS_NP_Cn_5	C9	15.3406		Wang et al., 2018
Natural population	238 IL		China	Glucosinolates	GLS	Seed composition		indel485167	S_GLS_NP_Cn_6	C9	21.3129		Wang et al., 2018
Natural population	238 IL		China	Glucosinolates	GLS	Seed composition		snp3328487	S_GLS_NP_Cn_7	C9	46.6939		Wang et al., 2018
Natural population	238 IL		China	Oil content	OC	Seed composition		snp152386	S_OC_KN_Cn_7	A2	0.524995		Wang et al., 2018
Natural population	238 IL		China	Oil content	OC	Seed composition		snp155038	S_OC_KN_Cn_8	A2	1.40868		Wang et al., 2018
Natural population	238 IL		China	Oil content	OC	Seed composition		snp430455	S_OC_NP_Cn_1	A3	15.7275		Wang et al., 2018
Natural population	238 IL		China	Oil content	OC	Seed composition		snp546567	S_OC_NP_Cn	A4	3.0647		Wang et al., 2018
Natural population	238 IL		China	Oil content	OC	Seed composition		indel122313	S_OC_NP_Cn_1	A5	3.60109		Wang et al., 2018
Natural population	238 IL		China	Oil content	OC	Seed composition		snp733528	S_OC_NP_Cn_2	A5	4.79641		Wang et al., 2018
Natural population	238 IL		China	Oil content	OC	Seed composition		snp842906	S_OC_NP_Cn_3	A5	17.2037		Wang et al., 2018
Natural population	238 IL		China	Oil content	OC	Seed composition		snp878606	S_OC_NP_Cn_6	A5	22.0763		Wang et al., 2018
Natural population	238 IL		China	Oil content	OC	Seed composition		snp949496	S_OC_NP_Cn_1	A6	6.30628		Wang et al., 2018
Natural population	238 IL		China	Oil content	OC	Seed composition		indel179669	S_OC_NP_Cn_3	A6	23.1466		Wang et al., 2018
Natural population	238 IL		China	Oil content	OC	Seed composition		indel239189	S_OC_NP_Cn_1	A9	2.85014		Wang et al., 2018
Natural population	238 IL		China	Oil content	OC	Seed composition		snp1444416	S_OC_NP_Cn_2	A9	4.5882		Wang et al., 2018
Natural population	238 IL		China	Oil content	OC	Seed composition		snp1448880	S_OC_NP_Cn_3	A9	5.82339		Wang et al., 2018
Natural population	238 IL		China	Oil content	OC	Seed composition		snp1778098	S_OC_NP_Cn_4	A10	15.599		Wang et al., 2018
Natural population	238 IL		China	Oil content	OC	Seed composition		snp2649172	S_OC_NP_Cn	C4	45.3177		Wang et al., 2018
Natural population	238 IL		China	Oil content	OC	Seed composition		snp2988719	S_OC_NP_Cn_1	C7	23.3203		Wang et al., 2018
Natural population	238 IL		China	Oil content	OC	Seed composition		snp3250360	S_OC_NP_Cn_1	C9	8.07847		Wang et al., 2018
Topas x AG-Castle	242 DH		Australia	Blackleg resistance	BLR	Biotic factor	TC A01		B_BLR_TA_Au_2	A1	6.0904	6.33539	Larkan et al., 2016
Topas x AG-Castle	242 DH		Australia	Blackleg resistance	BLR	Biotic factor	TC A08		B_BLR_TA_Au	A8	14.3226	16.2408	Larkan et al., 2016
Rapid x NSL96/25	242 DH		France, Germany	Oil content	OC	Seed composition	qOC-A4-RNSL		S_OC_RN_Fr-Gr	A4	0.85	0.85	Delourme et al., 2006
Rapid x NSL96/25	242 DH		France, Germany	Oil content	OC	Seed composition	qOC-A6-RNSL		S_OC_RN_Fr-Gr	A6	10.36	19.33	Delourme et al., 2006
Rapid x NSL96/25	242 DH		France, Germany	Oil content	OC	Seed composition	qOC-A7-RNSL		S_OC_RN_Fr-Gr	A7	21.25	21.25	Delourme et al., 2006
Rapid x NSL96/25	242 DH		France, Germany	Oil content	OC	Seed composition	qOC-A8-RNSL		S_OC_RN_Fr-Gr	A8	8.03	15.4	Delourme et al., 2006
Rapid x NSL96/25	242 DH		France, Germany	Oil content	OC	Seed composition	qOC-A9-RNSL		S_OC_RN_Fr-Gr	A9	11.58	20.07	Delourme et al., 2006
Rapid x NSL96/25	242 DH		France, Germany	Oil content	OC	Seed composition	qOC-C1-RNSL		S_OC_RN_Fr-Gr	C1	11.1	11.1	Delourme et al., 2006
Rapid x NSL96/25	242 DH		France, Germany	Oil content	OC	Seed composition	qOC-C3-RNSL		S_OC_RN_Fr-Gr	C3	7.1	8.16	Delourme et al., 2006
Rapid x NSL96/25	242 DH		France, Germany	Oil content	OC	Seed composition	qOC-C8-RNSL		S_OC_RN_Fr-Gr	C8	31.4	31.81	Delourme et al., 2006
888-5 x M083	244 F10-RIL		China	Flowering time	DIF	Yield related traits	qFT2-1		Y_DIF_8M_Cn_1	A2	4.1	4.62	Zhang et al., 2019b
888-5 x M083	244 F10-RIL		China	Flowering time	DIF	Yield related traits	qFT2-5		Y_DIF_8M_Cn_2	A2	6.23	6.51	Zhang et al., 2019b
888-5 x M083	244 F10-RIL		China	Flowering time	DIF	Yield related traits	qFT2-6		Y_DIF_8M_Cn_3	A2	6.51	6.84	Zhang et al., 2019b
888-5 x M083	244 F10-RIL		China	Flowering time	DIF	Yield related traits	qFT2-7		Y_DIF_8M_Cn_4	A2	7.27	7.62	Zhang et al., 2019b
888-5 x M083	244 F10-RIL		China	Flowering time	DIF	Yield related traits	qFT3-1		Y_DIF_8M_Cn_1	A3	1.76	2.43	Zhang et al., 2019b
888-5 x M083	244 F10-RIL		China	Flowering time	DIF	Yield related traits	qFT3-2		Y_DIF_8M_Cn_2	A3	22.9	23.51	Zhang et al., 2019b
888-5 x M083	244 F10-RIL		China	Flowering time	DIF	Yield related traits	qFT9-3		Y_DIF_8M_Cn_1	A9	26.37	26.66	Zhang et al., 2019b
888-5 x M083	244 F10-RIL		China	Flowering time	DIF	Yield related traits	qFT9-1		Y_DIF_8M_Cn_2	A9	27.88	27.93	Zhang et al., 2019b
888-5 x M083	244 F10-RIL		China	Flowering time	DIF	Yield related traits	qFT9-2		Y_DIF_8M_Cn_3	A9	26.79	29.48	Zhang et al., 2019b
888-5 x M083	244 F10-RIL		China	Flowering time	DIF	Yield related traits	qFT10-2		Y_DIF_8M_Cn_1	A10	2.83	8.12	Zhang et al., 2019b
888-5 x M083	244 F10-RIL		China	Flowering time	DIF	Yield related traits	qFT10-3		Y_DIF_8M_Cn_2	A10	4.76	5.89	Zhang et al., 2019b
888-5 x M083	244 F10-RIL		China	Flowering time	DIF	Yield related traits	qFT10-1		Y_DIF_8M_Cn_3	A10	6.1	12.43	Zhang et al., 2019b
888-5 x M083	244 F10-RIL		China	Flowering time	DIF	Yield related traits	qFT11-2		Y_DIF_8M_Cn	C1	16.33	38.22	Zhang et al., 2019b
888-5 x M083	244 F10-RIL		China	Flowering time	DIF	Yield related traits	qFT13-1		Y_DIF_8M_Cn_1	C3	15.22	15.73	Zhang et al., 2019b
888-5 x M083	244 F10-RIL		China	Flowering time	DIF	Yield related traits	qFT13-2		Y_DIF_8M_Cn_2	C3	15.96	16.7	Zhang et al., 2019b
888-5 x M083	244 F10-RIL		China	S. sclerotiorum resistance	SSR	Biotic factor	qSS1-1		B_SSR_8M_Cn	A1	5.23	5.35	Zhang et al., 2019b
888-5 x M083	244 F10-RIL		China	S. sclerotiorum resistance	SSR	Biotic factor	qSS2-1		B_SSR_8M_Cn_1	A2	2.75	4.74	Zhang et al., 2019b
888-5 x M083	244 F10-RIL		China	S. sclerotiorum resistance	SSR	Biotic factor	qSS2-3		B_SSR_8M_Cn_2	A2	4.18	4.62	Zhang et al., 2019b
888-5 x M083	244 F10-RIL		China	S. sclerotiorum resistance	SSR	Biotic factor	qSS2-4/5		B_SSR_8M_Cn_3	A2	3.28	5.25	Zhang et al., 2019b
888-5 x M083	244 F10-RIL		China	S. sclerotiorum resistance	SSR	Biotic factor	qSS2-7		B_SSR_8M_Cn_4	A2	6.14	6.23	Zhang et al., 2019b
888-5 x M083	244 F10-RIL		China	S. sclerotiorum resistance	SSR	Biotic factor	qSS2-6		B_SSR_8M_Cn_5	A2	6.23	6.51	Zhang et al., 2019b
888-5 x M083	244 F10-RIL		China	S. sclerotiorum resistance	SSR	Biotic factor	qSS2-8		B_SSR_8M_Cn_6	A2	6.51	6.84	Zhang et al., 2019b
888-5 x M083	244 F10-RIL		China	S. sclerotiorum resistance	SSR	Biotic factor	qSS2-9		B_SSR_8M_Cn_7	A2	6.84	7.17	Zhang et al., 2019b
888-5 x M083	244 F10-RIL		China	S. sclerotiorum resistance	SSR	Biotic factor	qSS7-1		B_SSR_8M_Cn	A7	1.63	2.04	Zhang et al., 2019b
888-5 x M083	244 F10-RIL		China	S. sclerotiorum resistance	SSR	Biotic factor	qSS8-2		B_SSR_8M_Cn_1	A8	5.23	5.31	Zhang et al., 2019b
888-5 x M083	244 F10-RIL		China	S. sclerotiorum resistance	SSR	Biotic factor	qSS8-1		B_SSR_8M_Cn_2	A8	8.37	8.73	Zhang et al., 2019b
888-5 x M083	244 F10-RIL		China	S. sclerotiorum resistance	SSR	Biotic factor	qSS9-1		B_SSR_8M_Cn	A9	22.88	30.94	Zhang et al., 2019b
888-5 x M083	244 F10-RIL		China	S. sclerotiorum resistance	SSR	Biotic factor	qSS10-2		B_SSR_8M_Cn_1	A10	2.41	5.37	Zhang et al., 2019b
888-5 x M083	244 F10-RIL		China	S. sclerotiorum resistance	SSR	Biotic factor	qSS10-1		B_SSR_8M_Cn_2	A10	3.11	10.48	Zhang et al., 2019b
888-5 x M083	244 F10-RIL		China	S. sclerotiorum resistance	SSR	Biotic factor	qSS13-1		B_SSR_8M_Cn_1	C3	11.86	16.57	Zhang et al., 2019b
888-5 x M083	244 F10-RIL		China	S. sclerotiorum resistance	SSR	Biotic factor	qSS13-2		B_SSR_8M_Cn_2	C3	12.4	14.34	Zhang et al., 2019b
888-5 x M083	244 F10-RIL		China	S. sclerotiorum resistance	SSR	Biotic factor	qSS13-3		B_SSR_8M_Cn_3	C3	15.13	15.3	Zhang et al., 2019b
888-5 x M083	244 F10-RIL		China	S. sclerotiorum resistance	SSR	Biotic factor	qSS13-4		B_SSR_8M_Cn_4	C3	15.39	15.96	Zhang et al., 2019b
888-5 x M083	244 F10-RIL		China	S. sclerotiorum resistance	SSR	Biotic factor	qSS16-1		B_SSR_8M_Cn	C6	32.95	33.04	Zhang et al., 2019b
888-5 x M083	244 F10-RIL		China	S. sclerotiorum resistance	SSR	Biotic factor	qSS18-2		B_SSR_8M_Cn_1	C8	2.11	2.12	Zhang et al., 2019b
888-5 x M083	244 F10-RIL		China	S. sclerotiorum resistance	SSR	Biotic factor	qSS18-1		B_SSR_8M_Cn_2	C8	3.62	3.71	Zhang et al., 2019b
No. 2127-17 × 94,570	247 DH		China	Yellow seed color	YSC	Seed composition	qC8	CB10504/CB10092	S_YSC_N94_Cn	C8	38.8526	42.9921	Zhang et al., 2011b
Quantum × No. 2127-17	247 DH		China	Yellow seed color	YSC	Seed composition	qC8.1	CB10045A	S_YSC_QN_Cn	C8	40.5409	40.5412	Zhang et al., 2011b
Express617 x R53	250 DH	Winter-type	Germany	Plant height	PH	Yield related traits	MPH-ph07		Y_PH_ER_Gr	A3	0.907331	1.90733	Basunanda et al., 2010
Express617 x R53	250 DH	Winter-type	Germany	Plant height	PH	Yield related traits	MPH-ph07		Y_PH_ER_Gr_1	A5	3.3211	4.3211	Basunanda et al., 2010
Express617 x R53	250 DH	Winter-type	Germany	Plant height	PH	Yield related traits	MPH-ph07		Y_PH_ER_Gr_2	A5	6.63173	7.63173	Basunanda et al., 2010
Express617 x V8	250 DH	Winter-type	Germany	Plant height	PH	Yield related traits	TH-ph06		Y_PH_EV_Gr_1	A1	1.71797	2.71797	Basunanda et al., 2010
Express617 x V8	250 DH	Winter-type	Germany	Plant height	PH	Yield related traits	DH-ph07		Y_PH_EV_Gr_2	A1	2.50135	3.50135	Basunanda et al., 2010
Express617 x V8	250 DH	Winter-type	Germany	Plant height	PH	Yield related traits	TH-ph06		Y_PH_EV_Gr_1	A9	9.06815	10.0681	Basunanda et al., 2010
Express617 x V8	250 DH	Winter-type	Germany	Plant height	PH	Yield related traits	TH-ph07		Y_PH_EV_Gr_2	A9	9.06815	10.0681	Basunanda et al., 2010
Express617 x V8	250 DH	Winter-type	Germany	Plant height	PH	Yield related traits	DH-ph07		Y_PH_EV_Gr_1	C3	54.2597	55.2597	Basunanda et al., 2010
Express617 x V8	250 DH	Winter-type	Germany	Plant height	PH	Yield related traits	TH-ph07		Y_PH_EV_Gr_2	C3	54.2597	55.2597	Basunanda et al., 2010
Express617 x V8	250 DH	Winter-type	Germany	Plant height	PH	Yield related traits	TH-ph06		Y_PH_EV_Gr_1	C6	27.2824	28.2824	Basunanda et al., 2010
Express617 x V8	250 DH	Winter-type	Germany	Plant height	PH	Yield related traits	TH-ph06		Y_PH_EV_Gr_2	C6	33.7466	34.7466	Basunanda et al., 2010
Express617 x V8	250 DH	Winter-type	Germany	Plant height	PH	Yield related traits	TH-ph07		Y_PH_EV_Gr_3	C6	33.7466	34.7466	Basunanda et al., 2010
Express617 x V8	250 DH	Winter-type	Germany	Plant height	PH	Yield related traits	TH-ph07		Y_PH_EV_Gr_1	C9	2.86171	3.86171	Basunanda et al., 2010
Express617 x V8	250 DH	Winter-type	Germany	Plant height	PH	Yield related traits	TH-ph07		Y_PH_EV_Gr_2	C9	4.30936	5.30936	Basunanda et al., 2010
Express617 x R53	250 DH	Winter-type	Germany	Silique per unit area	PUA	Yield related traits	Sil/dm2N3		Y_PUA_ER_Gr	A3	17.65	18.65	Radoev et al., 2008
Express617 x R53	250 DH	Winter-type	Germany	Silique per unit area	PUA	Yield related traits	TH-slpa		Y_PUA_ER_Gr	A7	1.36313	2.36313	Basunanda et al., 2010
Express617 x R53	250 DH	Winter-type	Germany	Silique per unit area	PUA	Yield related traits	Sil/dm2N9-1		Y_PUA_ER_Gr_1	A9	32.7233	33.7233	Radoev et al., 2008
Express617 x R53	250 DH	Winter-type	Germany	Silique per unit area	PUA	Yield related traits	Sil/dm2N9-2		Y_PUA_ER_Gr_2	A9	33.0326	34.0326	Radoev et al., 2008
Express617 x R53	250 DH	Winter-type	Germany	Silique per unit area	PUA	Yield related traits	Sil/dm2N12b		Y_PUA_ER_Gr_1	C2	4.46844	5.46844	Radoev et al., 2008
Express617 x R53	250 DH	Winter-type	Germany	Silique per unit area	PUA	Yield related traits	Sil/dm2N12a-1		Y_PUA_ER_Gr_2	C2	41.7849	42.7849	Radoev et al., 2008
Express617 x R53	250 DH	Winter-type	Germany	Silique per unit area	PUA	Yield related traits	Sil/dm2N12a-2		Y_PUA_ER_Gr_3	C2	45.4057	46.4057	Radoev et al., 2008
Express617 x R53	250 DH	Winter-type	Germany	Silique per unit area	PUA	Yield related traits	Sil/dm2N16-2		Y_PUA_ER_Gr	C6	33.7466	34.7466	Radoev et al., 2008
Express617 x V8	250 DH	Winter-type	Germany	Silique per unit area	PUA	Yield related traits	DH-slpa		Y_PUA_ER_Gr_3	A9	33.0326	34.0326	Basunanda et al., 2010
Express617 x V8	250 DH	Winter-type	Germany	Silique per unit area	PUA	Yield related traits	DH-slpa		Y_PUA_EV_Gr_1	C2	4.46844	5.46844	Basunanda et al., 2010
Express617 x V8	250 DH	Winter-type	Germany	Silique per unit area	PUA	Yield related traits	DH-slpa		Y_PUA_EV_Gr_2	C2	45.4057	46.4057	Basunanda et al., 2010
Express617 x V8	250 DH	Winter-type	Germany	Silique per unit area	PUA	Yield related traits	DH-slpa		Y_PUA_EV_Gr_1	C6	33.7466	34.7466	Basunanda et al., 2010
Express617 x V8	250 DH	Winter-type	Germany	Silique per unit area	PUA	Yield related traits	DH-slpa		Y_PUA_EV_Gr_2	C6	36.3484	37.3484	Basunanda et al., 2010
Express617 x R53	250 DH	Winter-type	Germany	Seeds per silique	SNP	Yield related traits	S/SilN5-1		Y_SNP_ER_Gr	A5	0.805248	1.80525	Radoev et al., 2008
Express617 x R53	250 DH	Winter-type	Germany	Seeds per silique	SNP	Yield related traits	S/SilN11-2		Y_SNP_ER_Gr_1	C1	17.362	18.362	Radoev et al., 2008
Express617 x R53	250 DH	Winter-type	Germany	Seeds per silique	SNP	Yield related traits	S/SilN11-1		Y_SNP_ER_Gr_2	C1	35.2659	36.2659	Radoev et al., 2008
Express617 x V8	250 DH	Winter-type	Germany	Seeds per silique	SNP	Yield related traits	DH-spsl		Y_SNP_EV_Gr_1	C1	17.362	18.362	Basunanda et al., 2010
Express617 x V8	250 DH	Winter-type	Germany	Seeds per silique	SNP	Yield related traits	DH-spsl		Y_SNP_EV_Gr_2	C1	35.2659	36.2659	Basunanda et al., 2010
Express617 x R53	250 DH	Winter-type	Germany	Seed yield	SY	Yield related traits	TH-y06		Y_SY_ER_Gr_1	A1	1.71797	2.71797	Basunanda et al., 2010
Express617 x R53	250 DH	Winter-type	Germany	Seed yield	SY	Yield related traits	TH-y07		Y_SY_ER_Gr_2	A1	1.71797	2.71797	Basunanda et al., 2010
Express617 x R53	250 DH	Winter-type	Germany	Seed yield	SY	Yield related traits	TH-y07		Y_SY_ER_Gr	A4	14.2834	15.2834	Basunanda et al., 2010
Express617 x R53	250 DH	Winter-type	Germany	Seed yield	SY	Yield related traits	TH-y06		Y_SY_ER_Gr_1	A5	3.3211	4.3211	Basunanda et al., 2010
Express617 x R53	250 DH	Winter-type	Germany	Seed yield	SY	Yield related traits	GyN7-1		Y_SY_ER_Gr	A7	1.36313	2.36313	Radoev et al., 2008
Express617 x R53	250 DH	Winter-type	Germany	Seed yield	SY	Yield related traits	MPH-y06		Y_SY_ER_Gr_1	A8	13.6784	14.6784	Basunanda et al., 2010
Express617 x R53	250 DH	Winter-type	Germany	Seed yield	SY	Yield related traits	TH-y06		Y_SY_ER_Gr_2	A8	13.6784	14.6784	Radoev et al., 2008
Express617 x R53	250 DH	Winter-type	Germany	Seed yield	SY	Yield related traits	TH-y06		Y_SY_ER_Gr_1	A9	5.37214	6.37214	Basunanda et al., 2010
Express617 x R53	250 DH	Winter-type	Germany	Seed yield	SY	Yield related traits	TH-y07		Y_SY_ER_Gr_2	A9	28.0886	29.0886	Radoev et al., 2008
Express617 x R53	250 DH	Winter-type	Germany	Seed yield	SY	Yield related traits	MPH-y06		Y_SY_ER_Gr_1	C2	4.47257	5.47257	Basunanda et al., 2010
Express617 x R53	250 DH	Winter-type	Germany	Seed yield	SY	Yield related traits	GyN12-1		Y_SY_ER_Gr_2	C2	4.47257	5.47257	Radoev et al., 2008
Express617 x R53	250 DH	Winter-type	Germany	Seed yield	SY	Yield related traits	MPH-y07		Y_SY_ER_Gr_1	C3	0.518166	1.51817	Basunanda et al., 2010
Express617 x R53	250 DH	Winter-type	Germany	Seed yield	SY	Yield related traits	MPH-y06		Y_SY_ER_Gr_2	C3	10.0327	11.0327	Basunanda et al., 2010
Express617 x R53	250 DH	Winter-type	Germany	Seed yield	SY	Yield related traits	GyN13-1		Y_SY_ER_Gr_3	C3	10.0327	11.0327	Radoev et al., 2008
Express617 x V8	250 DH	Winter-type	Germany	Seed yield	SY	Yield related traits	DH-y07		Y_SY_ER_Gr_2	A5	3.3211	4.3211	Basunanda et al., 2010
Express617 x V8	250 DH	Winter-type	Germany	Seed yield	SY	Yield related traits	DH-y07		Y_SY_ER_Gr_3	A5	6.63173	7.63173	Basunanda et al., 2010
Express617 x V8	250 DH	Winter-type	Germany	Seed yield	SY	Yield related traits	DH-y06		Y_SY_ER_Gr_4	A5	13.2669	14.2669	Basunanda et al., 2010
Express617 x V8	250 DH	Winter-type	Germany	Seed yield	SY	Yield related traits	DH-y06		Y_SY_EV_Gr	A7	1.36313	2.36313	Basunanda et al., 2010
Express617 x V8	250 DH	Winter-type	Germany	Seed yield	SY	Yield related traits	DH-y06		Y_SY_EV_Gr	C2	4.47257	5.47257	Basunanda et al., 2010
Express617 x V8	250 DH	Winter-type	Germany	Seed yield	SY	Yield related traits	DH-y06		Y_SY_EV_Gr	C3	10.0327	11.0327	Basunanda et al., 2010
Express617 x V8	250 DH	Winter-type	Germany	Seed yield	SY	Yield related traits	DH-y06		Y_SY_EV_Gr	C6	36.3484	37.3484	Basunanda et al., 2010
Express617 x R53	250 DH	Winter-type	Germany	Thousand seed weight	TSW	Yield related traits	TH-tsm		Y_TSW_ER_Gr_1	A1	2.50135	3.50135	Radoev et al., 2008
Express617 x R53	250 DH	Winter-type	Germany	Thousand seed weight	TSW	Yield related traits	TkwN1		Y_TSW_ER_Gr_2	A1	2.50135	3.50135	Radoev et al., 2008
Express617 x R53	250 DH	Winter-type	Germany	Thousand seed weight	TSW	Yield related traits	TH-tsm06		Y_TSW_ER_Gr_1	A10	0.41059	1.41059	Basunanda et al., 2010
Express617 x R53	250 DH	Winter-type	Germany	Thousand seed weight	TSW	Yield related traits	TH-tsm06		Y_TSW_ER_Gr_2	A10	4.77564	5.77564	Basunanda et al., 2010
Express617 x R53	250 DH	Winter-type	Germany	Thousand seed weight	TSW	Yield related traits	TkwN3		Y_TSW_ER_Gr_1	A3	17.65	18.65	Radoev et al., 2008
Express617 x R53	250 DH	Winter-type	Germany	Thousand seed weight	TSW	Yield related traits	MPH-tsm		Y_TSW_ER_Gr_2	A3	20.238	21.238	Basunanda et al., 2010
Express617 x R53	250 DH	Winter-type	Germany	Thousand seed weight	TSW	Yield related traits	TH-tsm		Y_TSW_ER_Gr_3	A3	20.238	21.238	Basunanda et al., 2010
Express617 x R53	250 DH	Winter-type	Germany	Thousand seed weight	TSW	Yield related traits	TkwN5-2		Y_TSW_ER_Gr_1	A5	0.805248	1.80525	Radoev et al., 2008
Express617 x R53	250 DH	Winter-type	Germany	Thousand seed weight	TSW	Yield related traits	TkwN5-1		Y_TSW_ER_Gr_2	A5	5.74122	6.74122	Radoev et al., 2008
Express617 x R53	250 DH	Winter-type	Germany	Thousand seed weight	TSW	Yield related traits	TH-tsm06		Y_TSW_ER_Gr_1	A7	5.01584	6.01584	Basunanda et al., 2010
Express617 x R53	250 DH	Winter-type	Germany	Thousand seed weight	TSW	Yield related traits	TH-tsm06		Y_TSW_ER_Gr_2	A7	11.7813	12.7813	Basunanda et al., 2010
Express617 x R53	250 DH	Winter-type	Germany	Thousand seed weight	TSW	Yield related traits	TH-tsm07		Y_TSW_ER_Gr	A9	5.37214	6.37214	Basunanda et al., 2010
Express617 x R53	250 DH	Winter-type	Germany	Thousand seed weight	TSW	Yield related traits	TH-tsm		Y_TSW_ER_Gr_1	C1	17.362	18.362	Basunanda et al., 2010
Express617 x R53	250 DH	Winter-type	Germany	Thousand seed weight	TSW	Yield related traits	TkwN11-2		Y_TSW_EV_Gr_1	C1	17.362	18.362	Radoev et al., 2008
Express617 x R53	250 DH	Winter-type	Germany	Thousand seed weight	TSW	Yield related traits	TkwN11-1		Y_TSW_ER_Gr_3	C1	35.2659	36.2659	Radoev et al., 2008
Express617 x R53	250 DH	Winter-type	Germany	Thousand seed weight	TSW	Yield related traits	TkwN12		Y_TSW_ER_Gr	C2	4.47257	5.47257	Radoev et al., 2008
Express617 x R53	250 DH	Winter-type	Germany	Thousand seed weight	TSW	Yield related traits	TkwN16-2		Y_TSW_ER_Gr_1	C6	13.1386	14.1386	Radoev et al., 2008
Express617 x R53	250 DH	Winter-type	Germany	Thousand seed weight	TSW	Yield related traits	TH-tsm06		Y_TSW_ER_Gr_2	C6	20.0311	21.0311	Basunanda et al., 2010
Express617 x V8	250 DH	Winter-type	Germany	Thousand seed weight	TSW	Yield related traits	DH-tsm		Y_TSW_EV_Gr	A1	2.50135	3.50135	Basunanda et al., 2010
Express617 x V8	250 DH	Winter-type	Germany	Thousand seed weight	TSW	Yield related traits	DH-tsm06		Y_TSW_EV_Gr	A9	33.3478	34.3478	Basunanda et al., 2010
Express617 x V8	250 DH	Winter-type	Germany	Thousand seed weight	TSW	Yield related traits	DH-tsm		Y_TSW_ER_Gr_2	C1	17.362	18.362	Basunanda et al., 2010
Express617 x V8	250 DH	Winter-type	Germany	Thousand seed weight	TSW	Yield related traits	DH-tsm		Y_TSW_EV_Gr_2	C1	35.2659	36.2659	Basunanda et al., 2010
Express617 x V8	250 DH	Winter-type	Germany	Thousand seed weight	TSW	Yield related traits	DH-tsm		Y_TSW_EV_Gr	C2	4.47257	5.47257	Basunanda et al., 2010
Quantum × No. 2127-17	258 DH		China	Number of primary branches	NPB	Yield related traits	Hfb1		Y_NPB_QN_Cn	A1	3.90312	4.90312	Chen et al., 2007
Quantum × No. 2127-17	258 DH		China	Number of primary branches	NPB	Yield related traits	Hfb10		Y_NPB_QN_Cn	A10	13.3549	14.3549	Chen et al., 2007
Quantum × No. 2127-17	258 DH		China	Number of primary branches	NPB	Yield related traits	fb5		Y_NPB_QN_Cn_1	A5	3.23394	4.23395	Chen et al., 2007
Quantum × No. 2127-17	258 DH		China	Number of primary branches	NPB	Yield related traits	Hfb5a		Y_NPB_QN_Cn_2	A5	23.0033	24.0033	Chen et al., 2007
Quantum × No. 2127-17	258 DH		China	Number of primary branches	NPB	Yield related traits	fb7		Y_NPB_QN_Cn	A7	19.3201	20.3201	Chen et al., 2007
Quantum × No. 2127-17	258 DH		China	Number of primary branches	NPB	Yield related traits	fb9		Y_NPB_QN_Cn	A9	3.55364	4.55364	Chen et al., 2007
Quantum × No. 2127-17	258 DH		China	Number of primary branches	NPB	Yield related traits	Hfb11		Y_NPB_QN_Cn	C1	11.9233	12.9233	Chen et al., 2007
Quantum × No. 2127-17	258 DH		China	Number of primary branches	NPB	Yield related traits	fb16		Y_NPB_QN_Cn	C6	23.2249	24.2249	Chen et al., 2007
Quantum × No. 2127-17	258 DH		China	Silique density	PD	Yield related traits	Hsd10		Y_PD_QN_Cn	A10	10.9603	11.9603	Chen et al., 2007
Quantum × No. 2127-17	258 DH		China	Silique density	PD	Yield related traits	sd11		Y_PD_QN_Cn	C1	11.1039	12.1039	Chen et al., 2007
Quantum × No. 2127-17	258 DH		China	Silique density	PD	Yield related traits	Hsd15		Y_PD_QN_Cn_1	C5	0.423842	1.42384	Chen et al., 2007
Quantum × No. 2127-17	258 DH		China	Silique density	PD	Yield related traits	sd15		Y_PD_QN_Cn_2	C5	2.24836	3.24836	Chen et al., 2007
Quantum × No. 2127-17	258 DH		China	Silique density	PD	Yield related traits	Hsd16		Y_PD_QN_Cn_1	C6	29.4857	30.4857	Chen et al., 2007
Quantum × No. 2127-17	258 DH		China	Silique density	PD	Yield related traits	sd16		Y_PD_QN_Cn_2	C6	29.4857	30.4857	Chen et al., 2007
Quantum × No. 2127-17	258 DH		China	Silique density	PD	Yield related traits	sd18		Y_PD_QN_Cn	C8	34.6012	35.6012	Chen et al., 2007
Quantum × No. 2127-17	258 DH		China	Plant height	PH	Yield related traits	ph3		Y_PH_QN_Cn	A3	15.0852	16.0852	Chen et al., 2007
Quantum × No. 2127-17	258 DH		China	Plant height	PH	Yield related traits	Hph5		Y_PH_QN_Cn	A5	21.7822	22.7822	Chen et al., 2007
Quantum × No. 2127-17	258 DH		China	Plant height	PH	Yield related traits	ph13b		Y_PH_QN_Cn	C3	4.88505	5.88505	Chen et al., 2007
Quantum × No. 2127-17	258 DH		China	Plant height	PH	Yield related traits	Hph16		Y_PH_QN_Cn_1	C6	20.5717	21.5717	Chen et al., 2007
Quantum × No. 2127-17	258 DH		China	Plant height	PH	Yield related traits	ph16		Y_PH_QN_Cn_2	C6	29.4857	30.4857	Chen et al., 2007
Quantum × No. 2127-17	258 DH		China	Silique length	PL	Yield related traits	Hsl1		Y_PL_QN_Cn	A1	3.90312	4.90312	Chen et al., 2007
Quantum × No. 2127-17	258 DH		China	Silique length	PL	Yield related traits	Hsl12a		Y_PL_QN_Cn	C2	0.220723	1.22072	Chen et al., 2007
Quantum × No. 2127-17	258 DH		China	Silique length	PL	Yield related traits	Hsl3a		Y_PL_QN_Cn_1	C3	4.88505	5.88505	Chen et al., 2007
Quantum × No. 2127-17	258 DH		China	Silique length	PL	Yield related traits	Hsl13		Y_PL_QN_Cn_2	C3	15.3944	16.3944	Chen et al., 2007
Express × SWU7	261 DH		China	Oil content	OC	Seed composition		PUT154~NIAB115	S_OC_ES_Cn_1	A3	0.88	3.13	Fu et al., 2017
Express × SWU7	261 DH		China	Oil content	OC	Seed composition		CNU522c~PUT237b	S_OC_ES_Cn_2	A3	22.74	23.97	Fu et al., 2017
Express × SWU7	261 DH		China	Oil content	OC	Seed composition		PUT195e~PUT237c	S_OC_ES_Cn_3	A3	22.74	23.89	Fu et al., 2017
Express × SWU7	261 DH		China	Oil content	OC	Seed composition		PUT237c~CNU241a	S_OC_ES_Cn_4	A3	22.74	25.69	Fu et al., 2017
Express × SWU7	261 DH		China	Oil content	OC	Seed composition		PUT195h~BRAS050	S_OC_ES_Cn_5	A3	23.89	25.69	Fu et al., 2017
Express × SWU7	261 DH		China	Oil content	OC	Seed composition		BRAS050~BRMS176b	S_OC_ES_Cn_6	A3	25.69		Fu et al., 2017
Express × SWU7	261 DH		China	Oil content	OC	Seed composition		BRAS050~BRMS176b	S_OC_ES_Cn_7	A3	25.69		Fu et al., 2017
Express × SWU7	261 DH		China	Oil content	OC	Seed composition		PUT137b~CNU254af	S_OC_ES_Cn_1	A4	1.11	10.16	Fu et al., 2017
Express × SWU7	261 DH		China	Oil content	OC	Seed composition		PUT137b~SWUC48f	S_OC_ES_Cn_2	A4	1.11	7.17	Fu et al., 2017
Express × SWU7	261 DH		China	Oil content	OC	Seed composition		CNU254a~Pod12f	S_OC_ES_Cn_3	A4	8.09	10.16	Fu et al., 2017
Express × SWU7	261 DH		China	Oil content	OC	Seed composition		Pod12~YD008d	S_OC_ES_Cn_4	A4	8.09	13.91	Fu et al., 2017
Express × SWU7	261 DH		China	Oil content	OC	Seed composition		CNU471~AG347	S_OC_ES_Cn	A5	0.26	0.93	Fu et al., 2017
Express × SWU7	261 DH		China	Oil content	OC	Seed composition		SWUC088b~YD029df	S_OC_ES_Cn	A6	3.36	3.47	Fu et al., 2017
Express × SWU7	261 DH		China	Oil content	OC	Seed composition		CNU296b~CNU601	S_OC_ES_Cn_1	A9	27.12	28.07	Fu et al., 2017
Express × SWU7	261 DH		China	Oil content	OC	Seed composition		CNU114b~CEN070a	S_OC_ES_Cn_2	A9	28.07	33.58	Fu et al., 2017
Express × SWU7	261 DH		China	Oil content	OC	Seed composition		AG352~NIAB100	S_OC_ES_Cn	A10	14.35	16.06	Fu et al., 2017
Express × SWU7	261 DH		China	Oil content	OC	Seed composition		SWUC220a~FITO083	S_OC_ES_Cn	C1	19.03	21.94	Fu et al., 2017
Express × SWU7	261 DH		China	Oil content	OC	Seed composition		BRMS215c~SWUC512	S_OC_ES_Cn	C2	2.19	2.67	Fu et al., 2017
Express × SWU7	261 DH		China	Oil content	OC	Seed composition		SWUC113~PUT136a	S_OC_ES_Cn	C9	37.53	46.41	Fu et al., 2017
Express × SWU7	261 DH	Winter-type	China	Sclerotinia stem rot resistance	SSR	Biotic factor	qSR10-1		B_SSR_ES_Cn	A2	1.61085	7.70583	Wei et al., 2014
Express × SWU7	261 DH	Winter-type	China	Sclerotinia stem rot resistance	SSR	Biotic factor	qSR10-2		B_SSR_ES_Cn	A3	3.13183	6.78683	Wei et al., 2014
Express × SWU7	261 DH	Winter-type	China	Sclerotinia stem rot resistance	SSR	Biotic factor	qSR11-1		B_SSR_ES_Cn_1	A9:	27.1281	28.0716	Wei et al., 2014
Express × SWU7	261 DH	Winter-type	China	Sclerotinia stem rot resistance	SSR	Biotic factor	qFR11-1		B_SSR_ES_Cn_2	A9	29.1661	29.3613	Wei et al., 2014
Express × SWU7	261 DH	Winter-type	China	Sclerotinia stem rot resistance	SSR	Biotic factor	qFR10-1		B_SSR_ES_Cn_1	C2	1.02745	3.17497	Wei et al., 2014
Express × SWU7	261 DH	Winter-type	China	Sclerotinia stem rot resistance	SSR	Biotic factor	qFR11-3		B_SSR_ES_Cn_2	C2	1.02745	3.17497	Wei et al., 2014
Express × SWU7	261 DH	Winter-type	China	Sclerotinia stem rot resistance	SSR	Biotic factor	qSR10-3		B_SSR_ES_Cn_3	C2	1.02745	3.95334	Wei et al., 2014
Express × SWU7	261 DH	Winter-type	China	Sclerotinia stem rot resistance	SSR	Biotic factor	qSR11-2		B_SSR_ES_Cn_4	C2	1.02745	3.95334	Wei et al., 2014
Express × SWU7	261 DH	Winter-type	China	Sclerotinia stem rot resistance	SSR	Biotic factor	qFR10-2		B_SSR_ES_Cn_5	C2	1.09928	6.81602	Wei et al., 2014
Express × SWU7	261 DH	Winter-type	China	Sclerotinia Stem Rot resistance	SSR	Biotic factor	qSR10-2		B_SSR_ES_Cn	C3	5.35507	5.55507	Wei et al., 2014
Darmor-bzh × Yudal	276 DH		Australia	Blackleg disease	BLD	Biotic factor	Qrim(ps).wwai-A10a		B_BLD_DbY_Au_1	A10	15.8471		Raman et al., 2018
Darmor-bzh × Yudal	276 DH		Australia	Blackleg disease	BLD	Biotic factor	Qrlm(ii).wwai-A10b		B_BLD_DbY_Au_2	A10	16.682		Raman et al., 2018
Darmor-bzh × Yudal	276 DH		Australia	Blackleg disease	BLD	Biotic factor	Qrim(ii).wwai-A10a		B_BLD_DbY_Au_3	A10	158.471		Raman et al., 2018
Darmor-bzh × Yudal	276 DH		Australia	Blackleg disease	BLD	Biotic factor	Qrlm(ii).wwai-A02a		B_BLD_DbY_Au_1	A2	0.245167		Raman et al., 2018
Darmor-bzh × Yudal	276 DH		Australia	Blackleg disease	BLD	Biotic factor	Qrlm(ii).wwai-A02b		B_BLD_DbY_Au_2	A2	0.784222		Raman et al., 2018
Darmor-bzh × Yudal	276 DH		Australia	Blackleg disease	BLD	Biotic factor	Qrlm(ps).wwai-A02c		B_BLD_DbY_Au_3	A2	12.4792		Raman et al., 2018
Darmor-bzh × Yudal	276 DH		Australia	Blackleg disease	BLD	Biotic factor	Qrim(ps).wwai-A02c		B_BLD_DbY_Au_4	A2	12.8413		Raman et al., 2018
Darmor-bzh × Yudal	276 DH		Australia	Blackleg disease	BLD	Biotic factor	Qrim(ii).wwai-A02c		B_BLD_DbY_Au_5	A2	18.3753		Raman et al., 2018
Darmor-bzh × Yudal	276 DH		Australia	Blackleg disease	BLD	Biotic factor	Qrlm(ps).wwai-A02d		B_BLD_DbY_Au_6	A2	19.5578		Raman et al., 2018
Darmor-bzh × Yudal	276 DH		Australia	Blackleg disease	BLD	Biotic factor	Qrlm(cs).wwai-A02e		B_BLD_DbY_Au_7	A2	24.7794		Raman et al., 2018
Darmor-bzh × Yudal	276 DH		Australia	Blackleg disease	BLD	Biotic factor	Qrlm(ii).wwai-A04		B_BLD_DbY_Au	A4	19.1409		Raman et al., 2018
Darmor-bzh × Yudal	276 DH		Australia	Blackleg disease	BLD	Biotic factor	Qrlm(ii).wwai-A06a		B_BLD_DbY_Au_1	A6	2.76917		Raman et al., 2018
Darmor-bzh × Yudal	276 DH		Australia	Blackleg disease	BLD	Biotic factor	Qrlm(ii).wwai-A06b		B_BLD_DbY_Au_2	A6	20.7002		Raman et al., 2018
Darmor-bzh × Yudal	276 DH		Australia	Blackleg disease	BLD	Biotic factor	Qrlm(ii).wwai-A06c		B_BLD_DbY_Au_3	A6	21.8346		Raman et al., 2018
Darmor-bzh × Yudal	276 DH		Australia	Blackleg disease	BLD	Biotic factor	Qrlm(ps).wwai-A06d		B_BLD_DbY_Au_4	A6	23.1959		Raman et al., 2018
Darmor-bzh × Yudal	276 DH		Australia	Blackleg disease	BLD	Biotic factor	Qrlm(ii).wwai-A07a		B_BLD_DbY_Au_1	A7	10.5591		Raman et al., 2018
Darmor-bzh × Yudal	276 DH		Australia	Blackleg disease	BLD	Biotic factor	Qrlm(ii).wwai-A07b		B_BLD_DbY_Au_2	A7	11.4171		Raman et al., 2018
Darmor-bzh × Yudal	276 DH		Australia	Blackleg disease	BLD	Biotic factor	Qrim(cs).wwai-A07c		B_BLD_DbY_Au_3	A7	15.9556		Raman et al., 2018
Darmor-bzh × Yudal	276 DH		Australia	Blackleg disease	BLD	Biotic factor	Qrim(ii).wwai-A07c		B_BLD_DbY_Au_4	A7	16.0241		Raman et al., 2018
Darmor-bzh × Yudal	276 DH		Australia	Blackleg disease	BLD	Biotic factor	Qrlm(ii). wwai-A07d		B_BLD_DbY_Au_5	A7	22.4997		Raman et al., 2018
Darmor-bzh × Yudal	276 DH		Australia	Blackleg disease	BLD	Biotic factor	Qrlm(ii).wwai-A08		B_BLD_DbY_Au	A8	14.9374		Raman et al., 2018
Darmor-bzh × Yudal	276 DH		Australia	Blackleg disease	BLD	Biotic factor	Qrlm(ii).wwai-A09a		B_BLD_DbY_Au_1	A9	8.11573		Raman et al., 2018
Darmor-bzh × Yudal	276 DH		Australia	Blackleg disease	BLD	Biotic factor	Qrlm(ps).wwai-A09a		B_BLD_DbY_Au_2	A9	8.25091		Raman et al., 2018
Darmor-bzh × Yudal	276 DH		Australia	Blackleg disease	BLD	Biotic factor	Qrim(ii).wwai-A09b		B_BLD_DbY_Au_3	A9	21.102		Raman et al., 2018
Darmor-bzh × Yudal	276 DH		Australia	Blackleg disease	BLD	Biotic factor	Qrlm(ii).wwai-C01a		B_BLD_DbY_Au_1	C1	13.1131		Raman et al., 2018
Darmor-bzh × Yudal	276 DH		Australia	Blackleg disease	BLD	Biotic factor	Qrlm(ps).wwai-C01b		B_BLD_DbY_Au_2	C1	36.8357		Raman et al., 2018
Darmor-bzh × Yudal	276 DH		Australia	Blackleg disease	BLD	Biotic factor	Qrim(ii).wwai-C01c		B_BLD_DbY_Au_3	C1	37.0684		Raman et al., 2018
Darmor-bzh × Yudal	276 DH		Australia	Blackleg disease	BLD	Biotic factor	Qrim(ps).wwai-C01c		B_BLD_DbY_Au_4	C1	37.0684		Raman et al., 2018
Darmor-bzh × Yudal	276 DH		Australia	Blackleg disease	BLD	Biotic factor	Qrlm(ii).wwai-C02a		B_BLD_DbY_Au_1	C2	19.7854		Raman et al., 2018
Darmor-bzh × Yudal	276 DH		Australia	Blackleg disease	BLD	Biotic factor	Qrlm(cs).wwai-C02b		B_BLD_DbY_Au_2	C2	42.4314		Raman et al., 2018
Darmor-bzh × Yudal	276 DH		Australia	Blackleg disease	BLD	Biotic factor	Qrlm(ii).wwai-C04		B_BLD_DbY_Au	C4	38.3122		Raman et al., 2018
Darmor-bzh × Yudal	276 DH		Australia	Blackleg disease	BLD	Biotic factor	Qrlm(ii).wwai-C07		B_BLD_DbY_Au	C7	43.2622		Raman et al., 2018
Darmor-bzh × Yudal	276 DH		Australia	Blackleg disease	BLD	Biotic factor	Qrlm(ps).wwai-C08		B_BLD_DbY_Au	C8	20.7661		Raman et al., 2018
Darmor-bzh × Yudal	276 DH		Australia	Blackleg disease	BLD	Biotic factor	Qrlm(ii).wwai-C09a		B_BLD_DbY_Au_1	C9	1.29628		Raman et al., 2018
Darmor-bzh × Yudal	276 DH		Australia	Blackleg disease	BLD	Biotic factor	Qrlm(cs).wwai-C09b		B_BLD_DbY_Au_2	C9	3.6		Raman et al., 2018
Darmor-bzh × Yudal	276 DH		Australia	Blackleg disease	BLD	Biotic factor	Qrlm(ii).wwai-C09c		B_BLD_DbY_Au_3	C9	34.1543		Raman et al., 2018
Darmor-bzh × Yudal	276 DH		Australia	Blackleg disease	BLD	Biotic factor	Qrim(ii).wwai-C09d		B_BLD_DbY_Au_4	C9	45.4052		Raman et al., 2018
Darmor-bzh × Yudal	276 DH		Australia	Blackleg disease	BLD	Biotic factor	Qrim(ii).wwai-C09e		B_BLD_DbY_Au_5	C9	46.6224		Raman et al., 2018
Purler x Huyou19	277 F2		China	Branch angle	BA	Yield related traits		Bn-A02-p3539297	Y_BA_PH_Cn	A6	17.74	18.32	Wang et al., 2016a
ZS11 x R11	280 DH		China	Silique length	PL	Yield related traits	qSL.A09.ZR		Y_PL_ZSR_Cn	A9	28.619	28.994	Wang et al., 2019c
Sollux x Gaoyou	282 DH		China, Germany	Palmitic acid	C16:0	Seed composition	qC16:0-A1-SO		S_C16:0_SG_Cn-Gr	A1	2.25	19.86	Zhao et al., 2012a
Sollux x Gaoyou	282 DH		China, Germany	Palmitic acid	C16:0	Seed composition	qC16:0-C8-SO		S_C16:0_SG_Cn-Gr	C8	2.8	8.25	Zhao et al., 2012a
Sollux x Gaoyou	282 DH		China, Germany	Oleic acid	C18:1	Seed composition	qC18:1-A1-SO		S_C18:1_SG_Cn-Gr	A1	20.04	20.78	Zhao et al., 2012a
[truncated: 2,557 more rows]
