# Supplementary material for: Construction of a Quantitative Genomic Map, Identification and Expression Analysis of Candidate Genes for Agronomic and Disease-Related Traits in Brassica napus
Source: Front Plant Sci. 2022 Mar 11;13:862363. doi: 10.3389/fpls.2022.862363 (PMC8963808; doi:10.3389/fpls.2022.862363)
Supplement: Supplementary file 2 [file Table_2.XLSX]

## Sheet: Sheet1
Supplementary table 2. Number of QTLs aligned on Darmor-bzh, with respective involved traits and populations
	QTLs	Start (Mb)	End (Mb)	Total distance (Mb)	Traits	Populations
A1	304	0	23.99	23.99	58	34
A2	253	0	33.8	33.8	56	32
A3	430	0.01	44.21	44.2	71	34
A4	155	0	22.65	22.65	48	21
A5	222	0.08	24	23.92	53	30
A6	197	0.04	24.22	24.18	61	27
A7	265	0.17	25.04	24.87	68	31
A8	326	0.21	27.46	27.25	51	23
A9	379	0	36.81	36.81	80	41
A10	164	0.14	159.47	159.33	52	25
C1	196	0.08	39.25	39.17	52	31
C2	226	0.02	61.34	61.32	58	40
C3	399	0.06	78.76	78.7	69	36
C4	162	0.09	122.51	122.42	26	48
C5	172	0	56.25	56.25	25	58
C6	250	0.23	46.15	45.92	60	35
C7	128	0.63	49.69	49.06	47	22
C8	141	0.8	44.37	43.57	55	28
C9	186	0	60.99	60.99	59	26
Total	4555			978.4
