# Supplementary material for: Construction of a Quantitative Genomic Map, Identification and Expression Analysis of Candidate Genes for Agronomic and Disease-Related Traits in Brassica napus
Source: Front Plant Sci. 2022 Mar 11;13:862363. doi: 10.3389/fpls.2022.862363 (PMC8963808; doi:10.3389/fpls.2022.862363)
Supplement: Supplementary file 3 [file Table_3.XLSX]

## Sheet: Sheet1
Supplementary table 3. Number of overlapping QTLs in each region of rapeseed genome.
Chromosome	2 categories			3 categories			4 categories			5 categories
A1	0.05-0.58	4	1B, 3Y	22.20-22.57	3	1A, 1B, 1S	0.58-1.71	45	2A, 2B, 7S, 34Y	1.71-1.71	40	2A, 1B, 2H, 7S, 28Y
	22.04-22.20	3	2A, 1B	22.81-22.99	4	1B, 1S, 2Y	1.71-22.04	288	12A, 22B, 63S, 191Y
	23.20-23.93	3	1A, 2Y				22.57-22.81	5	1A, 2B, 1S, 1Y
							22.99-23.20	5	1A, 1B, 1S, 2Y
A2	25.26-25.78	4	1B, 3S	0.15-1.49	53	14B, 9S, 30Y	1.49-2.31	28	1A, 12B, 5S, 10Y	2.31-2.31	21	1A, 7B, 2H, 2S, 9Y
				2.48-3.29	23	7B, 3S, 13Y	2.31-2.48	15	1A, 4B, 1S, 9Y
				4.79-5.38	14	1B, 5S, 8Y	3.29-4.79	31	2A, 8B, 6S, 15Y
				6.59-16.37	76	13B, 15S, 48Y	5.38-6.59	39	2A, 5B, 9S, 23Y
				17.36-19.80	29	9B, 9S, 11Y	16.37-17.36	17	1A, 6B, 4S, 6Y
				19.80-21.50	23	10B, 7S, 6Y	19.80-19.80	16	6B, 1H, 4S, 5Y
				22.50-25.26	33	4B, 14S, 15Y	21.50-22.50	14	1A, 5B, 4S, 4Y
A3	12.47-12.94	9	2S, 7Y	0.63-6.75	139	6B, 28S, 105Y	6.75-7.12	19	2B, 1H, 5S, 11Y
	14.18-14.31	13	3S, 10Y	7.12-9.08	37	3B, 10S, 24Y	9.08-11.40	34	9A, 6B, 6S, 13Y
	17.09-20.57	59	25S, 34Y	11.40-12.47	15	5A, 2S, 8Y	14.67-16.33	72	3A, 3B, 18S, 48Y
	29.09-29.09	3	1B, 2Y	12.94-13.13	10	1B, 2S, 7Y	25.56-27.84	30	3A, 2B, 7S, 18Y
				13.13-14.18	21	2A, 3S, 16Y
				14.31-14.67	29	2B, 7S, 20Y
				16.33-17.09	28	2A, 8S, 18Y
				20.57-21.56	30	1A, 9S, 20Y
				21.56-25.56	46	2B, 13S, 31Y
				27.84-28.00	4	2B, 1S, 1Y
A4	0.40-0.46	14	2B, 12Y	0.46-3.07	36	3B, 11S, 22Y	3.07-4.11	13	1A, 3B, 4S, 5Y
	16.23-16.35	6	2S, 4Y	4.11-5.65	17	5B, 2S, 10Y	5.65-7.37	19	2A, 5B, 2S, 10Y
	16.73-17.36	11	3S, 8Y	7.37-11.71	40	7B,7S, 26Y	11.71-13.32	31	2A, 15B, 5S, 9Y
	17.58-19.14	15	3S, 12Y	13.32-15.18	25	5B, 12S, 8Y	15.18-16.23	18	3A, 1B, 7S, 7Y
	19.14-20.01	3	1B, 2Y	16.35-16.73	15	1B, 4S, 10Y
				17.36-17.58	12	1A, 3S, 8Y
A5	0.13-1.37	21	9S, 12Y	1.37-1.42	9	1B, 4S, 4Y	1.89-3.49	33	3A, 5B, 7S, 18Y
	1.42-1.89	11	6S, 5Y	3.49-5.29	40	5B, 12S, 23Y	5.29-6.78	22	2A, 1B, 5S, 14Y
	12.73-13.27	5	1B, 4S	6.78-10.44	26	1B, 6S, 19Y	10.44-11.08	11	5A, 1B, 4S, 1Y
	20.82-21.78	34	19S, 15Y	11.08-11.17	7	4A, 1B, 2S	11.17-11.83	14	5A, 1B, 3S, 5Y
	22.08-23.85	13	5S, 8Y	11.83-12.73	10	1B, 3S, 6Y	14.47-16.01	10	4A, 1B, 2S, 3Y
				13.27-14.47	7	1B, 5S, 1Y	19.81-20.22	21	1A, 1B, 10S, 9Y
				16.01-19.81	48	2B, 26S, 20Y
				20.22-20.82	37	1A, 24S, 12Y
A6	2.72-2.77	13	3A, 10Y	0.04-0.82	7	1A, 1S, 5Y	0.84-2.72	29	4A, 4B, 3S, 18Y	21.68-21.95	15	3A, 4B, 1H, 4S, 3Y
	3.77-4.21	13	4A, 9Y	2.77-3.36	26	7A, 1B, 18Y	3.36-3.47	15	5A, 1B, 9Y	22-22.30	13	1A, 4B, 1H, 3S, 4Y
	4.21-5.93	20	2S, 18Y	3.47-3.77	17	5A, 1B, 11Y	12.88-12.88	8	1A, 2H, 2S, 3Y
	8.33-10.28	18	8S, 10Y	4.21-4.21	9	1A, 1S, 7Y	16.89-17	4	1B, 1H, 1S, 1Y
	11.28-12.78	9	3S, 6Y	5.93-7.21	17	3B, 4S, 10Y	19.58-21.68	42	5A, 8B, 11S, 18Y
	13.78-15.85	5	3S, 2Y	7.21-8.33	24	1A, 8S, 15Y	21.95-22	11	4B, 1H, 3S, 3Y
	24.14-24.19	3	1B, 2Y	10.28-11.28	14	2A, 6S, 6Y	22.30-22.53	11	1A, 4B, 3S, 3Y
				12.78-12.88	5	1A, 2S, 2Y	22.60-23.01	15	1A, 9B, 3S, 2Y
				12.88-13.78	5	1A, 2S, 2Y	23.32-23.64	14	3B, 1H, 4S, 6Y
				15.85-16.89	5	1H, 2S, 2Y
				17-19.58	33	5B, 13S, 15Y
				22.53-22.60	8	1A, 4B, 3Y
				23.01-23.32	19	9B, 5S, 5Y
				23.64-24.14	10	2B, 3S, 5Y
A7	0.21-0.28	2	1B, 1Y	0.28-0.37	3	1B, 1S, 1Y	0.37-0.37	5	1A, 1B, 1S, 2Y
	1.51-1.63	25	1B, 24Y	0.37-0.51	3	1B, 1S, 1Y	0.51-1.28	20	1A, 1B, 1S, 17Y
	2.13-2.23	29	2S, 27Y	1.28-1.51	26	1A, 1B, 24Y	9.33-9.36	7	1A, 1B, 3S, 2Y
	3.23-4.25	9	2S, 7Y	1.63-2.13	43	3B, 1S, 39Y	10.11-11.11	29	1A, 4B, 1S, 23Y
	4.43-8.02	29	5S, 24Y	2.23-3.23	31	2A, 1S, 28Y	11.41-11.45	13	1A, 3B, 1S, 8Y
	8.02-8.97	9	2S, 7Y	8.02-8.02	8	1A, 1S, 6Y	13.50-14.01	8	1A, 1B, 2S, 4Y
	14.54-14.93	11	2S, 9Y	8.97-9.33	5	1B, 2S,2Y	14.34-14.54	10	1A, 1B, 3S, 5Y
	14.97-15.95	23	3S, 20Y	9.36-10.11	7	1B, 2S, 4Y	21.67-23.70	48	2A, 2B, 7S, 37Y
	17.02-17.48	16	4S, 12Y	11.11-11.41	14	3B, 1S, 10Y
	18.48-19.88	23	5S, 18Y	11.45-13.50	26	3B, 3S, 20Y
	20.81-21.24	12	1B, 11Y	14.01-14.34	8	1A, 2S, 5Y
	21.24-21.33	9	1B, 8Y	14.93-14.97	11	1H, 1S, 9Y
	24.51-24.80	3	1B, 2Y	15.95-17.02	20	4B, 4S, 12Y
				17.48-18.48	19	2A, 4S, 13Y
				19.88-20.81	14	1B, 2S, 11Y
				21.24-21.24	10	1B, 1S, 8Y
				21.33-21.67	11	1B, 1S, 9Y
				23.70-24.51	19	1B, 3S, 15Y
A8	0.21-0.64	6	2A, 4Y	0.64-0.93	7	2A, 1B, 4Y	0.93-1.21	10	2A, 1B, 3S, 4Y
	1.21-1.37	4	1B, 3S	1.21-1.21	8	1B, 3S, 4Y	1.90-6.41	56	21A, 3B, 28S, 4Y
	1.37-1.90	4	1B, 3S	1.37-1.37	6	1B, 2H, 3S	6.95-8.53	58	12A, 3B, 40S, 3Y
	16.87-17.37	4	3S, 1Y	6.41-6.95	15	1B, 12S, 2Y	9.63-11.12	111	5A, 2B, 92S, 12Y
	17.37-18	5	1A, 4S	8.53-9.63	72	2B, 59S, 11Y	11.21-12.81	94	3A, 3B, 76S, 12Y
	18.37-18.52	5	1S, 4Y	11.12-11.21	86	2B, 82S, 2Y	13.50-14.50	39	1A, 5B, 20S, 13Y
	18.67-19.32	6	2B, 4Y	12.81-13.50	19	4B, 9S, 6Y	14.82-16.24	33	4A, 9B, 9S, 11Y
				14.50-14.82	18	1B, 8S, 9Y
				16.24-16.87	6	1A, 2S, 3Y
				18-18.37	5	1A, 1S, 3Y
				18.52-18.67	7	2B, 1S, 4Y
A9	0.12-0.52	9	2S, 7Y	0.52-0.78	15	1A, 5S, 9Y	0.78-1.21	20	1A, 2B, 8S, 9Y	8.12-9.87	34	3A, 7B, 2H, 10S, 12Y
	1.68-2.29	21	12S, 9Y	1.21-1.48	15	1A, 7S, 7Y	2.29-3.32	49	1A, 1H, 37S, 10Y	20.76-22.51	34	3A, 10B, 1H, 5S, 15Y
	33.82-34.41	7	3S, 4Y	1.48-1.68	13	2B, 6S, 5Y	4.53-8.12	38	4B, 1H, 21S, 12Y
				3.32-4.53	51	1H, 35S, 15Y	9.87-20.76	67	9B, 2H, 11S, 45Y
				22.80-25.27	43	10B, 13S, 20Y	22.51-22.80	24	2A, 10B, 5S, 7Y
				26.57-27.13	13	4B, 4S, 5Y	25.27-26.57	27	1A, 7B, 9S, 10Y
				28.93-30.79	66	4B, 29S, 33Y	27.13-28.93	69	3A, 6B, 20S, 40Y
				31.89-32.07	11	1B, 7S, 3Y	30.79-31.89	33	2A, 3B, 17S, 11Y
				33.49-33.82	21	1B, 11S, 9Y	32.07-33.49	29	4A, 1B, 11S, 13Y
A10	0.14-1.64	21	6S, 15Y	1.64-2.41	19	1A, 5S, 13Y	2.41-2.64	15	1A, 2B, 4S, 8Y	11.78-11.87	14	1A, 1B, 1H, 4S, 7Y
	16.81-17.69	4	3B, 1S	2.64-4.23	16	3B, 6S, 7Y	4.23-5.98	18	2A, 3B, 6S, 7Y
				5.98-10.27	33	2B, 15S, 16Y	10.27-10.48	18	1A, 1B, 4S, 12Y
				10.48-11.21	27	2A, 5S, 20Y	11.21-11.52	19	2A, 1H, 4S, 12Y
				11.52-11.78	14	1H, 4S, 9Y	11.87-14	49	6A, 4B, 7S, 32Y
				14-14.39	25	3B, 6S, 16Y	14.39-16.81	51	4A, 9B, 15S, 23Y
C1	0.12-0.33	4	2B, 2Y	0.08-0.12	6	2B, 2S, 2Y	2.16-2.46	15	6A, 3B, 1S, 5Y
	1.33-1.93	15	4B, 11Y	0.33-1.33	16	5B, 1S, 10Y	3.09-4.45	23	10A, 1B, 4S, 8Y
	6.04-6.39	5	2B, 3Y	1.93-2.16	13	4B, 1S, 8Y	6.77-7.77	15	2A, 3B, 6S, 4Y
	7.77-8.21	7	3B, 4S	2.46-3.09	15	6A, 3S, 6Y	8.21-9.21	16	1A, 3B, 5S, 7Y
	14.12-21.29	50	10S, 40Y	4.45-6.04	10	1B, 4S, 5Y	36.84-37	8	1A, 1B, 4S, 2Y
	22.29-22.69	17	4S, 13Y	6.39-6.77	8	2B, 2S, 4Y
	23.69-28.51	8	4S, 4Y	9.21-14.12	31	6B, 7S, 18Y
	30.50-31.25	5	2S, 3Y	21.29-22.29	20	1A, 5S, 14Y
	32.56-33	4	2S, 2Y	22.69-23.69	18	4A, 4S, 10Y
	34-35.97	13	5S, 8Y	28.51-30.50	7	3B, 2S, 2Y
	38.07-38.22	2	1S, 1Y	33-34	10	1A, 5S, 4Y
				35.97-36.84	11	1A, 4S, 6Y
				37-38.07	7	3B, 2S, 2Y
C2	0.12-0.53	15	4B, 11Y	0.53-5.16	67	11B, 13S, 43Y	5.16-5.47	20	5B, 1H, 3S, 11Y
	6.81-7.75	7	2S, 5Y	5.47-6.81	15	4B, 6S, 5Y	13.27-14.27	11	1A, 1B, 5S, 4Y
	17.31-19.78	7	5S, 2Y	7.75-13.27	24	2B, 10S, 11Y	33.99-34.51	7	1A, 1H, 1S, 4Y
	20.78-22.12	7	4S, 3Y	14.27-17.31	13	2B, 6S, 5Y	35.02-35.08	6	1A, 1H, 1S, 3Y
	30.99-31.47	4	2S, 2Y	19.78-20.78	5	1B, 2S, 2Y	44.83-45.83	18	1A, 3B, 9S, 5Y
	31.67-33.87	13	2S, 11Y	22.12-30.99	24	3A, 9S, 12Y
	38.99-39.18	7	5S, 2Y	31.47-31.67	8	1B, 2S, 5Y
	39.38-42.42	31	17S, 14Y	33.87-33.99	8	1H, 1S, 6Y
	43.83-44.76	10	2B, 8S	34.51-35.02	5	1A, 1S, 3Y
	46.13-46.40	5	3S, 2Y	35.08-38.99	13	1A, 6S, 8Y
				39.18-39.38	9	1B, 5S, 3Y
				42.42-43.83	24	2B, 9S, 13Y
				44.76-44.83	5	1B, 4S, 1Y
				45.83-46.13	10	2B, 4S, 4Y
C3	31.21-31.36	5	2B, 3Y	0.06-0.37	5	2B, 2S, 1Y	0.37-2.45	29	7A, 4B, 6S, 12Y	5.09-5.33	11	1A, 2B, 1H, 1S, 6Y
	33.45-34.90	5	2B, 3Y	2.45-3.08	12	4B, 4S, 4Y	3.08-4.02	16	1A, 4B, 6S, 5Y
	37.27-38.94	5	2B, 3S	4.02-4.94	16	1B, 8S, 7Y	4.94-5.09	12	1A, 2B, 2S, 7Y
	39.94-40.21	4	2B, 2S	5.94-12.61	67	9B, 21S, 37Y	5.33-5.94	19	1A, 3B, 8S, 7Y
	41.40-46.52	4	2B, 2S	13.69-20.18	33	6B, 7S, 20Y	12.61-13.69	20	1A, 4B, 1S, 14Y
	49.82-50.17	5	2B, 3S	20.45-22.98	15	3B, 3S, 9Y	20.18-2045	8	1A, 1B, 1S, 5Y
	51.17-52.95	25	18S, 7Y	23.98-27.50	19	4B, 2S, 13Y	22.98-23.98	11	1A, 4B, 4S, 2Y
	52.95-55.18	46	40S, 6Y	28.50-31.21	13	4B, 3S, 6Y	27.50-28.50	7	1A, 3B, 1S, 2Y
	56.52-58.09	63	59S, 4Y	31.36-31.61	5	2B, 1S, 2Y	31.61-32.32	9	1A, 2B, 1S, 5Y
	59.51-59.74	2	1A, 1Y	32.32-33.45	13	4A, 2B, 7Y	36.27-36.94	5	1A, 2B, 1S, 1Y
				34.90-36.27	7	3B, 1S, 3Y	40.40-41.21	9	1A, 2B, 2S, 4Y
				36.94-37.27	4	1A, 2B, 1S
				38.94-39.94	12	2B, 3S,7Y
				40.21-40.40	5	1A, 2B, 2S
				41.21-41.40	8	2B, 2S, 4Y
				46.52-49.82	18	3B, 9S, 6Y
				50.17-50.71	5	1A, 1B, 3S
				50.71-51.17	14	1A, 11S, 2Y
				52.95-52.95	8	1A, 6S, 1Y
				55.18-56.52	94	3A, 86S, 5Y
				58.09-58.10	20	1B, 16S, 3Y
				58.10-59.51	22	2A, 17S, 3Y
C4	1.75-1.92	6	4B, 2S	0.40-1.26	7	2A, 2B, 3Y	1.26-1.75	9	1A, 4B, 2S, 2Y
	2.10-2.32	6	1A, 5B	1.92-2.10	8	1A, 5B, 2S	14.03-14.97	21	1A, 9B, 5S, 6Y
	3.21-4.63	13	6B, 7Y	2.32-3.21	10	1A, 7B, 2Y	16.44-17.44	15	2A, 9B, 1S, 3Y
	4.90-5.70	7	3B, 4Y	4.63-4.90	7	3B, 1S, 3Y	23.16-24.26	11	1A, 5B, 1S, 4Y
	6.70-8.36	8	4B, 4Y	5.70-6.70	11	2A, 4B, 5Y	38.84-40.25	11	3A, 3B, 2S, 3Y
	10.13-11.17	7	5B, 2Y	8.36-10.13	13	6B, 4S, 3Y	44.22-44.35	7	1A, 1H, 2S, 3Y
	12.87-14.03	10	8B, 2Y	11.17-12.87	12	8B, 2S, 2Y
	20.66-20.70	13	10B, 3Y	14.97-16.44	20	9B, 5S, 6Y
	21.83-23.16	10	6B, 4Y	17.44-20.66	18	10B, 4S, 4Y
	24.26-25.04	8	5B, 3Y	20.70-21.83	14	10B, 1S, 3Y
	26.04-27.70	8	5B, 3Y	23.16-23.16	11	6B, 1H, 4Y
	28.49-30.16	12	6B, 6Y	25.04-26.04	9	5B, 1S, 3Y
	31.16-32.29	5	2B, 3Y	27.70-28.49	13	5B, 2S, 6Y
	34.09-34.59	4	2B, 2Y	30.16-31.16	8	4B, 1S, 3Y
	35.96-36.07	5	2B, 3Y	32.29-34.09	10	2B, 3S, 5Y
	36.91-37.97	8	2B, 6Y	34.59-35.96	8	2B, 3S, 3Y
	42.73-44.22	7	4S, 3Y	36.07-36.91	9	1A, 2B, 6Y
	46.32-46.71	3	1B, 2S	37.97-38.84	6	2B, 1S, 3Y
	48.18-48.39	2	1S, 1Y	40.25-42.73	19	3B, 8S, 8Y
	49.40-49.40	4	2B, 2Y	44.35-46.32	24	3A, 10S, 11Y
C5	0-0.05	3	1B, 2S	3.44-3.95	12	2B, 2S, 8Y	4.67-5.66	8	1A, 1B, 2S, 4Y
	0.41-3.44	36	9S, 27Y	4.52-4.66	5	1B, 2S, 2Y	9.57-10.57	11	1A, 3B, 6S, 1Y
	3.95-4.52	10	3S, 7Y	4.66-4.67	4	1A, 1B, 2S	12.31-13.31	9	1A, 2B, 3S, 3Y
	7.46-8.10	3	1B, 2S	5.66-7.46	10	2B, 4S, 4Y
	10.57-10.73	7	2B, 5S	8.10-9.57	13	3B, 6S, 4Y
	16.28-17.44	5	3S, 2Y	10.73-12.31	13	3B, 7S, 3Y
	18.44-22.53	6	4S, 2Y	13.31-16.28	14	2B, 4S, 8Y
	24.62-24.82	3	2B, 1Y	17.44-18.44	5	1A, 3S, 1Y
	27.72-31.6	7	2S, 5Y	24.82-25.72	4	1B, 2S, 1Y
	32.06-36.25	8	4S, 4Y	27.66-27.72	3	1B, 1S,1Y
	36.32-37.93	7	2S, 5Y	31.06-32.06	5	1A, 1S, 3Y
	37.93-38.13	3	1A, 2Y	36.25-36.32	7	2H, 2S, 3Y
	39.13-39.45	4	1A, 3Y	38.13-39.13	7	2A, 1S, 4Y
	39.82-40.62	31	21S, 10Y	39.45-39.82	12	1A, 3S, 8Y
	40.62-42.03	35	27S, 8Y	40.62-40.62	23	1A, 15S, 7Y
	42.42-42.56	11	1A, 10S	42.56-42.88	9	1A, 6S, 2Y
	42.88-43.86	5	2A, 3Y
C6	1.69-1.89	2	1B, 1S	2.11-2.62	4	1A, 1S, 2Y	28.27-29.29	42	1A, 5B, 10S, 26Y
	2.02-2.11	2	1S, 1Y	6.48-7.27	7	1A, 2S, 4Y
	2.62-3.11	3	1A, 2Y	14.74-15.74	3	1B, 1S, 1Y
	3.58-4.23	3	1B, 2Y	17.90-18.95	12	1A, 4S, 7Y
	5.08-5.08	4	1H, 3Y	20.40-21.40	40	4A, 4S, 32Y
	5.96-6.48	3	2S, 1Y	21.92-28.27	63	7B, 11S, 45Y
	7.27-7.48	5	1A, 4Y	29.29-36.52	144	34B, 21S, 89Y
	8.43-9.43	2	1S, 1Y
	11.87-11.87	2	1H, 1Y
	13.13-14.74	5	1S, 4Y
	15.74-17.90	4	1S, 3Y
	18.95-20.40	14	3S, 11Y
	21.40-21.92	36	14S, 22Y
	36.52-36.89	5	3B, 2Y
C7	1.63-1.99	13	2S, 11Y	18.38-18.60	3	1B, 1S, 1Y	18.60-19.60	6	2A, 1B, 2S, 1Y
	6.39-6.39	2	1H, 1S	25.45-25.87	4	1B, 2S, 1Y	27.84-28.30	6	1A, 1B, 1S, 3Y
	13.75-14.10	5	1A, 4Y	27.30-27.84	3	1A, 1B, 1Y	30.38-31.17	9	1A, 2B, 3S, 3SY
	19.60-19.79	2	1A, 1B	28.30-28.92	8	1B, 4S, 3Y	34.85-35.45	13	1A, 2B, 8S, 2Y
	24.87-25.45	3	2S, 1Y	30.17-30.38	4	1A, 1B, 2S	36.78-36.78	9	1B, 2H, 2S, 4Y
	25.87-27.30	3	1B, 2S	31.17-33.90	10	2B, 3S, 5Y
	28.92-29.34	5	1B, 4S	34.85-34.85	5	2B, 2S, 1Y
	29.64-30.17	6	1B, 5S	35.45-35.85	14	1A, 9S, 4Y
	33.90-34.85	6	2B, 4S	36.24-36.78	12	1B, 5S, 6Y
	35.85-36.24	13	7S, 6Y	36.78-37.20	12	1B, 5S, 6Y
	37.20-39.07	10	5S, 5Y	39.07-40.19	16	1B, 4S, 12Y
	40.19-42.32	21	5S, 16Y	42.32-43.26	4	1A, 2S, 1Y
	43.26-43.61	3	1B, 2S	43.61-44.21	5	1B, 1S, 3Y
	44.21-44.26	4	1B, 3Y
C8	2.80-2.90	6	2B, 4S	2.90-3.04	7	2B, 4S, 1Y	3.04-3.04	9	2B, 2H, 4S, 1Y
	5.46-7.70	7	2B, 5S	3.04-3.76	9	3B, 4S, 2Y	3.76-4.76	10	1A, 2B, 4S, 3Y
	8.25-9.09	5	3B, 2Y	4.76-5.46	9	2B, 5S, 2Y	20.80-20.89	10	2B, 1H, 3S, 4Y
	9.34-13.07	7	2B, 5S	7.70-8.25	6	3B, 2S, 1Y
	13.07-13.48	4	1B, 3S	9.09-9.34	5	3B, 1S, 1Y
	19.21-20.03	3	1B, 2S	13.07-13.07	5	1B, 1H, 3S
	22.68-23.69	2	1B, 1S	20.03-20.80	11	4B, 4S, 3Y
	23.80-23.88	3	1B, 2S	20.89-22.68	14	2B, 3S, 9Y
	27.79-27.95	3	1B, 2S	23.69-23.80	4	1B, 2S, 1Y
	28.24-29.60	12	5S, 7Y	23.88-27.79	13	2B, 6S, 5Y
	30.85-31.40	12	5S, 7Y	27.95-28.24	4	1B, 2S, 1Y
	31.81-32.02	7	3B, 4Y	29.60-30.85	17	4B, 6S, 7Y
	38.07-38.46	3	2B, 1S	31.40-31.81	13	3B, 5S, 5Y
	41.61-42.62	2	1S, 1Y	32.02-37.71	42	6B, 16S, 20Y
	43.96-43.96	2	1A, 1Y
C9	2.29-3.59	18	11S, 7Y	0.10-0.71	8	1B, 4S, 3Y	0.71-0.71	10	1A, 1B, 4S, 4Y
	4.60-4.88	6	4S, 2Y	0.71-2.29	24	2B, 11S, 11Y	38-39	11	1A, 1B, 4S, 3S
	5.31-5.80	3	1A, 2S	3.59-3.60	8	1H, 5S, 2Y	41.08-42.08	18	1A, 2B, 6S, 9Y
	5.80-6.59	5	1B, 4S	3.60-4.60	11	1B, 6S, 4Y	45.40-46.40	13	1A, 2B, 3S, 7Y
	6.75-9.50	9	6S, 3Y	4.88-5.31	5	1A, 3S, 1Y
	10.94-10.94	4	3S, 1Y	13.51-13.71	6	1B, 3S, 2Y
	11.10-12.10	4	3S, 1Y	24.34-24.34	7	1H, 3S, 3Y
	13.19-13.51	4	3S, 1Y	31.94-32.94	5	1A, 2S, 2Y
	13.71-24.34	28	12S, 16Y	34.15-35.15	13	1B, 3S, 9Y
	24.34-31.94	8	2S, 6Y	35.63-36.88	14	5A, 7S, 2Y
	32.94-34.15	11	4S, 7Y	37.11-38	8	1B, 5S, 2Y
	35.15-35.63	7	5S, 2Y	39-39.35	6	1B, 3S, 3Y
	36.88-37.11	6	4S, 2Y	42.08-42.98	12	1B, 3S, 8Y
	39.35-41.08	27	11S, 16Y	43.32-43.57	5	1B, 2S, 2Y
	42.98-43.32	3	2S, 1Y	46.40-48.10	20	7B, 4S, 9Y
	43.57-45.40	17	3S, 14Y
