# Supplementary material for: Construction of a Quantitative Genomic Map, Identification and Expression Analysis of Candidate Genes for Agronomic and Disease-Related Traits in Brassica napus
Source: Front Plant Sci. 2022 Mar 11;13:862363. doi: 10.3389/fpls.2022.862363 (PMC8963808; doi:10.3389/fpls.2022.862363)
Supplement: Supplementary file 4 [file Table_4.XLSX]

## Sheet: Sheet1
Supplementary table 4. Co-localized QTLs involving five categories of traits
QTL name was set as following: first letter (categories of trait: A-Abiotic stress, B-Biotic stress, H-Hormones level, S-Seed component, Y-Yield related traits), second letter (type of traits, e.g. TSW-Thousand seed weight), third letter (population, e.g. KN for KenC-8 x N53-2), fourth letter (Environment, e.g. Cn for China), numbers are added at the end of each QTL name if more than one QTL exis…
Chr	Start (Mb)	End (Mb)	Total QTLs	Abiotic stress	Biotic stress	Hormone level	Seed components	Yield traits
A1	1.71	1.71	40	A_FrT_NP_USA	B_LmR_DbY_Cn_1	H_ABA.c_E1012_Gr	S_OC_SG_Cn-Gr_1	Y_TSW_NP_Cn_1
				A_Salt T_NP_Cn_1		H_IAA.c_E1012_Gr	S_OC_SO_Gr-Sw	Y_PSR_NP_Cn_1
							S_O/P_WORS_Fr_1	Y_DIF_TN_Cn_1
							S_HC_NP_Cn_1	Y_DIF_TN_Cn_2
							S_C18:3_KN_Cn	Y_DIF_TN_Cn_3
							S_OC_TN_Cn_2	Y_MT_TN_Cn_1
							S_C18:0_AP_Cn_1	Y_MT_TN_Cn_2
								Y_NPB_TN_Cn_1
								Y_SNP_9P_Cn_1
								Y_SNP_TN_Cn_1
								Y_SNP_TN_Cn_2
								Y_DIF_TN_Cn_4
								Y_DIF_TN_Cn_5
								Y_SNP_TN_Cn_3
								Y_SNP_TN_Cn_4
								Y_PRL_NP_M_1
								Y_SN_AM-DH_Fr_1
								Y_LRL_NP_M_1
								Y_RDW_NP_M_1
								Y_TRL_NP_M_2
								Y_SNP_9P_Cn_2
								Y_DIF_TN_Cn_6
								Y_DIF_TN_Cn_7
								Y_NPB_TN_Cn_2
								Y_NPB_TN_Cn_3
								Y_PP_TN_Cn_1
								Y_TRL_NP_M_1
								Y_DIF_AM-DH_Fr_2
A2	2.36	2.36	20	A_Heat_NP_USA_1	B_BLR_NP_USA_1	H_IAA.c_E1012_Gr_1	S_OC_KN_Cn_1	Y_DFF_NP_Au_1
					B_DSBH_NP_Gr	H_IAA.c_E1012_Gr_2	S_OC_KN_Cn_8	Y_DFF_NP_Au_2
					B_SSR_ES_Cn			Y_DIF_NP_Au_3
					B_SSR_HJ_Cn			Y_PNMI_KN_Cn
					B_SSR_RPc_USA			Y_SFW_E1012_Gr_2
					B_SSR_ZD_Cn			Y_SNP_KN_Cn
					B_LmR_DbY_Cn_4			Y_TSW_KN_Cn_1
								Y_TSW_TN_Cn_1
								Y_TSW_TN_Cn_2
A6	21.68	21.95	15	A_Heat_NP_USA_5	B_BLD_DbY_Au_2	H_ABA.r_GP_Cn_2	S_C16:0_NP_Cn_2	Y_FW_GGZ_Cn_2
				A_Heat_NP_USA_6	B_BLD_DbY_Au_3		S_C18:2_NP_Cn	Y_PBr_KN_Cn_3
				A_Heat_NP_USA_7	B_SSR_HJ_Cn		S_C18:3_NP_Cn_4	Y_SNP_ZSN_Cn
					B_SSR_HJ_Cn		S_GLS_NP_Cn_4
	22	22.3	13	A_Heat_NP_USA_8	B_BLD_DbY_Au_3	H_ABA.r_GP_Cn_2	S_C18:2_NP_Cn	Y_DIF_GP_Cn_1
					B_BLR_DbY_Fr_5		S_C18:3_NP_Cn_4	Y_FW_GGZ_Cn_2
					B_SSR_HJ_Cn		S_GLS_NP_Cn_4	Y_PBr_KN_Cn_3
					B_SSR_ZD_Cn			Y_SNP_ZSN_Cn
A9	8.12	9.87	34	A_Frt_NP_USA_1	B_BLD_DbY_Au_1	H_ABA.c_E1012_Gr	S_C18:3_KN_Cn_4	Y_DIF_NP_Cn_2
				A_Frt_NP_USA_2	B_BLD_DbY_Au_2	H_ABA.r_GP_Cn	S_C18:3_KN_Cn_5	Y_ET_NP_Cn_5
				A_Pb_NP_M	B_BLR_DbY_Fr_1		S_GLS_ZN_Cn	Y_ET_NP_Cn_6
					B_BLR_DbY_Fr_2		S_OC_KN_Cn_5	Y_ET_NP_Cn_7
					B_BLR_DbY_Fr_4		S_OC_KN_Cn_6	Y_ET_NP_Cn_8
					B_BLR_DbY_Fr-Gr		S_OC_KN_Cn_7	Y_GR_E1012_Gr
					B_SSR_J9J9_Cn_1		S_OC_MM_Cn_1	Y_PH_EV_Gr_1
							S_OC_SG_Cn-Gr	Y_PH_EV_Gr_2
							S_PC_KN_Cn_4	Y_PY_TN_Cn_1
							S_PC_KN_Cn_5	Y_RL_GGZ_Cn_1
								Y_Root_ZSD_Cn_2
								Y_TSW_NP_Cn_1
	20.76	22.51	34	A_FrT_NP_USA_1	B_BLD_DbY_Au_3	H_ABA.r_GP_Cn	S_C16:0_NP_Cn_1	Y_PD_DT_Cn_1
				A_FrT_NP_USA_3	B_BLR_DbY_Fr_2		S_C18:2_TN_Cn_3	Y_PH_TN_Cn_5
				A_FrT_NP_USA_4	B_BLR_DbY_Fr_4		S_C20:0_TN_Cn	Y_PH_TN_Cn_6
					B_BLR_DbY_Fr-Gr		S_GLS_ZN_Cn	Y_TSW_9P_Cn_3
					B_BLR_NP_USA		S_OC_MM_Cn_1	Y_ALI_DT_Cn_1
					B_BLR_SA_Au_2			Y_BIH_DT_Cn
					B_SSR_HJ_Cn_1			Y_BN_DT_Cn_1
					B_SSR_HJ_Cn_1			Y_LTI_DT_Cn_1
					B_SSR_HJ_Cn_2			Y_MT_TN_Cn_4
					B_SSR_J9J9_Cn_2			Y_MT_TN_Cn_5
								Y_MT_TN_Cn_6
								Y_NESM_DT_Cn_1
								Y_PL_TP_USA
								Y_PN_ZSN_Cn_2
								Y_PRL_NP_M_1
A10	11.78	11.87	14	A_Salt R_NP_M_2	B_LmR_DbY_Cn_1	H_ABA.r_GP_Cn	S_C18:0_TN_Cn	Y_DIF_8M_Cn_3
							S_OC_KN_Cn_1	Y_LMI_KN_Cn_2
							S_OC_KN_Cn_2	Y_PD_QN_Cn
							S_OC_KN_Cn_3	Y_RDW_NP_M_3
								Y_SW_TN_Cn_2
								Y_TSW_9P_Cn_1
								Y_TSW_9P_Cn_2
C3	5.09	5.33	11	A_Frt_NP_USA_1	B_LmR_DbY_Cn_1	H_ABA.r_GP_Cn	S_C16:0_PT_Ca	Y_RL_GGZ_Cn_1
					B_BLR_DB_Fr_1			Y_PH_NP_Au_2
								Y_PH_QN_Cn
								Y_PL_QN_Cn_1
								Y_DIF_NP_Au_2
								Y_DIF_NP_Au_3
