# Supplementary material for: Construction of a Quantitative Genomic Map, Identification and Expression Analysis of Candidate Genes for Agronomic and Disease-Related Traits in Brassica napus
Source: Front Plant Sci. 2022 Mar 11;13:862363. doi: 10.3389/fpls.2022.862363 (PMC8963808; doi:10.3389/fpls.2022.862363)
Supplement: Supplementary file 5 [file Table_5.XLSX]

## Sheet: Sheet1
Supplementary table 5. Regions of overlapping QTLs for oil content and seed yield traits.
		Start (Mb)	End (Mb)
	A1	0.59	20.04
		20.7	21.99
	A2	0.53	1.13
		1.6	3.41
		3.7	4.7
		7.14	8.15
		11.1	12.12
		15.86	16.86
		17.96	18.29
	A3	0.63	3.13
		3.34	4.4
		4.65	5.37
		7.36	24.63
		26.14	26.67
	A4	0.85	0.86
		1.11	13.83
	A5	0.26	1.81
		3.21	3.37
		3.6	4.6
		4.8	6.16
		8.29	8.32
		18.13	18.2
		20.22	21.25
		22.08	22.32
	A6	3.36	3.47
		4.39	7.33
		11.92	12.92
		22.85	23.05
		23.13	24.14
	A7	14.75	14.77
		18.34	19.34
		23.33	23.79
	A8	8.07	15.09
	A9	1.97	2.18
		2.71	4.5
		5.37	6.35
		8.02	9.62
		10.07	11.1
		11.41	12.43
		14.3	15.3
		17.17	29.07
		29.43	29.61
		29.67	32.37
		32.72	33.82
	A10	0.82	1.5
		1.93	16.6
	C1	2.63	6.04
		19.63	21.23
		22.01	22.94
	C2	1.03	2.67
		6.26	7.44
		11.48	12.48
		13.97	14.97
		41.75	42.75
	C3	0.51	1.51
		1.78	2.56
		3.66	4.66
		6.4	8.4
		30.21	31.21
		51.34	52.42
		58.27	58.39
	C4	1.26	2.32
		45.21	46.32
	C5	2.3	3.3
		15.39	15.51
		39.45	39.6
		40.21	41.2
		42.54	42.76
	C6	13.13	34.74
		36.34	36.36
	C7	33.05	33.9
		34.85	35.85
		36.14	36.57
	C8	20.36	21.09
		29.29	31.69
		36.03	37.35
	C9	0.77	2.64
		8.08	9.08
		33.58	34.5
		39.38	40.4
		41.71	42.71
		43.32	46.4
