# Supplementary material for: Construction of a Quantitative Genomic Map, Identification and Expression Analysis of Candidate Genes for Agronomic and Disease-Related Traits in Brassica napus
Source: Front Plant Sci. 2022 Mar 11;13:862363. doi: 10.3389/fpls.2022.862363 (PMC8963808; doi:10.3389/fpls.2022.862363)
Supplement: Supplementary file 6 [file Table_6.XLSX]

## Sheet: File 1
Supplementary table 6. List of candidate genes in region of overlapping QTLs.
Number of categories of traits		Region	Number of QTL	Traits	Number of candidate genes	Gene name	Genes ID
Two categories	A1	0.05-0.58	4	1B, 3Y	6	AGL21	BnaA01g00160D
						ANT	BnaA01g00290D
						COP3/HLS1	BnaA01g00370D
						AUR3/BRU6	BnaA01g00580D
						RLK	BnaA01g00600D
						ATAPP1	BnaA01g01070D
		22.04-22.20	3	2A, 1B	2	NBS	BnaA01g32850D
						SSI2/FAB2	BnaA01g32860D
		23.20-23.93	3	1A, 2Y	1	RLK	BnaA01g34440D
	A3	12.47-12.94	9	2S, 7Y	5	ABP1	BnaA03g25890D
						RLK	BnaA03g26030D
						GA1	BnaA03g26050D
						AXR6	BnaA03g26120D
						RLK	BnaA03g26250D
		17.09-20.57	59	25S, 34Y	26	VRN1	BnaA03g35020D
						RLP	BnaA03g35900D
						RLP	BnaA03g36180D
						AXR2/IAA7	BnaA03g36950D
						RLK	BnaA03g37010D
						NBS	BnaA03g37030D
						CN	BnaA03g37480D
						COV1	BnaA03g37490D
						ABI3	BnaA03g37510D
						FATA	BnaA03g37700D
						RLK	BnaA03g37740D
						AHK2	BnaA03g37960D
						ELF8	BnaA03g38200D
						ER	BnaA03g38220D
						RLK	BnaA03g38500D
						RLK	BnaA03g38520D
						FAE	BnaA03g38800D
						FAE	BnaA03g39010D
						RLK	BnaA03g39080D
						HUA2	BnaA03g39560D
						TGH	BnaA03g39630D
						AGL8	BnaA03g39820D
						TCP5	BnaA03g39870D
						RLK	BnaA03g40010D
						TOC1	BnaA03g40160D
						ICK2/KRP2	BnaA03g40890D
	A4	16.73-17.36	11	3S, 8Y	2	ELF4	BnaA04g22640D
						HOS1	BnaA04g22790D
		17.58-19.14	15	3S, 12Y	14	BUS1/CYP79F1	BnaA04g24170D
						RLK	BnaA04g24750D
						PIF4	BnaA04g24760D
						RLP	BnaA04g25370D
						ARL	BnaA04g25550D
						RLK	BnaA04g25580D
						RLK	BnaA04g25730D
						WAG1	BnaA04g25890D
						MAX3/CCD7	BnaA04g26000D
						BEN1	BnaA04g26150D
						RLK	BnaA04g26210D
						AGL20/SOC1	BnaA04g26320D
						LPCAT	BnaA04g26330D
						PGP4	BnaA04g26870D
	A5	0.13-1.37	21	9S, 12Y	6	CKI1	BnaA05g00530D
						PGP4	BnaA05g00840D
						CCA1	BnaA05g01050D
						TOC1	BnaA05g01090D
						GPDH	BnaA05g02270D
						RLK	BnaA05g02280D
		1.42-1.89	11	6S, 5Y	5	RLP	BnaA05g02830D
						SHP2/AGL5	BnaA05g02990D
						AML2	BnaA05g03150D
						FPA	BnaA05g03310D
						RLK	BnaA05g03320D
		20.82-21.78	34	19S, 15Y	2	RLK	BnaA05g30180D
						ATMKK7/BUD1	BnaA05g31110D
		22.08-23.85	13	5S, 8Y	8	RGL2	BnaA05g32640D
						DWF7/STE1	BnaA05g33480D
						SAD	BnaA05g33500D
						RLK	BnaA05g33570D
						SEP2	BnaA05g33600D
						BIG	BnaA05g33630D
						MBD9	BnaA05g33850D
						RLK	BnaA05g34010D
	A6	3.77-4.21	13	4A, 9Y	1	RLK	BnaA06g07290D
		4.21-5.93	20	2S, 18Y	8	LPCAT	BnaA06g08020D
						RLK	BnaA06g08040D
						AAPPT	BnaA06g08550D
						RLK	BnaA06g09180D
						WIN1	BnaA06g10040D
						GA4/ATGA3ox1	BnaA06g10250D
						AVP1	BnaA06g10340D
						BUS1/CYP79F1	BnaA06g11000D
		8.33-10.28	18	8S, 10Y	10	RAX3/MYB84	BnaA06g15640D
						ATHAP5A	BnaA06g16420D
						REF6	BnaA06g16550D
						RLK	BnaA06g17220D
						RLK	BnaA06g17230D
						LPAAT	BnaA06g17420D
						RLK	BnaA06g17630D
						RLK	BnaA06g17980D
						RLK	BnaA06g17990D
						RLK	BnaA06g18000D
		13.78-15.85	5	3S, 2Y	8	RLK	BnaA06g20560D
						RLK	BnaA06g20750D
						AML1	BnaA06g21390D
						ARF2	BnaA06g21460D
						RLK	BnaA06g21980D
						ELF5	BnaA06g22130D
						RLK	BnaA06g22390D
						NDPK2	BnaA06g22660D
		24.14-24.19	3	1B, 2Y	2	PP	BnaA06g37030D
						OTHER	BnaA06g37080D
	A7	3.23-4.25	9	2S, 7Y	1	FAE	BnaA07g03590D
		4.43-8.02	29	5S, 24Y	12	ELF8	BnaA07g04300D
						ER	BnaA07g04370D
						RLK	BnaA07g04940D
						FATA	BnaA07g05070D
						RLK	BnaA07g05410D
						VRN5/VIL1	BnaA07g05640D
						VRN5/VIL1	BnaA07g05650D
						CLE19	BnaA07g06070D
						RLK	BnaA07g07090D
						RLK	BnaA07g07350D
						ATGA20X2	BnaA07g07480D
						RLK	BnaA07g07640D
		8.02-8.97	9	2S, 7Y	7	AML4	BnaA07g08020D
						RLK	BnaA07g08230D
						FATA	BnaA07g08340D
						LEC	BnaA07g08500D
						F3H9.21	BnaA07g08630D
						AHK3	BnaA07g08880D
						SEP3/AGL9	BnaA07g08950D
		14.54-14.93	11	2S, 9Y	5	RLK	BnaA07g17390D
						LPAAT	BnaA07g17400D
						ATHAP5B	BnaA07g17770D
						PP	BnaA07g17850D
						SHP1	BnaA07g18050D
		14.97-15.95	23	3S, 20Y	4	ARGOS	BnaA07g18560D
						TIR1	BnaA07g19520D
						ATGID1B	BnaA07g19530D
						LPCAT	BnaA07g20190D
		17.02-17.48	16	4S, 12Y	4	ATMKK7/BUD1	BnaA07g22640D
						RLP	BnaA07g22730D
						HAP2C	BnaA07g22940D
						RLK	BnaA07g23100D
		18.48-19.88	23	5S, 18Y	13	PIS1	BnaA07g24850D
						RLK	BnaA07g25020D
						TX	BnaA07g25230D
						TSF	BnaA07g25310D
						ARF8	BnaA07g25390D
						RLK	BnaA07g25530D
						RLK	BnaA07g25570D
						RLK	BnaA07g25600D
						RLK	BnaA07g25630D
						RLK	BnaA07g25640D
						RLK	BnaA07g25910D
						RLK	BnaA07g26080D
						PIS1	BnaA07g26760D
		20.81-21.24	12	1B, 11Y	5	PIN3	BnaA07g28990D
						F23N20.8	BnaA07g29130D
						RLK	BnaA07g29360D
						AGL12	BnaA07g29450D
						CK	BnaA07g29470D
	A8	0.21-0.64	6	2A, 4Y	3	RLK	BnaA08g00400D
						BRL1	BnaA08g00410D
						RLK	BnaA08g00880D
		1.21-1.37	4	1B, 3S	1	ATHB-15	BnaA08g01600D
		1.37-1.90	4	1B, 3S	6	RLK	BnaA08g01870D
						RLP	BnaA08g02070D
						DWF5/LE	BnaA08g02140D
						NL	BnaA08g02170D
						CN	BnaA08g02180D
						PGI1	BnaA08g02190D
		16.87-17.37	4	3S, 1Y	3	RLK	BnaA08g24440D
						RLK	BnaA08g24730D
						RLP	BnaA08g24770D
		17.37-18	5	1A, 4S	4	RLK	BnaA08g25310D
						RLK	BnaA08g26030D
						MYB61	BnaA08g26320D
						ATHAP5A	BnaA08g26690D
		18.37-18.52	5	1S, 4Y	2	AXR3	BnaA08g27770D
						CRY2	BnaA08g27870D
	A9	0.12-0.52	9	2S, 7Y	1	SWN/EZA1	BnaA09g00500D
		1.68-2.29	21	12S, 9Y	3	RLK	BnaA09g03340D
						ACP	BnaA09g03610D
						RLK	BnaA09g03980D
		33.82-34.41	7	3S, 4Y	1	α-PDH	BnaA09g51510D
	A10	0.14-1.64	21	6S, 15Y	10	GPAT	BnaA10g00370D
						α-PDH	BnaA10g00730D
						LHY	BnaA10g00780D
						ATGA2ox6	BnaA10g01100D
						MEA/FIS1	BnaA10g01220D
						FAE	BnaA10g02480D
						AXR3	BnaA10g02500D
						CRY1	BnaA10g02550D
						CYP88A3/KAO1	BnaA10g03180D
						AXR1	BnaA10g03210D
		16.81-17.69	4	3B, 1S	5	CTR1	BnaA10g26380D
						RLK	BnaA10g26650D
						EIN2	BnaA10g26670D
						PP	BnaA10g26780D
						ELF7	BnaA10g27050D
	C1	1.33-1.93	15	4B, 11Y	5	ROP3	BnaC01g02650D
						FD	BnaC01g02720D
						AGF1	BnaC01g03170D
						GPAT	BnaC01g03300D
						RLK	BnaC01g03650D
		6.04-6.39	5	2B, 3Y	3	TNL	BnaC01g10550D
						NL	BnaC01g10590D
						NL	BnaC01g10600D
		7.77-8.21	7	3B, 4S	2	ATGA2ox8	BnaC01g12610D
						RLK	BnaC01g12760D
		14.12-21.29	50	10S, 40Y	13	ACBP	BnaC01g20440D
						RLK	BnaC01g21160D
						FCA	BnaC01g21860D
						ABCAT	BnaC01g21900D
						LPD	BnaC01g21970D
						PP	BnaC01g22010D
						HCT	BnaC01g22120D
						RLK	BnaC01g22750D
						CN	BnaC01g22960D
						NL	BnaC01g22970D
						DGAT	BnaC01g23350D
						DWF4/CYP90B1	BnaC01g23810D
						RLK	BnaC01g24110D
		22.29-22.69	17	4S, 13Y	6	CN	BnaC01g25630D
						NL	BnaC01g25650D
						CDC2	BnaC01g25750D
						CNL	BnaC01g26020D
						RLK	BnaC01g26300D
						KASII	BnaC01g26460D
		23.69-28.51	8	4S, 4Y	4	AXR4	BnaC01g26840D
						RLK	BnaC01g28810D
						RLK	BnaC01g29560D
						RLK	BnaC01g29880D
		32.56-33	4	2S, 2Y	1	VRN1	BnaC01g33680D
		34-35.97	13	5S, 8Y	6	RLK	BnaC01g34820D
						RLK	BnaC01g34860D
						RLK	BnaC01g36050D
						CCT	BnaC01g36320D
						CUC1	BnaC01g36350D
						TCP3	BnaC01g36430D
		38.07-38.22	2	1S, 1Y	1	KOB1/ELB1	BnaC01g39470D
	C2	0.12-0.53	15	4B, 11Y	4	RLK	BnaC02g00360D
						HAD	BnaC02g00470D
						FLC	BnaC02g00490D
						LS	BnaC02g01120D
		6.81-7.75	7	2S, 5Y	4	VIN3	BnaC02g11530D
						RLK	BnaC02g11750D
						RLK	BnaC02g11760D
						RLK	BnaC02g11810D
		17.31-19.78	7	5S, 2Y	8	HAP2C	BnaC02g21570D
						RLK	BnaC02g21730D
						TNL	BnaC02g21930D
						TX	BnaC02g21940D
						TX	BnaC02g21970D
						NBS	BnaC02g21980D
						ATMKK7/BUD1	BnaC02g22230D
						PIN1	BnaC02g22310D
		20.78-22.12	7	4S, 3Y	5	TSF	BnaC02g23820D
						CUC3	BnaC02g24050D
						HMG1	BnaC02g24100D
						F14G6.12	BnaC02g24140D
						RLK	BnaC02g24260D
		30.99-31.47	4	2S, 2Y	3	RLK	BnaC02g29900D
						TX	BnaC02g30020D
						NBS	BnaC02g30040D
		31.67-33.87	13	2S, 11Y	10	TX	BnaC02g30110D
						TNL	BnaC02g30120D
						NBS	BnaC02g30130D
						RLK	BnaC02g30420D
						RLK	BnaC02g30430D
						FKD1	BnaC02g30630D
						RLK	BnaC02g30660D
						RLP	BnaC02g30900D
						RLK	BnaC02g31140D
						CN	BnaC02g31500D
		39.38-42.42	31	17S, 14Y	11	FUS3	BnaC02g36350D
						RLK	BnaC02g36600D
						TRIP-1	BnaC02g36850D
						RLK	BnaC02g37300D
						CLE25	BnaC02g37360D
						MDR11	BnaC02g37570D
						BR6ox2/CYP85A2	BnaC02g38080D
						SLY2/SNE	BnaC02g38380D
						CHS/TT4	BnaC02g38730D
						KAT5	BnaC02g38800D
						RLK	BnaC02g39460D
		43.83-44.76	10	2B, 8S	3	HUA2	BnaC02g41760D
						AGL8	BnaC02g41870D
						TCP5	BnaC02g41900D
	C3	33.45-34.90	5	2B, 3Y	9	MAF5	BnaC03g49240D
						CLE21	BnaC03g49480D
						RLK	BnaC03g49690D
						RLK	BnaC03g49730D
						RLK	BnaC03g49740D
						SAC51	BnaC03g49840D
						NPH3/RPT3	BnaC03g49850D
						RLK	BnaC03g50080D
						RLK	BnaC03g50100D
		37.27-38.94	5	2B, 3S	3	CDC2	BnaC03g52880D
						RLK	BnaC03g52950D
						RLK	BnaC03g53230D
		39.94-40.21	4	2B, 2S	1	PDAT	BnaC03g53840D
		41.40-46.52	4	2B, 2S	11	RLK	BnaC03g54650D
						RLK	BnaC03g54830D
						PHV	BnaC03g55030D
						NL	BnaC03g56130D
						TNL	BnaC03g56140D
						NBS	BnaC03g56160D
						TX	BnaC03g56170D
						OTHER	BnaC03g56180D
						CAL	BnaC03g56640D
						RLK	BnaC03g56990D
						RLP	BnaC03g57010D
		49.82-50.17	5	2B, 3S	2	RLK	BnaC03g60890D
						AGL21	BnaC03g61140D
		51.17-52.95	25	18S, 7Y	8	CN	BnaC03g62040D
						NL	BnaC03g62050D
						RLK	BnaC03g62230D
						KAT1	BnaC03g62660D
						BIN2/DWF12	BnaC03g62810D
						RLK	BnaC03g63080D
						RLK	BnaC03g63090D
						RLK	BnaC03g63460D
		52.95-55.18	46	40S, 6Y	4	RLK	BnaC03g64090D
						RLK	BnaC03g64410D
						RLK	BnaC03g64420D
						CEN	BnaC03g64560D
		56.52-58.09	63	59S, 4Y	4	ATHB-8	BnaC03g66860D
						FLP1	BnaC03g67640D
						BRU1/TSK	BnaC03g67980D
						VIP3	BnaC03g68260D
	C4	1.75-1.92	6	4B, 2S	1	ATGA2ox6	BnaC04g02480D
		2.10-2.32	6	1A, 5B	1	SSI2/FAB2	BnaC04g03030D
		3.21-4.63	13	6B, 7Y	7	AGL6	BnaC04g04380D
						AGL7	BnaC04g04390D
						RLP	BnaC04g04470D
						ELF4	BnaC04g05290D
						ELF4	BnaC04g05320D
						HOS1	BnaC04g05600D
						LCAS	BnaC04g05920D
		4.90-5.70	7	3B, 4Y	3	ETO1	BnaC04g07070D
						AUX1/MAP1	BnaC04g07210D
						α-CT	BnaC04g07230D
		6.70-8.36	8	4B, 4Y	9	CNL	BnaC04g09490D
						IKU1	BnaC04g09870D
						RLK	BnaC04g09900D
						RLK	BnaC04g10390D
						PHB	BnaC04g10480D
						BUS1/CYP79F1	BnaC04g10500D
						PID	BnaC04g10560D
						GPPS/GPS1	BnaC04g10580D
						ATGA2ox3	BnaC04g10690D
		10.13-11.17	7	5B, 2Y	2	RLK	BnaC04g13160D
						TCP10	BnaC04g13290D
		12.87-14.03	10	8B, 2Y	2	TOE1	BnaC04g15640D
						RLK	BnaC04g16270D
		20.66-20.70	13	10B, 3Y	1	RLK	BnaC04g19830D
		21.83-23.16	10	6B, 4Y	2	ATGID1B	BnaC04g21040D
						AGL13	BnaC04g21960D
		24.26-25.04	8	5B, 3Y	4	RLK	BnaC04g22170D
						RLK	BnaC04g22180D
						RLK	BnaC04g22190D
						RLP	BnaC04g22400D
		26.04-27.70	8	5B, 3Y	2	RLK	BnaC04g25570D
						KAR	BnaC04g25660D
		28.49-30.16	12	6B, 6Y	3	RLK	BnaC04g27940D
						ATCWINV2	BnaC04g28060D
						RLK	BnaC04g28660D
		31.16-32.29	5	2B, 3Y	9	PDS	BnaC04g28970D
						CKI1	BnaC04g29060D
						COP9	BnaC04g29070D
						DELTA-VPE	BnaC04g29170D
						RLK	BnaC04g29220D
						RLK	BnaC04g29230D
						AHK2	BnaC04g29780D
						RLK	BnaC04g29870D
						TN	BnaC04g29920D
		36.91-37.97	8	2B, 6Y	2	RLK	BnaC04g35540D
						CLF/ICU1	BnaC04g35880D
		42.73-44.22	7	4S, 3Y	6	RLK	BnaC04g42920D
						ATM1	BnaC04g43020D
						RLK	BnaC04g43250D
						RLK	BnaC04g43370D
						KAT2	BnaC04g43560D
						RLK	BnaC04g43610D
		46.32-46.71	3	1B, 2S	1	GPDH	BnaC04g47330D
		48.18-48.39	2	1S, 1Y	6	ARL	BnaC04g49440D
						WAG1	BnaC04g49860D
						MAX3/CCD7	BnaC04g50070D
						YAB1/FIL	BnaC04g50150D
						AGL20/SOC1	BnaC04g50370D
						LPCAT	BnaC04g50380D
	C5	0-0.05	3	1B, 2S	1	SPL8	BnaC05g00110D
		0.41-3.44	36	9S, 27Y	21	α-PDH	BnaC05g00810D
						LHY	BnaC05g00840D
						ATGA2ox6	BnaC05g01200D
						MEA/FIS1	BnaC05g01310D
						AXR6	BnaC05g01600D
						RLK	BnaC05g01680D
						FAE	BnaC05g02350D
						AXR3	BnaC05g02370D
						CRY2	BnaC05g02520D
						CYP88A3/KAO1	BnaC05g03170D
						AXL	BnaC05g03200D
						AXR1	BnaC05g03220D
						RLK	BnaC05g03650D
						5PTASE13	BnaC05g03750D
						POM1	BnaC05g03990D
						RLK	BnaC05g04450D
						RLK	BnaC05g05020D
						YAB2	BnaC05g06120D
						FATB	BnaC05g06160D
						ATHAP5C	BnaC05g06520D
						TX	BnaC05g06720D
		3.95-4.52	10	3S, 7Y	4	RLP	BnaC05g07810D
						PP2A	BnaC05g07970D
						RLK	BnaC05g07980D
						RLK	BnaC05g08040D
		7.46-8.10	3	1B, 2S	3	RLK	BnaC05g13020D
						RLK	BnaC05g13230D
						RLK	BnaC05g13520D
		16.28-17.44	5	3S, 2Y	3	AML5	BnaC05g22420D
						ATGA20X2	BnaC05g23000D
						TCP24	BnaC05g23130D
		18.44-22.53	6	4S, 2Y	3	RLK	BnaC05g24720D
						T7H20.40	BnaC05g25100D
						RLK	BnaC05g25310D
		27.72-31.6	7	2S, 5Y	5	AXR2/IAA7	BnaC05g29300D
						GCR1	BnaC05g30030D
						RLK	BnaC05g30190D
						RLK	BnaC05g30710D
						DELTA-VPE	BnaC05g31880D
		32.06-36.25	8	4S, 4Y	14	DWF1/DIM	BnaC05g32840D
						VRN1	BnaC05g34060D
						PLA2	BnaC05g34160D
						LPAAT	BnaC05g34170D
						TSK/BRU1	BnaC05g34380D
						RLP	BnaC05g34570D
						DWF4/CYP90B1	BnaC05g34660D
						CNL	BnaC05g34670D
						NL	BnaC05g34680D
						RLK	BnaC05g34810D
						RLK	BnaC05g35480D
						RLK	BnaC05g35560D
						RLK	BnaC05g35770D
						PHYB	BnaC05g36390D
		36.32-37.93	7	2S, 5Y	9	PDCT	BnaC05g37480D
						E2F1	BnaC05g37870D
						β-CT	BnaC05g37990D
						HAS	BnaC05g38250D
						RLK	BnaC05g38330D
						CUC1	BnaC05g38460D
						MUM4	BnaC05g38810D
						RLK	BnaC05g38950D
						WAG2	BnaC05g39280D
		37.93-38.13	3	1A, 2Y	1	CYP90D1	BnaC05g39590D
		39.13-39.45	4	1A, 3Y	1	SPY	BnaC05g41670D
		39.82-40.62	31	21S, 10Y	4	RLK	BnaC05g43050D
						PP	BnaC05g43390D
						RLK	BnaC05g43620D
						KOB1/ELB1	BnaC05g43980D
		40.62-42.03	35	27S, 8Y	3	GPDH	BnaC05g44270D
						HAP2B	BnaC05g46110D
						ACBP	BnaC05g46370D
		42.42-42.56	11	1A, 10S	1	APY1	BnaC05g47480D
		42.88-43.86	5	2A, 3Y	2	TCP13/PTF1	BnaC05g48480D
						MBD9	BnaC05g48830D
	C6	2.62-3.11	3	1A, 2Y	2	GCR1	BnaC06g01880D
						RLK	BnaC06g02220D
		3.58-4.23	3	1B, 2Y	3	ATAGP19	BnaC06g02910D
						DWF1/DIM	BnaC06g03450D
						DWF1/DIM	BnaC06g03470D
		5.96-6.48	3	2S, 1Y	1	RLK	BnaC06g05420D
		7.27-7.48	5	1A, 4Y	1	ASIL1	BnaC06g06860D
		8.43-9.43	2	1S, 1Y	2	CK	BnaC06g07990D
						DHLAT	BnaC06g08280D
		13.13-14.74	5	1S, 4Y	2	CCT	BnaC06g11440D
						PHYC	BnaC06g11890D
		15.74-17.90	4	1S, 3Y	7	RLK	BnaC06g13090D
						RLK	BnaC06g13840D
						RLK	BnaC06g14090D
						ELL1/FK	BnaC06g14310D
						STV1	BnaC06g14370D
						RLK	BnaC06g14650D
						PIS1	BnaC06g14760D
		18.95-20.40	14	3S, 11Y	8	YAB1/FIL	BnaC06g16230D
						PP	BnaC06g16600D
						SHP1	BnaC06g16910D
						RLK	BnaC06g17310D
						ARGOS	BnaC06g17590D
						RLK	BnaC06g17730D
						RLK	BnaC06g17770D
						RLK	BnaC06g17780D
		21.40-21.92	36	14S, 22Y	12	LUE1	BnaC06g19100D
						LPCAT	BnaC06g19640D
						RLK	BnaC06g19980D
						TX	BnaC06g20050D
						TX	BnaC06g20060D
						TX	BnaC06g20080D
						TN	BnaC06g20380D
						TX	BnaC06g20390D
						RLK	BnaC06g20570D
						ARF17	BnaC06g20640D
						RLK	BnaC06g20800D
						RLK	BnaC06g20860D
		36.52-36.89	5	3B, 2Y	2	GA2/KS	BnaC06g39870D
						LPCAT	BnaC06g40070D
	C7	13.75-14.10	5	1A, 4Y	1	PHYE	BnaC07g08800D
		19.60-19.79	2	1A, 1B	2	RLK	BnaC07g13860D
						RN	BnaC07g14020D
		24.87-25.45	3	2S, 1Y	1	OTHER	BnaC07g18500D
		25.87-27.30	3	1B, 2S	11	RLK	BnaC07g19180D
						VAM3/SYP22	BnaC07g19560D
						RLK	BnaC07g19890D
						RLK	BnaC07g20080D
						HAT2	BnaC07g20160D
						LEC	BnaC07g20410D
						RLK	BnaC07g20520D
						OTHER	BnaC07g20530D
						OTHER	BnaC07g20550D
						RNL	BnaC07g20570D
						OTHER	BnaC07g20580D
		28.92-29.34	5	1B, 4S	4	AGL3	BnaC07g22490D
						RLK	BnaC07g22520D
						CNL	BnaC07g22610D
						AAPPT	BnaC07g22750D
		29.64-30.17	6	1B, 5S	4	DHLAT	BnaC07g23030D
						TEL1	BnaC07g23290D
						RLK	BnaC07g23360D
						GAMMA-TIP1	BnaC07g23630D
		33.90-34.85	6	2B, 4S	5	GA3/KO	BnaC07g28980D
						RLK	BnaC07g29330D
						KNAT3	BnaC07g29530D
						FPF1	BnaC07g29700D
						APRR5	BnaC07g29960D
		35.85-36.24	13	7S, 6Y	6	PP	BnaC07g31970D
						RLK	BnaC07g32130D
						ROP3	BnaC07g32180D
						DGAT	BnaC07g32270D
						ETO1	BnaC07g32510D
						TWD1/UCU2	BnaC07g32670D
		37.20-39.07	10	5S, 5Y	7	RLK	BnaC07g34780D
						NL	BnaC07g35090D
						FY	BnaC07g35230D
						PLA2	BnaC07g36060D
						RLK	BnaC07g36180D
						ATGA2ox8	BnaC07g36630D
						RLK	BnaC07g37040D
		40.19-42.32	21	5S, 16Y	16	ACP	BnaC07g39270D
						GA5/ATGA20ox1	BnaC07g39650D
						DDF1	BnaC07g39680D
						NL	BnaC07g39890D
						TX	BnaC07g39900D
						TNL	BnaC07g39910D
						PGP4	BnaC07g39970D
						RLK	BnaC07g40780D
						WES1	BnaC07g40810D
						RLK	BnaC07g40820D
						RLK	BnaC07g40910D
						VIN3	BnaC07g42420D
						BRU1/TSK	BnaC07g42490D
						BRU1/TSK	BnaC07g42500D
						LPAAT	BnaC07g42750D
						BRS1	BnaC07g42780D
		43.26-43.61	3	1B, 2S	2	FAE	BnaC07g44970D
						ADC2	BnaC07g45200D
	C8	5.46-7.70	7	2B, 5S	4	RLK	BnaC08g05060D
						ATGA20ox5	BnaC08g05170D
						RLK	BnaC08g05480D
						VIP1	BnaC08g05560D
		8.25-9.09	5	3B, 2Y	4	RLK	BnaC08g05830D
						RLK	BnaC08g05900D
						PIN3	BnaC08g06140D
						KNAT6	BnaC08g06320D
		9.34-13.07	7	2B, 5S	2	RLK	BnaC08g07230D
						COP9	BnaC08g08360D
		19.21-20.03	3	1B, 2S	4	RLP	BnaC08g15270D
						RLK	BnaC08g15380D
						NL	BnaC08g15400D
						RLK	BnaC08g15610D
		22.68-23.69	2	1B, 1S	4	RLK	BnaC08g20100D
						OTHER	BnaC08g20120D
						ATHAP5A	BnaC08g20340D
						CDC2	BnaC08g20470D
		23.80-23.88	3	1B, 2S	1	RLK	BnaC08g21220D
		28.24-29.60	12	5S, 7Y	5	RLK	BnaC08g27540D
						AGL18	BnaC08g28320D
						LPAAT	BnaC08g28660D
						RLK	BnaC08g28940D
						RLK	BnaC08g29190D
		30.85-31.40	12	5S, 7Y	2	PIL2	BnaC08g32020D
						RLK	BnaC08g32210D
		31.81-32.02	7	3B, 4Y	1	PKL	BnaC08g33530D
		38.07-38.46	3	2B, 1S	1	MEA/FIS1	BnaC08g46050D
	C9	2.29-3.59	18	11S, 7Y	13	FPF1	BnaC09g04240D
						FPF1	BnaC09g04280D
						RLK	BnaC09g04360D
						APRR5	BnaC09g04380D
						RLK	BnaC09g04550D
						ATCXE18	BnaC09g04840D
						RLK	BnaC09g04960D
						TGH	BnaC09g05010D
						VIP4	BnaC09g05170D
						TOC1	BnaC09g05250D
						ATIPK2beta	BnaC09g05390D
						RLK	BnaC09g05400D
						ARF2	BnaC09g05450D
		4.60-4.88	6	4S, 2Y	2	RNL	BnaC09g07460D
						OTHER	BnaC09g07480D
		5.31-5.80	3	1A, 2S	3	RLK	BnaC09g08500D
						RLK	BnaC09g08700D
						FAE	BnaC09g08890D
		5.80-6.59	5	1B, 4S	4	MJB20.6	BnaC09g09390D
						RLK	BnaC09g09510D
						ROP3	BnaC09g09590D
						FVE	BnaC09g09900D
		6.75-9.50	9	6S, 3Y	4	CLASP	BnaC09g10280D
						RLK	BnaC09g11040D
						RLK	BnaC09g11870D
						RLK	BnaC09g12810D
		11.10-12.10	4	3S, 1Y	2	PP2A	BnaC09g14970D
						RLK	BnaC09g15160D
		13.19-13.51	4	3S, 1Y	4	ACP	BnaC09g16320D
						NL	BnaC09g16540D
						TX	BnaC09g16580D
						RLK	BnaC09g16660D
		13.71-24.34	28	12S, 16Y	33	NBS	BnaC09g17130D
						TX	BnaC09g17140D
						NL	BnaC09g17150D
						TNL	BnaC09g17190D
						TNL	BnaC09g17200D
						PP	BnaC09g17210D
						NL	BnaC09g17220D
						TX	BnaC09g17230D
						NL	BnaC09g17240D
						NBS	BnaC09g17270D
						RLK	BnaC09g17420D
						RLK	BnaC09g17580D
						NBS	BnaC09g18750D
						TX	BnaC09g18760D
						TNL	BnaC09g18770D
						KAT1	BnaC09g19230D
						KASI	BnaC09g19280D
						RLK	BnaC09g19290D
						HAT2	BnaC09g20160D
						LEC	BnaC09g20350D
						PP	BnaC09g20440D
						RLK	BnaC09g20580D
						TX	BnaC09g21330D
						NL	BnaC09g21340D
						DHLAT	BnaC09g21610D
						NBS	BnaC09g21890D
						AGL3	BnaC09g22090D
						RLK	BnaC09g22160D
						AGL14	BnaC09g23670D
						RLP	BnaC09g23850D
						RLK	BnaC09g23970D
						RLK	BnaC09g24250D
						SIR5	BnaC09g24670D
		24.34-31.94	8	2S, 6Y	17	CRY1	BnaC09g25510D
						RLK	BnaC09g25620D
						RLK	BnaC09g25750D
						CK	BnaC09g25860D
						LCAS	BnaC09g26090D
						RLK	BnaC09g26130D
						PGI1	BnaC09g26420D
						RLK	BnaC09g26650D
						FRI	BnaC09g27290D
						EMF2	BnaC09g27450D
						β-CT	BnaC09g27620D
						β-CT	BnaC09g27690D
						RLK	BnaC09g27730D
						RLK	BnaC09g28070D
						ATGA20ox2	BnaC09g28120D
						ATGA20ox2	BnaC09g28130D
						RLK	BnaC09g28710D
		32.94-34.15	11	4S, 7Y	4	RLK	BnaC09g30770D
						RLK	BnaC09g30850D
						FATA	BnaC09g30860D
						FH5	BnaC09g30960D
		35.15-35.63	7	5S, 2Y	1	KAN	BnaC09g32160D
		36.88-37.11	6	4S, 2Y	2	MSI1	BnaC09g33680D
						STA1	BnaC09g33710D
		39.35-41.08	27	11S, 16Y	8	RAX2	BnaC09g36060D
						RLP	BnaC09g36500D
						NL	BnaC09g36630D
						RLK	BnaC09g36730D
						TX	BnaC09g36890D
						TX	BnaC09g36900D
						RLK	BnaC09g37180D
						RLK	BnaC09g37370D
		43.57-45.40	17	3S, 14Y	13	COL1	BnaC09g41980D
						CO	BnaC09g41990D
						PIN5	BnaC09g42610D
						RLK	BnaC09g42940D
						RLK	BnaC09g42950D
						RLK	BnaC09g43010D
						RLK	BnaC09g43030D
						CYP724A1	BnaC09g43090D
						CHS/TT4	BnaC09g43250D
						RLK	BnaC09g43290D
						RLK	BnaC09g43380D
						PDAT	BnaC09g43460D
						HAP2A	BnaC09g44190D
Three categories	A1	22.20-22.57	3	1A, 1B, 1S	2	SEP2	BnaA01g33070D
						RPK2	BnaA01g33140D
		22.81-22.99	4	1B, 1S, 2Y	1	APY1	BnaA01g33700D
	A2	0.15-1.49	53	14B, 9S, 30Y	13	RLK	BnaA02g00540D
						KNAT4	BnaA02g00810D
						EMF1	BnaA02g01030D
						RLK	BnaA02g01110D
						FY	BnaA02g01670D
						PDAT	BnaA02g01770D
						CYP724A1	BnaA02g02150D
						PIN8	BnaA02g02480D
						GASA4	BnaA02g02560D
						COL1	BnaA02g02840D
						RLK	BnaA02g03060D
						RLP	BnaA02g03120D
						KAN	BnaA02g03130D
		2.48-3.29	23	7B, 3S, 13Y	7	RLK	BnaA02g05780D
						RAX1	BnaA02g06100D
						REV/IFL1	BnaA02g06170D
						RLK	BnaA02g06200D
						ARF4	BnaA02g06260D
						TOE2	BnaA02g06490D
						VIP2	BnaA02g06900D
		4.79-5.38	14	1B, 5S, 8Y	3	RLK	BnaA02g09640D
						CUC2	BnaA02g09970D
						ACBP	BnaA02g10270D
		6.59-16.37	76	13B, 15S, 48Y	45	RLP	BnaA02g13290D
						PIS1	BnaA02g13510D
						RLK	BnaA02g13760D
						RLK	BnaA02g13790D
						RLK	BnaA02g13830D
						RLK	BnaA02g13870D
						BRC2/TCP12	BnaA02g14010D
						RLK	BnaA02g14770D
						KNAT2	BnaA02g14950D
						TIR2	BnaA02g14990D
						AGL12	BnaA02g15390D
						RLK	BnaA02g15610D
						FBR12	BnaA02g15630D
						RLK	BnaA02g15810D
						RLK	BnaA02g15820D
						RLK	BnaA02g15890D
						PSD	BnaA02g16040D
						HAP2C	BnaA02g16180D
						PIN1	BnaA02g16500D
						RLK	BnaA02g16700D
						LKP2	BnaA02g16710D
						RLK	BnaA02g16770D
						NL	BnaA02g16960D
						KASII	BnaA02g17050D
						LPAAT	BnaA02g17090D
						LPAAT	BnaA02g17170D
						CUC3	BnaA02g18100D
						AGF1	BnaA02g18130D
						LCAS	BnaA02g18280D
						ATGA2ox1	BnaA02g18900D
						LPCAT	BnaA02g19010D
						LUE1	BnaA02g19800D
						GA4H/GA3OX2	BnaA02g19810D
						ATGA3ox4	BnaA02g19820D
						RLK	BnaA02g20380D
						RLK	BnaA02g20440D
						RLK	BnaA02g20610D
						LD	BnaA02g20680D
						KAT5	BnaA02g20970D
						RLK	BnaA02g21110D
						LCAS	BnaA02g21860D
						RLK	BnaA02g21890D
						RLK	BnaA02g22210D
						RLK	BnaA02g22280D
						BRU1/TSK	BnaA02g22470D
		17.36-19.80	29	9B, 9S, 11Y	23	TX	BnaA02g24090D
						RLK	BnaA02g24120D
						TX	BnaA02g24180D
						NL	BnaA02g24190D
						TX	BnaA02g24200D
						TX	BnaA02g24210D
						NL	BnaA02g24220D
						NBS	BnaA02g24240D
						NL	BnaA02g24250D
						TX	BnaA02g24260D
						TX	BnaA02g24280D
						NL	BnaA02g24290D
						TN	BnaA02g24300D
						KASI	BnaA02g24400D
						CN	BnaA02g24410D
						RLK	BnaA02g24500D
						RLK	BnaA02g24510D
						RLP	BnaA02g24730D
						VAM3/SYP23	BnaA02g24770D
						RLK	BnaA02g26000D
						RLK	BnaA02g26190D
						EXS/EMS1	BnaA02g26260D
						TX	BnaA02g26650D
		19.80-21.50	23	10B, 7S, 6Y	9	PIN4	BnaA02g26940D
						AGL3	BnaA02g27250D
						AAPPT	BnaA02g27520D
						TX	BnaA02g27630D
						TEL1	BnaA02g27800D
						RLK	BnaA02g27890D
						FUS3	BnaA02g28280D
						RLK	BnaA02g28890D
						TRIP-1	BnaA02g28950D
		22.50-25.26	33	4B, 14S, 15Y	21	ACBP	BnaA02g31230D
						GA3/KO	BnaA02g31830D
						NL	BnaA02g31850D
						NL	BnaA02g31870D
						NL	BnaA02g31890D
						CN	BnaA02g31900D
						NL	BnaA02g31910D
						CN	BnaA02g31920D
						NBS	BnaA02g31940D
						NL	BnaA02g31970D
						KNAT3	BnaA02g32110D
						CYP83B1	BnaA02g32150D
						APRR5	BnaA02g32550D
						HUA2	BnaA02g33010D
						AML1	BnaA02g33080D
						ATCXE18	BnaA02g33270D
						SAC51	BnaA02g34160D
						MAF2/AGL31	BnaA02g34510D
						MAF4	BnaA02g34520D
						MAF5	BnaA02g34550D
						K2A18.4	BnaA02g34870D
	A3	0.63-6.75	139	6B, 28S, 105Y	53	RLK	BnaA03g01380D
						DWF3/CPD	BnaA03g01680D
						TC17	BnaA03g02330D
						BIM1	BnaA03g02340D
						RLK	BnaA03g02700D
						FLC	BnaA03g02820D
						HAD	BnaA03g02830D
						KNAT4	BnaA03g03190D
						RLK	BnaA03g03320D
						EMF1	BnaA03g03410D
						RLK	BnaA03g04350D
						FY	BnaA03g04360D
						AGL15	BnaA03g04490D
						CHS/TT4	BnaA03g04590D
						RLK	BnaA03g05240D
						GASA4	BnaA03g05320D
						RLK	BnaA03g06060D
						PIN5	BnaA03g06090D
						KAN	BnaA03g06110D
						RLP	BnaA03g06390D
						APY1	BnaA03g07010D
						RLK	BnaA03g07060D
						RLK	BnaA03g07410D
						BUD2	BnaA03g07430D
						RLK	BnaA03g07980D
						CNX/SIR4	BnaA03g08200D
						E2F1	BnaA03g08420D
						RLK	BnaA03g08860D
						VIP2	BnaA03g09310D
						STA1	BnaA03g09840D
						MSI1	BnaA03g09860D
						RLK	BnaA03g09870D
						RLK	BnaA03g09880D
						RLK	BnaA03g09890D
						VIN3	BnaA03g10310D
						EIR1/PIN2	BnaA03g10430D
						RLK	BnaA03g10560D
						RLK	BnaA03g10640D
						GAMT2	BnaA03g10950D
						RLK	BnaA03g11330D
						FH5	BnaA03g11760D
						DFL1	BnaA03g11840D
						RLK	BnaA03g12460D
						RLK	BnaA03g12540D
						RLK	BnaA03g12930D
						FRI	BnaA03g13320D
						RLK	BnaA03g13440D
						FAD3	BnaA03g13590D
						MAF1	BnaA03g13630D
						MCMT	BnaA03g13780D
						HSI2/VAL1	BnaA03g13980D
						RPT2	BnaA03g14030D
						RLK	BnaA03g14450D
		7.12-9.08	37	3B, 10S, 24Y	26	FES1	BnaA03g15630D
						RLK	BnaA03g15720D
						ATGA2ox3	BnaA03g15880D
						GPPS/GPS1	BnaA03g15920D
						IKU1	BnaA03g16140D
						E2F1	BnaA03g16490D
						RLK	BnaA03g16540D
						DOGT1	BnaA03g16820D
						DOGT1	BnaA03g16830D
						RAX2	BnaA03g16870D
						ATPGP1	BnaA03g16880D
						RLK	BnaA03g16910D
						RLK	BnaA03g17020D
						TTG2	BnaA03g17120D
						TTG2	BnaA03g17130D
						RLK	BnaA03g17220D
						RLK	BnaA03g17560D
						α-CT	BnaA03g17570D
						AUX1/MAP1	BnaA03g17600D
						EOL1	BnaA03g17680D
						ATHAP3B	BnaA03g18200D
						RLK	BnaA03g18510D
						RLK	BnaA03g18630D
						AUX1/MAP1	BnaA03g18790D
						ELF4	BnaA03g18840D
						ABI4	BnaA03g18970D
		11.40-12.47	15	5A, 2S, 8Y	4	STK	BnaA03g24210D
						RLK	BnaA03g24240D
						NL	BnaA03g25010D
						RLK	BnaA03g25630D
		12.94-13.13	10	1B, 2S, 7Y	1	PII	BnaA03g26470D
		13.13-14.18	21	2A, 3S, 16Y	11	RPK2	BnaA03g27730D
						TCP13/PTF1	BnaA03g27750D
						COL2	BnaA03g27860D
						RLK	BnaA03g27970D
						DWF7/STE1	BnaA03g28010D
						DWF7/STE1	BnaA03g28020D
						SAD	BnaA03g28050D
						FLK	BnaA03g28670D
						RLP	BnaA03g28760D
						ACBP	BnaA03g29000D
						HAP2B	BnaA03g29140D
		16.33-17.09	28	2A, 8S, 18Y	7	CUC1	BnaA03g33770D
						RLK	BnaA03g34110D
						RLK	BnaA03g34200D
						LPD	BnaA03g34340D
						PHYB	BnaA03g34390D
						TCP18/BRC1	BnaA03g34820D
						PLA2	BnaA03g34980D
		20.57-21.56	30	1A, 9S, 20Y	8	PP	BnaA03g41050D
						DGAT	BnaA03g41350D
						ETO1	BnaA03g41460D
						TWD1/UCU2	BnaA03g41590D
						RLK	BnaA03g42180D
						LPD	BnaA03g42400D
						NL	BnaA03g42720D
						OTHER	BnaA03g42730D
		21.56-25.56	46	2B, 13S, 31Y	19	RLK	BnaA03g43450D
						PLA2	BnaA03g44190D
						TN	BnaA03g44490D
						RLK	BnaA03g44650D
						AGL19	BnaA03g45650D
						AESP	BnaA03g45660D
						RLK	BnaA03g45870D
						ACBP	BnaA03g46540D
						PGI1	BnaA03g46570D
						AGL24	BnaA03g46780D
						NL	BnaA03g46970D
						ACP	BnaA03g47100D
						GA5/ATGA20ox1	BnaA03g47400D
						FATA	BnaA03g47660D
						PGP4	BnaA03g47690D
						RLK	BnaA03g48090D
						WES1	BnaA03g48550D
						RLK	BnaA03g48820D
						RLK	BnaA03g48960D
	A4	0.46-3.07	36	3B, 11S, 22Y	9	AGL13	BnaA04g00890D
						SHP2/AGL5	BnaA04g01810D
						LPAAT	BnaA04g02290D
						AGL18	BnaA04g02430D
						RLK	BnaA04g02560D
						RLK	BnaA04g03210D
						RLK	BnaA04g03400D
						KAR	BnaA04g03710D
						COP2/AMP1	BnaA04g03970D
		4.11-5.65	17	5B, 2S, 10Y	3	PDS	BnaA04g06150D
						CKI1	BnaA04g06260D
						COP9	BnaA04g06270D
		7.37-11.71	40	7B,7S, 26Y	24	RLK	BnaA04g08320D
						RLK	BnaA04g08330D
						RLK	BnaA04g09910D
						ERA2	BnaA04g10140D
						RLK	BnaA04g10380D
						GPDH	BnaA04g10450D
						RLK	BnaA04g11380D
						BR6ox2/CYP85A2	BnaA04g11490D
						ERA1	BnaA04g11810D
						RLK	BnaA04g11830D
						RLK	BnaA04g11840D
						RLK	BnaA04g11850D
						RLK	BnaA04g12650D
						RLK	BnaA04g12700D
						HAD	BnaA04g12710D
						RLK	BnaA04g12740D
						SVP	BnaA04g12990D
						RLK	BnaA04g13010D
						AGL17	BnaA04g13050D
						RLK	BnaA04g13130D
						RLK	BnaA04g13170D
						RLK	BnaA04g13260D
						RLK	BnaA04g13420D
						CLF/ICU1	BnaA04g13630D
		13.32-15.18	25	5B, 12S, 8Y	11	RLK	BnaA04g17010D
						FAD3	BnaA04g17150D
						MCMT	BnaA04g17370D
						HSI2/VAL1	BnaA04g17550D
						MWD22_26	BnaA04g17880D
						RLK	BnaA04g17920D
						RLK	BnaA04g17930D
						RLK	BnaA04g18770D
						ATM1	BnaA04g18810D
						RLK	BnaA04g19050D
						COP1	BnaA04g19110D
		16.35-16.73	15	1B, 4S, 10Y	3	DET2/DWF6	BnaA04g21780D
						AUX1/MAP1	BnaA04g21830D
						RLK	BnaA04g21920D
		17.36-17.58	12	1A, 3S, 8Y	6	RLK	BnaA04g23300D
						RLK	BnaA04g23350D
						RLK	BnaA04g23410D
						GPDH	BnaA04g23450D
						RLK	BnaA04g23630D
						RLK	BnaA04g23770D
	A5	3.49-5.29	40	5B, 12S, 23Y	24	AUX1/MAP1	BnaA05g06540D
						GPAT	BnaA05g06580D
						α-CT	BnaA05g06620D
						RLK	BnaA05g06820D
						RLK	BnaA05g07310D
						RAX2	BnaA05g07510D
						DOGT1	BnaA05g07580D
						STV1	BnaA05g07740D
						CN	BnaA05g07820D
						NL	BnaA05g07830D
						CN	BnaA05g07850D
						NL	BnaA05g07860D
						CN	BnaA05g07880D
						NL	BnaA05g07890D
						LCAS	BnaA05g07920D
						CN	BnaA05g07930D
						RLK	BnaA05g07960D
						FIS2	BnaA05g08350D
						IKU1	BnaA05g08730D
						RLK	BnaA05g08790D
						PHB	BnaA05g09120D
						PID	BnaA05g09150D
						GPPS/GPS1	BnaA05g09170D
						ATGA2ox3	BnaA05g09290D
		6.78-10.44	26	1B, 6S, 19Y	19	HSI2/VAL1	BnaA05g11980D
						MCMT	BnaA05g12180D
						RLK	BnaA05g12430D
						TNL	BnaA05g12520D
						TNL	BnaA05g12530D
						PHYC	BnaA05g12750D
						RLK	BnaA05g12830D
						RLK	BnaA05g13150D
						RLK	BnaA05g13380D
						MINI3/WRKY10	BnaA05g13660D
						ASIL1	BnaA05g14030D
						ARF2	BnaA05g14370D
						MUM4	BnaA05g14410D
						RLK	BnaA05g14820D
						LPAAT	BnaA05g15450D
						AtGA2ox7	BnaA05g15510D
						RLK	BnaA05g15590D
						BSU1	BnaA05g15720D
						DWF5/LE	BnaA05g15860D
		11.83-12.73	10	1B, 3S, 6Y	2	GCR1	BnaA05g17510D
						ATGA2OX4	BnaA05g17600D
		13.27-14.47	7	1B, 5S, 1Y	1	DELTA-VPE	BnaA05g18870D
		16.01-19.81	48	2B, 26S, 20Y	27	RLK	BnaA05g20760D
						VRN1	BnaA05g21140D
						PLA2	BnaA05g21240D
						LPAAT	BnaA05g21250D
						TSK/BRU1	BnaA05g21420D
						RLK	BnaA05g22010D
						RLK	BnaA05g22440D
						PHYB	BnaA05g22950D
						PDCT	BnaA05g23710D
						FATA	BnaA05g23790D
						HAS	BnaA05g24210D
						RLK	BnaA05g24480D
						TCP3	BnaA05g24520D
						MUM4	BnaA05g24780D
						WAG2	BnaA05g25100D
						CYP90D1	BnaA05g25680D
						CNL	BnaA05g25750D
						NL	BnaA05g25760D
						RLK	BnaA05g25860D
						BRL3	BnaA05g25910D
						PIE1	BnaA05g26370D
						RLK	BnaA05g26640D
						RB	BnaA05g26760D
						FAD2	BnaA05g26900D
						RLK	BnaA05g26920D
						GPAT	BnaA05g27110D
						GPAT	BnaA05g27130D
		20.22-20.82	37	1A, 24S, 12Y	4	PP	BnaA05g28920D
						RLK	BnaA05g29460D
						KOB1/ELB1	BnaA05g29650D
						GPDH	BnaA05g29950D
	A6	0.04-0.82	7	1A, 1S, 5Y	4	LAS/MOC1	BnaA06g00290D
						DEK1	BnaA06g00360D
						RLK	BnaA06g00610D
						MUM4	BnaA06g00900D
		2.77-3.36	26	7A, 1B, 18Y	5	YAB2	BnaA06g04870D
						FATB	BnaA06g04900D
						PHYA	BnaA06g05470D
						TX	BnaA06g05480D
						ATMPK1	BnaA06g06010D
		3.47-3.77	17	5A, 1B, 11Y	2	RLK	BnaA06g06430D
						RLK	BnaA06g06770D
		5.93-7.21	17	3B, 4S, 10Y	9	RLK	BnaA06g11450D
						RLK	BnaA06g11670D
						TN	BnaA06g11700D
						RLK	BnaA06g11800D
						RLK	BnaA06g11810D
						RLK	BnaA06g12130D
						RLK	BnaA06g13220D
						KASII	BnaA06g13360D
						BRI1/BES1	BnaA06g13460D
		7.21-8.33	24	1A, 8S, 15Y	5	BRI1/BES1	BnaA06g13620D
						ARF5/IAA	BnaA06g14040D
						ARF2	BnaA06g14090D
						PILS1	BnaA06g14780D
						RLP	BnaA06g15170D
		10.28-11.28	14	2A, 6S, 6Y	1	PHV	BnaA06g18550D
		12.88-13.78	5	1A, 2S, 2Y	2	RLK	BnaA06g20160D
						RLK	BnaA06g20220D
		15.85-16.89	5	1H, 2S, 2Y	5	RLK	BnaA06g22790D
						RLK	BnaA06g23450D
						CLE21	BnaA06g23740D
						MAF3	BnaA06g23990D
						MAF5	BnaA06g24000D
		17-19.58	33	5B, 13S, 15Y	19	IAA9	BnaA06g24570D
						RLK	BnaA06g24930D
						TTN5/ARL2	BnaA06g25260D
						KAR	BnaA06g25500D
						KAR	BnaA06g25540D
						ROP3	BnaA06g25560D
						RLK	BnaA06g26120D
						ATCXE18	BnaA06g26230D
						RLK	BnaA06g26570D
						RLK	BnaA06g26850D
						RLK	BnaA06g26930D
						APRR5	BnaA06g26980D
						RLK	BnaA06g27160D
						FPF1	BnaA06g27290D
						CYP83B1	BnaA06g27490D
						KNAT3	BnaA06g27560D
						GA3/KO	BnaA06g27960D
						RN	BnaA06g28360D
						RLK	BnaA06g28440D
		23.01-23.32	19	9B, 5S, 5Y	6	GAI/SLR1	BnaA06g34810D
						RLK	BnaA06g35030D
						PP	BnaA06g35100D
						RLK	BnaA06g35110D
						RLK	BnaA06g35180D
						LEC	BnaA06g35340D
		23.64-24.14	10	2B, 3S, 5Y	8	KASI	BnaA06g36060D
						KAT1	BnaA06g36090D
						CESA4	BnaA06g36370D
						PNH	BnaA06g36540D
						RLK	BnaA06g36740D
						RLK	BnaA06g36820D
						RLK	BnaA06g36910D
						COP8	BnaA06g36960D
	A7	0.28-0.37	3	1B, 1S, 1Y	1	HCT	BnaA07g00390D
		1.28-1.51	26	1A, 1B, 24Y	1	RLK	BnaA07g01730D
		1.63-2.13	43	3B, 1S, 39Y	2	RLK	BnaA07g02230D
						RLK	BnaA07g02390D
		2.23-3.23	31	2A, 1S, 28Y	4	MJB20.6	BnaA07g02670D
						ROP3	BnaA07g03030D
						RLK	BnaA07g03220D
						RLK	BnaA07g03430D
		8.97-9.33	5	1B, 2S,2Y	2	KAR	BnaA07g09030D
						FBR12	BnaA07g09420D
		9.36-10.11	7	1B, 2S, 4Y	1	PIN7	BnaA07g10150D
		11.11-11.41	14	3B, 1S, 10Y	11	LEC	BnaA07g10770D
						RLK	BnaA07g11020D
						RLK	BnaA07g11390D
						RLK	BnaA07g11510D
						ARF5/IAA	BnaA07g11660D
						RNL	BnaA07g11690D
						RNL	BnaA07g11700D
						RLK	BnaA07g11760D
						RLK	BnaA07g12580D
						PP	BnaA07g12610D
						SHI	BnaA07g12710D
		11.45-13.50	26	3B, 3S, 20Y	9	BAS1/CYP734A1	BnaA07g12890D
						CEN	BnaA07g13290D
						RLK	BnaA07g13780D
						RLK	BnaA07g13890D
						TOE1	BnaA07g13990D
						RLK	BnaA07g14090D
						RLK	BnaA07g14670D
						AXR6	BnaA07g14790D
						GPDH	BnaA07g15060D
		14.01-14.34	8	1A, 2S, 5Y	2	RLK	BnaA07g16760D
						RLK	BnaA07g16990D
		15.95-17.02	20	4B, 4S, 12Y	14	ARF17	BnaA07g20790D
						LCAS	BnaA07g20920D
						PILS1	BnaA07g21340D
						AGF1	BnaA07g21350D
						RLK	BnaA07g21460D
						TX	BnaA07g21540D
						NL	BnaA07g21550D
						RLK	BnaA07g21660D
						RLK	BnaA07g21740D
						BZR1	BnaA07g21900D
						LPAAT	BnaA07g21920D
						KASII	BnaA07g21940D
						RLK	BnaA07g21960D
						ATMPK1	BnaA07g22180D
		17.48-18.48	19	2A, 4S, 13Y	4	RLK	BnaA07g23630D
						PIN3	BnaA07g23670D
						RLK	BnaA07g24060D
						AP1/AGL7	BnaA07g24360D
		19.88-20.81	14	1B, 2S, 11Y	7	ATAGP19	BnaA07g27370D
						AP1/AGL7	BnaA07g27710D
						RLK	BnaA07g27920D
						RLK	BnaA07g28030D
						RLK	BnaA07g28050D
						PP2A	BnaA07g28500D
						ISE2/EMB25	BnaA07g28540D
		21.33-21.67	11	1B, 1S, 9Y	3	PSD	BnaA07g30300D
						RLK	BnaA07g30320D
						HAP2C	BnaA07g30460D
	A8	0.64-0.93	7	2A, 1B, 4Y	1	ASIL1	BnaA08g00940D
		8.53-9.63	72	2B, 59S, 11Y	4	RLK	BnaA08g08830D
						RLK	BnaA08g09020D
						RLP	BnaA08g10030D
						RLK	BnaA08g10090D
		12.81-13.50	19	4B, 9S, 6Y	7	ATAPP1	BnaA08g15420D
						COP3/HLS1	BnaA08g15700D
						ANT	BnaA08g15790D
						AGL21	BnaA08g15900D
						RLK	BnaA08g16230D
						RLK	BnaA08g16420D
						DWF2/BRI1	BnaA08g16520D
		14.50-14.82	18	1B, 8S, 9Y	1	KAR	BnaA08g19070D
		16.24-16.87	6	1A, 2S, 3Y	5	RLP	BnaA08g22330D
						MBD9	BnaA08g23160D
						CYP72C1/SOB7	BnaA08g23390D
						AVP1	BnaA08g23780D
						WIN1	BnaA08g23880D
		18-18.37	5	1A, 1S, 3Y	4	FATB	BnaA08g26890D
						YAB2	BnaA08g26920D
						ATGA2ox6	BnaA08g27130D
						RLK	BnaA08g27540D
		18.52-18.67	7	2B, 1S, 4Y	2	AXR1	BnaA08g28200D
						5PTASE13	BnaA08g28320D
	A9	0.52-0.78	15	1A, 5S, 9Y	4	AXR6	BnaA09g00890D
						GA1	BnaA09g01090D
						ABP1	BnaA09g01190D
						RLK	BnaA09g01450D
		1.21-1.48	15	1A, 7S, 7Y	4	MDR11	BnaA09g02390D
						BR6ox2/CYP85A2	BnaA09g02720D
						RLK	BnaA09g02790D
						SLY2/SNE	BnaA09g02870D
		3.32-4.53	51	1H, 35S, 15Y	9	NPH3/RPT3	BnaA09g06800D
						RLK	BnaA09g07060D
						IAA9	BnaA09g07160D
						ETO2	BnaA09g07210D
						RLP	BnaA09g07840D
						NL	BnaA09g08110D
						K2A18.4	BnaA09g08160D
						OTHER	BnaA09g08270D
						FAE	BnaA09g08660D
		22.80-25.27	43	10B, 13S, 20Y	17	KNAT2	BnaA09g31100D
						RLK	BnaA09g31150D
						ICK2/KRP2	BnaA09g31270D
						DWF4/CYP90B1	BnaA09g31290D
						PP	BnaA09g31580D
						CNL	BnaA09g31750D
						ROP3	BnaA09g31890D
						RLK	BnaA09g32180D
						NL	BnaA09g32190D
						TX	BnaA09g32200D
						OTHER	BnaA09g32210D
						RLK	BnaA09g32300D
						ETO1	BnaA09g32330D
						TWD1/UCU2	BnaA09g32520D
						STV1	BnaA09g33390D
						RLK	BnaA09g33570D
						WRI1	BnaA09g34250D
		26.57-27.13	13	4B, 4S, 5Y	4	LPAAT	BnaA09g36950D
						NL	BnaA09g37230D
						RLK	BnaA09g37280D
						PIF5/PIL6	BnaA09g37540D
		28.93-30.79	66	4B, 29S, 33Y	8	ICK1	BnaA09g41990D
						GH3.3	BnaA09g42140D
						RLK	BnaA09g42260D
						SVP	BnaA09g42480D
						HAD	BnaA09g42770D
						FVE	BnaA09g44120D
						BRI1/BES1	BnaA09g44210D
						RLK	BnaA09g44270D
		33.49-33.82	21	1B, 11S, 9Y	1	RLK	BnaA09g51310D
	A10	1.64-2.41	19	1A, 5S, 13Y	3	RLK	BnaA10g03460D
						5PTASE13	BnaA10g03830D
						POM1	BnaA10g03880D
		2.64-4.23	16	3B, 6S, 7Y	2	PGI1	BnaA10g05530D
						FRI	BnaA10g05850D
		5.98-10.27	33	2B, 15S, 16Y	21	RLK	BnaA10g07650D
						ATGA20ox2	BnaA10g07740D
						EMF2	BnaA10g08130D
						VRN2	BnaA10g08150D
						FH5	BnaA10g08460D
						SEU	BnaA10g08930D
						RLK	BnaA10g09120D
						FATB	BnaA10g09300D
						TN	BnaA10g09460D
						RLK	BnaA10g09500D
						TRN1	BnaA10g09660D
						RLK	BnaA10g09870D
						TN	BnaA10g10000D
						CLF/ICU1	BnaA10g10150D
						RLK	BnaA10g10380D
						RLK	BnaA10g10430D
						EIR1/PIN2	BnaA10g11110D
						RLK	BnaA10g11120D
						EOL2	BnaA10g11800D
						RLK	BnaA10g11930D
						STA1	BnaA10g12020D
		10.48-11.21	27	2A, 5S, 20Y	9	RLK	BnaA10g12890D
						RLK	BnaA10g12900D
						TOE2	BnaA10g12950D
						ARF4	BnaA10g13260D
						GPAT	BnaA10g13450D
						REV/IFL1	BnaA10g13520D
						RAX1	BnaA10g13590D
						OTHER	BnaA10g13610D
						β-CT	BnaA10g13960D
		11.52-11.78	14	1H, 4S, 9Y	4	CNX/SIR4	BnaA10g14580D
						RLK	BnaA10g14640D
						RLK	BnaA10g14660D
						RLK	BnaA10g14840D
		14-14.39	25	3B, 6S, 16Y	1	RLK	BnaA10g20110D
	C1	0.08-0.12	6	2B, 2S, 2Y	1	CESA2	BnaC01g00330D
		0.33-1.33	16	5B, 1S, 10Y	9	AGL21	BnaC01g01080D
						RLK	BnaC01g01280D
						ANT	BnaC01g01290D
						AUR3/BRU6	BnaC01g01570D
						AP2	BnaC01g01710D
						RLK	BnaC01g02060D
						ATAPP1	BnaC01g02090D
						ROT3/CYP90C1	BnaC01g02330D
						STY2	BnaC01g02360D
		1.93-2.16	13	4B, 1S, 8Y	2	ADC2	BnaC01g03710D
						FAE	BnaC01g04130D
		2.46-3.09	15	6A, 3S, 6Y	8	BAK1	BnaC01g04780D
						APM1	BnaC01g05150D
						ATH1	BnaC01g05260D
						RLK	BnaC01g05390D
						RLK	BnaC01g05400D
						MAX4/CCD8	BnaC01g05420D
						RLK	BnaC01g05460D
						MAX4/CCD8	BnaC01g05600D
		4.45-6.04	10	1B, 4S, 5Y	9	VIP3	BnaC01g08630D
						RLK	BnaC01g08730D
						RLP	BnaC01g08930D
						PLA2	BnaC01g09050D
						PLA2	BnaC01g09360D
						RLK	BnaC01g09670D
						RLK	BnaC01g09980D
						RLK	BnaC01g10040D
						RLP	BnaC01g10090D
		6.39-6.77	8	2B, 2S, 4Y	1	NL	BnaC01g10890D
		9.21-14.12	31	6B, 7S, 18Y	16	RLK	BnaC01g14230D
						AGL19	BnaC01g14430D
						AESP	BnaC01g14470D
						RLK	BnaC01g14500D
						CTR1	BnaC01g15500D
						LCAS	BnaC01g15670D
						SLY1/GID2	BnaC01g16070D
						ACBP	BnaC01g16110D
						PGI1	BnaC01g16150D
						AGL24	BnaC01g16370D
						ACP	BnaC01g16980D
						GA5/ATGA20ox1	BnaC01g17380D
						FWA	BnaC01g17410D
						CNL	BnaC01g17680D
						GAMT1	BnaC01g18470D
						WES1	BnaC01g19430D
		28.51-30.50	7	3B, 2S, 2Y	2	RLK	BnaC01g30390D
						RLK	BnaC01g31150D
		33-34	10	1A, 5S, 4Y	3	LPAAT	BnaC01g33800D
						TCP18/BRC1	BnaC01g34090D
						RLK	BnaC01g34580D
		35.97-36.84	11	1A, 4S, 6Y	1	CYP90D1	BnaC01g37470D
		37-38.07	7	3B, 2S, 2Y	1	PIE1	BnaC01g38240D
	C2	0.53-5.16	67	11B, 13S, 43Y	26	RLK	BnaC02g01510D
						ATGA20ox4	BnaC02g01710D
						DWF3/CPD	BnaC02g02210D
						CESA3	BnaC02g02440D
						TFL1	BnaC02g02900D
						PP	BnaC02g03380D
						RLK	BnaC02g03410D
						EMF1	BnaC02g03860D
						RLK	BnaC02g03870D
						RLK	BnaC02g03940D
						RLK	BnaC02g03990D
						FY	BnaC02g04790D
						PDAT	BnaC02g04910D
						CHS/TT4	BnaC02g05070D
						CYP724A1	BnaC02g05330D
						CYP724A1	BnaC02g05340D
						RLK	BnaC02g05600D
						F1M20.35	BnaC02g05960D
						RLP	BnaC02g06250D
						COL1	BnaC02g06280D
						KAN	BnaC02g06680D
						RLK	BnaC02g08640D
						RLP	BnaC02g08710D
						RLP	BnaC02g08730D
						ACL5	BnaC02g08800D
						RLK	BnaC02g08820D
		5.47-6.81	15	4B, 6S, 5Y	4	MSI1	BnaC02g10840D
						TTL	BnaC02g10850D
						RLK	BnaC02g11050D
						RLK	BnaC02g11350D
		7.75-13.27	24	2B, 10S, 11Y	18	PDCT	BnaC02g13150D
						RLK	BnaC02g13840D
						CUC2	BnaC02g13890D
						PP	BnaC02g14100D
						RLK	BnaC02g14300D
						RLK	BnaC02g14380D
						ATGA20ox2	BnaC02g15510D
						RLK	BnaC02g15520D
						RLK	BnaC02g15550D
						RLK	BnaC02g15560D
						MWD22_26	BnaC02g15850D
						EMF2	BnaC02g15870D
						OTHER	BnaC02g17220D
						RLK	BnaC02g17480D
						RLK	BnaC02g17490D
						RLK	BnaC02g17510D
						RLK	BnaC02g17620D
						RLK	BnaC02g17640D
		14.27-17.31	13	2B, 6S, 5Y	13	RLK	BnaC02g18480D
						BRC2/TCP12	BnaC02g18540D
						KAT2	BnaC02g18580D
						RLK	BnaC02g18850D
						NBS	BnaC02g18990D
						RLK	BnaC02g19600D
						KNAT2	BnaC02g19900D
						TIR2	BnaC02g19980D
						RLK	BnaC02g20280D
						RLP	BnaC02g20350D
						RLK	BnaC02g20400D
						PIN3	BnaC02g20430D
						RLK	BnaC02g20500D
		19.78-20.78	5	1B, 2S, 2Y	4	RLK	BnaC02g23040D
						LUE1	BnaC02g23170D
						GA4H/GA3OX2	BnaC02g23180D
						ATGA3ox4	BnaC02g23190D
		22.12-30.99	24	3A, 9S, 12Y	21	RLK	BnaC02g25100D
						LPCAT	BnaC02g25190D
						RLK	BnaC02g26030D
						RLK	BnaC02g26050D
						RLK	BnaC02g26100D
						RLK	BnaC02g26620D
						LD	BnaC02g27000D
						GAMMA-TIP1	BnaC02g27930D
						RLK	BnaC02g27980D
						BKI1	BnaC02g28720D
						RLK	BnaC02g28820D
						LCAS	BnaC02g28920D
						SIR5	BnaC02g29310D
						TNL	BnaC02g29700D
						TX	BnaC02g29710D
						NL	BnaC02g29720D
						TX	BnaC02g29730D
						RLK	BnaC02g29790D
						RLP	BnaC02g29800D
						TX	BnaC02g29850D
						TX	BnaC02g29860D
		34.51-35.02	5	1A, 1S, 3Y	1	KASI	BnaC02g32230D
		35.08-38.99	13	1A, 6S, 8Y	14	VAM3/SYP22	BnaC02g32860D
						RLK	BnaC02g32950D
						RLK	BnaC02g33190D
						TX	BnaC02g33660D
						OTHER	BnaC02g33680D
						CYP88A3/KAO1	BnaC02g34230D
						KAO2/CYP88A4	BnaC02g34230D
						TX	BnaC02g34440D
						RLK	BnaC02g34610D
						RLK	BnaC02g34790D
						AGL3	BnaC02g35110D
						RLK	BnaC02g35430D
						AAPPT	BnaC02g35520D
						TEL1	BnaC02g35930D
		42.42-43.83	24	2B, 9S, 13Y	4	ACBP	BnaC02g39790D
						RLK	BnaC02g40460D
						RLK	BnaC02g40480D
						KNAT3	BnaC02g40790D
	C3	0.06-0.37	5	2B, 2S, 1Y	3	OSH1	BnaC03g00180D
						RLK	BnaC03g00190D
						RLK	BnaC03g00210D
		2.45-3.08	12	4B, 4S, 4Y	5	HAP2A	BnaC03g05640D
						RLP	BnaC03g05760D
						FY	BnaC03g05900D
						AGL15	BnaC03g06030D
						CHS/TT4	BnaC03g06120D
		4.02-4.94	16	1B, 8S, 7Y	8	RLK	BnaC03g08730D
						APY1	BnaC03g08890D
						BUD2	BnaC03g09400D
						RLK	BnaC03g09870D
						RLK	BnaC03g09880D
						RLK	BnaC03g09900D
						PLA2	BnaC03g10140D
						RLK	BnaC03g10220D
		5.94-12.61	67	9B, 21S, 37Y	43	STA1	BnaC03g12470D
						MSI1	BnaC03g12490D
						VIN3	BnaC03g12980D
						RLK	BnaC03g13010D
						RLK	BnaC03g13080D
						EIR1/PIN2	BnaC03g13120D
						GAMT2	BnaC03g13660D
						RLK	BnaC03g14210D
						FH5	BnaC03g14440D
						DFL1	BnaC03g14570D
						RLK	BnaC03g14990D
						RLK	BnaC03g15290D
						RLK	BnaC03g15850D
						FRI	BnaC03g16130D
						FAD3	BnaC03g16520D
						MCMT	BnaC03g16690D
						TNL	BnaC03g16790D
						HSI2/VAL1	BnaC03g16940D
						RPT2	BnaC03g16990D
						RLK	BnaC03g17210D
						RLK	BnaC03g17400D
						RLK	BnaC03g17650D
						RLK	BnaC03g17780D
						RLK	BnaC03g17920D
						RLK	BnaC03g18300D
						KAT2	BnaC03g18470D
						FES1	BnaC03g18830D
						ATGA20X2	BnaC03g19010D
						GPPS/GPS1	BnaC03g19050D
						RLK	BnaC03g19250D
						RLK	BnaC03g19370D
						RLK	BnaC03g19510D
						E2F1	BnaC03g19870D
						STV1	BnaC03g20270D
						RAX2	BnaC03g20340D
						ATPGP1	BnaC03g20400D
						TTG2	BnaC03g20650D
						α-CT	BnaC03g21010D
						ATGA2ox1	BnaC03g21150D
						EOL1	BnaC03g21230D
						ATHAP3B	BnaC03g21730D
						RLK	BnaC03g21770D
						RLK	BnaC03g21780D
		13.69-20.18	33	6B, 7S, 20Y	30	RLK	BnaC03g24370D
						RLK	BnaC03g24390D
						SSI2/FAB2	BnaC03g24420D
						YAB1/FIL	BnaC03g25170D
						LPCAT	BnaC03g25360D
						CN	BnaC03g25820D
						NBS	BnaC03g25830D
						OTHER	BnaC03g25970D
						TOE1	BnaC03g26480D
						YAB5	BnaC03g26690D
						NL	BnaC03g26780D
						RLK	BnaC03g26910D
						MAX1/CYP711A1	BnaC03g26960D
						PGI1	BnaC03g27480D
						RLK	BnaC03g27570D
						RLK	BnaC03g27590D
						RLK	BnaC03g27690D
						RLK	BnaC03g27790D
						RLK	BnaC03g29080D
						RLK	BnaC03g29180D
						RLK	BnaC03g29800D
						RLP	BnaC03g29850D
						ABP1	BnaC03g30470D
						GA1	BnaC03g30630D
						EOL1	BnaC03g30750D
						AXR6	BnaC03g30850D
						PII	BnaC03g31330D
						RPK2	BnaC03g32770D
						TCP13/PTF1	BnaC03g32790D
						COL2	BnaC03g32910D
		20.45-22.98	15	3B, 3S, 9Y	8	FLK	BnaC03g33790D
						ACBP	BnaC03g34240D
						FLD	BnaC03g36510D
						FAD3	BnaC03g37090D
						SPY	BnaC03g37230D
						RLK	BnaC03g37300D
						RLK	BnaC03g37400D
						RB	BnaC03g37490D
		23.98-27.50	19	4B, 2S, 13Y	17	RLP	BnaC03g38910D
						CUC1	BnaC03g38960D
						PDCT	BnaC03g39290D
						CNL	BnaC03g39710D
						LPD	BnaC03g39780D
						PHYB	BnaC03g39830D
						NBS	BnaC03g39840D
						RLK	BnaC03g40010D
						RLK	BnaC03g40420D
						NBS	BnaC03g40440D
						VRN1	BnaC03g40730D
						RLK	BnaC03g40910D
						TX	BnaC03g41810D
						CNL	BnaC03g42310D
						TX	BnaC03g42330D
						NL	BnaC03g42350D
						RLK	BnaC03g42700D
		28.50-31.21	13	4B, 3S, 6Y	12	COV1	BnaC03g44060D
						LCAS	BnaC03g44430D
						ABI3	BnaC03g44820D
						AHK2	BnaC03g44990D
						CRE1/AHK4	BnaC03g44990D
						ELF8	BnaC03g45020D
						ER	BnaC03g45040D
						FAE	BnaC03g45680D
						RLK	BnaC03g45700D
						RLK	BnaC03g46080D
						FAE	BnaC03g46130D
						FAE	BnaC03g46140D
		31.36-31.61	5	2B, 1S, 2Y	1	RLK	BnaC03g46610D
		32.32-33.45	13	4A, 2B, 7Y	7	KAT2	BnaC03g47990D
						ROP3	BnaC03g48060D
						KAR	BnaC03g48080D
						KAR	BnaC03g48130D
						RLK	BnaC03g48210D
						PP2A	BnaC03g48230D
						TTN5/ARL2	BnaC03g48380D
		34.90-36.27	7	3B, 1S, 3Y	6	RLK	BnaC03g50410D
						RLK	BnaC03g50430D
						ATHAP5A	BnaC03g50810D
						NDPK2	BnaC03g51050D
						RLK	BnaC03g51310D
						ELF5	BnaC03g51580D
		38.94-39.94	12	2B, 3S,7Y	1	PDAT	BnaC03g53830D
		41.21-41.40	8	2B, 2S, 4Y	1	RLK	BnaC03g54190D
		46.52-49.82	18	3B, 9S, 6Y	17	FBR12	BnaC03g57360D
						NL	BnaC03g57380D
						TNL	BnaC03g57400D
						TNL	BnaC03g57420D
						TNL	BnaC03g57430D
						SEP3/AGL9	BnaC03g57540D
						RLK	BnaC03g57740D
						RLK	BnaC03g57830D
						RLP	BnaC03g58340D
						RLK	BnaC03g58590D
						TX	BnaC03g58680D
						β-PDH	BnaC03g59130D
						ATGA20X2	BnaC03g59610D
						RLK	BnaC03g59810D
						NL	BnaC03g60240D
						DWF2/BRI1	BnaC03g60590D
						RLK	BnaC03g60730D
		50.17-50.71	5	1A, 1B, 3S	3	RLK	BnaC03g61240D
						ANT	BnaC03g61270D
						COP3/HLS1	BnaC03g61370D
		55.18-56.52	94	3A, 86S, 5Y	5	ADC2	BnaC03g65810D
						FAE	BnaC03g65980D
						FAE	BnaC03g66040D
						BAK1	BnaC03g66580D
						APM1	BnaC03g66770D
		58.10-59.51	22	2A, 17S, 3Y	3	DWF5/LE	BnaC03g68620D
						T7H20.40	BnaC03g68800D
						ATHB-15	BnaC03g69040D
	C4	0.40-1.26	7	2A, 2B, 3Y	1	CCA1	BnaC04g00590D
		1.92-2.10	8	1A, 5B, 2S	3	RLK	BnaC04g02590D
						RLK	BnaC04g02790D
						FPA	BnaC04g02920D
		2.32-3.21	10	1A, 7B, 2Y	1	ARL	BnaC04g03310D
		4.63-4.90	7	3B, 1S, 3Y	2	ATHAP3B	BnaC04g06490D
						RLK	BnaC04g06770D
		5.70-6.70	11	2A, 4B, 5Y	5	RLK	BnaC04g08070D
						RAX2	BnaC04g08340D
						DOGT1	BnaC04g08450D
						RLK	BnaC04g08530D
						STV1	BnaC04g08700D
		8.36-10.13	13	6B, 4S, 3Y	7	KAT2	BnaC04g11470D
						COP1	BnaC04g11750D
						ATM1	BnaC04g12330D
						KAO2/CYP88A4	BnaC04g12350D
						AXL	BnaC04g12390D
						RLK	BnaC04g12430D
						CCT	BnaC04g12520D
		11.17-12.87	12	8B, 2S, 2Y	7	RLK	BnaC04g14230D
						RPT2	BnaC04g14260D
						HSI2/VAL1	BnaC04g14350D
						RLK	BnaC04g14400D
						MCMT	BnaC04g14590D
						FAD3	BnaC04g14820D
						TSF	BnaC04g14850D
		14.97-16.44	20	9B, 5S, 6Y	6	BAS1/CYP734A1	BnaC04g17240D
						GAI/SLR1	BnaC04g17250D
						RLK	BnaC04g17360D
						LCAS	BnaC04g17460D
						PP	BnaC04g17600D
						COP8	BnaC04g17680D
		17.44-20.66	18	10B, 4S, 4Y	1	RLK	BnaC04g19270D
		20.70-21.83	14	10B, 1S, 3Y	4	TX	BnaC04g19990D
						RLK	BnaC04g20090D
						KNAT7	BnaC04g20110D
						FKD1	BnaC04g20730D
		25.04-26.04	9	5B, 1S, 3Y	2	RLK	BnaC04g24100D
						AGL18	BnaC04g24260D
		32.29-34.09	10	2B, 3S, 5Y	4	RLK	BnaC04g30810D
						RLK	BnaC04g31390D
						RLK	BnaC04g32040D
						ERA1	BnaC04g32260D
		34.59-35.96	8	2B, 3S, 3Y	7	RLK	BnaC04g32950D
						ATAGP19	BnaC04g32980D
						RLK	BnaC04g33020D
						RLK	BnaC04g33030D
						RLK	BnaC04g33090D
						RLK	BnaC04g33270D
						BR6OX1	BnaC04g34320D
		36.07-36.91	9	1A, 2B, 6Y	6	RLK	BnaC04g34510D
						CUC1	BnaC04g34520D
						HAD	BnaC04g34640D
						SVP	BnaC04g35060D
						AGL17	BnaC04g35150D
						RLK	BnaC04g35210D
		37.97-38.84	6	2B, 1S, 3Y	1	RLK	BnaC04g36650D
		40.25-42.73	19	3B, 8S, 8Y	7	RLK	BnaC04g39530D
						RLK	BnaC04g39860D
						RLK	BnaC04g39980D
						FAD3	BnaC04g40760D
						MCMT	BnaC04g40990D
						MCMT	BnaC04g41000D
						HSI2/VAL1	BnaC04g41110D
		44.35-46.32	24	3A, 10S, 11Y	10	RLK	BnaC04g44420D
						RLP	BnaC04g45130D
						RLK	BnaC04g45420D
						DET2/DWF6	BnaC04g45630D
						GPAT	BnaC04g45690D
						AUX1/MAP1	BnaC04g45700D
						RLK	BnaC04g45830D
						RLK	BnaC04g45920D
						ICK2/KRP2	BnaC04g46000D
						HOS1	BnaC04g46650D
	C5	3.44-3.95	12	2B, 2S, 8Y	6	PIF3	BnaC05g07080D
						TX	BnaC05g07450D
						RLP	BnaC05g07460D
						RLK	BnaC05g07530D
						ATMPK1	BnaC05g07560D
						AAP8	BnaC05g07760D
		5.66-7.46	10	2B, 4S, 4Y	6	RLK	BnaC05g10390D
						WIN1	BnaC05g11660D
						GA4/ATGA3ox1	BnaC05g11920D
						AVP1	BnaC05g11930D
						BUS1/CYP79F1	BnaC05g12520D
						ABA3	BnaC05g12650D
		8.10-9.57	13	3B, 6S, 4Y	3	RLK	BnaC05g14180D
						KASII	BnaC05g14920D
						ARF5/IAA	BnaC05g15390D
		10.73-12.31	13	3B, 7S, 3Y	2	GI	BnaC05g18020D
						BAS1/CYP734A1	BnaC05g18290D
		13.31-16.28	14	2B, 4S, 8Y	7	FBR12	BnaC05g20200D
						PFT1	BnaC05g20570D
						RLP	BnaC05g20730D
						RLK	BnaC05g20780D
						KAR	BnaC05g21140D
						SEP3/AGL9	BnaC05g21200D
						RLK	BnaC05g21830D
		17.44-18.44	5	1A, 3S, 1Y	1	PHV	BnaC05g23470D
		24.82-25.72	4	1B, 2S, 1Y	2	RLK	BnaC05g27670D
						KAR	BnaC05g27730D
		38.13-39.13	7	2A, 1S, 4Y	4	BRL3	BnaC05g39990D
						RB	BnaC05g40780D
						FAD2	BnaC05g40970D
						GPAT	BnaC05g41250D
		39.45-39.82	12	1A, 3S, 8Y	1	FAD3	BnaC05g42010D
		42.56-42.88	9	1A, 6S, 2Y	5	RGL2	BnaC05g47760D
						DWF7/STE1	BnaC05g48230D
						SAD	BnaC05g48250D
						SEP2	BnaC05g48320D
						BIG	BnaC05g48370D
	C6	2.11-2.62	4	1A, 1S, 2Y	1	ACC	BnaC06g01580D
		6.48-7.27	7	1A, 2S, 4Y	1	MUM4	BnaC06g06370D
		14.74-15.74	3	1B, 1S, 1Y	1	RLK	BnaC06g12800D
		17.90-18.95	12	1A, 4S, 7Y	2	WRI1	BnaC06g15140D
						SMZ	BnaC06g15540D
		20.40-21.40	40	4A, 4S, 32Y	1	RLP	BnaC06g18120D
		21.92-28.27	63	7B, 11S, 45Y	24	LCAS	BnaC06g20910D
						RLK	BnaC06g20950D
						RLK	BnaC06g21390D
						RLK	BnaC06g21460D
						F14G6.13	BnaC06g21810D
						AGF1	BnaC06g21820D
						RLK	BnaC06g21880D
						LPAAT	BnaC06g22630D
						KASII	BnaC06g22680D
						RLK	BnaC06g23460D
						ATMKK7/BUD1	BnaC06g23550D
						RLK	BnaC06g23750D
						RLK	BnaC06g23970D
						RLK	BnaC06g23980D
						RLK	BnaC06g24020D
						RLK	BnaC06g24030D
						RLK	BnaC06g24040D
						RLK	BnaC06g24350D
						PIN3	BnaC06g24400D
						RLK	BnaC06g24570D
						AP1/AGL7	BnaC06g25500D
						PIS1	BnaC06g26180D
						RLK	BnaC06g26600D
						RLK	BnaC06g26680D
		29.29-36.52	144	34B, 21S, 89Y	36	RLK	BnaC06g28050D
						RLK	BnaC06g28360D
						RLK	BnaC06g28410D
						TN	BnaC06g28990D
						PIS1	BnaC06g29160D
						RLK	BnaC06g29350D
						BRC2/TCP12	BnaC06g29550D
						AP1/AGL7	BnaC06g29980D
						RLK	BnaC06g30010D
						RLK	BnaC06g30030D
						ATAGP19	BnaC06g30350D
						RLK	BnaC06g30860D
						RLK	BnaC06g30970D
						PP2A	BnaC06g31070D
						ISE2/EMB25	BnaC06g31150D
						F23N20.8	BnaC06g32240D
						AGL12	BnaC06g32640D
						CK	BnaC06g32670D
						PSD	BnaC06g33750D
						RLK	BnaC06g33940D
						HAP2C	BnaC06g33980D
						GAMMA-TIP1	BnaC06g34100D
						T9L24.44	BnaC06g34300D
						NL	BnaC06g34410D
						RLK	BnaC06g34480D
						RLK	BnaC06g34830D
						CK	BnaC06g35230D
						KASII	BnaC06g35760D
						BZR1	BnaC06g35880D
						CUC3	BnaC06g37170D
						HMG1	BnaC06g37290D
						PIN6	BnaC06g37850D
						EFS	BnaC06g38010D
						ARF17	BnaC06g38360D
						ATGA2ox1	BnaC06g38910D
						LPCAT	BnaC06g39090D
	C7	18.38-18.60	3	1B, 1S, 1Y	2	RLK	BnaC07g12940D
						RLK	BnaC07g13040D
		25.45-25.87	4	1B, 2S, 1Y	2	TX	BnaC07g18980D
						KASI	BnaC07g19000D
		27.30-27.84	3	1A, 1B, 1Y	2	GAI/SLR1	BnaC07g20900D
						RLK	BnaC07g21000D
		28.30-28.92	8	1B, 4S, 3Y	1	RLK	BnaC07g22250D
		31.17-33.90	10	2B, 3S, 5Y	11	RLK	BnaC07g25100D
						RLK	BnaC07g25570D
						RLK	BnaC07g25810D
						RLK	BnaC07g25820D
						RLK	BnaC07g25880D
						BR6ox2/CYP85A2	BnaC07g25950D
						RLK	BnaC07g26120D
						RLK	BnaC07g26930D
						FLP1	BnaC07g26970D
						ATGID1a	BnaC07g27790D
						RLK	BnaC07g28010D
		35.45-35.85	14	1A, 9S, 4Y	2	RLK	BnaC07g31580D
						ICK2/KRP2	BnaC07g31840D
		36.24-36.78	12	1B, 5S, 6Y	7	TN	BnaC07g32990D
						TX	BnaC07g33030D
						TX	BnaC07g33040D
						TX	BnaC07g33060D
						RLK	BnaC07g33160D
						RLK	BnaC07g33280D
						PLS	BnaC07g33580D
		36.78-37.20	12	1B, 5S, 6Y	1	RLK	BnaC07g34150D
		39.07-40.19	16	1B, 4S, 12Y	7	RLK	BnaC07g37360D
						AESP	BnaC07g37760D
						RLK	BnaC07g37950D
						RLK	BnaC07g38400D
						ACBP	BnaC07g38820D
						PGI1	BnaC07g38860D
						AGL24	BnaC07g38990D
		42.32-43.26	4	1A, 2S, 1Y	7	PKL	BnaC07g43570D
						HSL1/VAL2	BnaC07g43620D
						KNAT5	BnaC07g43650D
						CESA1	BnaC07g43790D
						ATH1	BnaC07g44050D
						BAK1	BnaC07g44250D
						AGL16	BnaC07g44870D
		43.61-44.21	5	1B, 1S, 3Y	2	ROP3	BnaC07g45900D
						COP3/HLS1	BnaC07g46600D
	C8	2.90-3.04	7	2B, 4S, 1Y	1	DHLAT	BnaC08g03220D
		7.70-8.25	6	3B, 2S, 1Y	1	CYP83B1	BnaC08g05690D
		9.09-9.34	5	3B, 1S, 1Y	1	ACC	BnaC08g06560D
		20.03-20.80	11	4B, 4S, 3Y	3	DDF1	BnaC08g15650D
						WIN1	BnaC08g16630D
						AVP1	BnaC08g16730D
		20.89-22.68	14	2B, 3S, 9Y	7	RLP	BnaC08g17620D
						TX	BnaC08g17780D
						NBS	BnaC08g17790D
						RLP	BnaC08g18690D
						BRI1/BES1	BnaC08g18770D
						ARF5/IAA	BnaC08g19040D
						CNL	BnaC08g19640D
		23.88-27.79	13	2B, 6S, 5Y	14	RLK	BnaC08g21390D
						ROP3	BnaC08g22710D
						ETO1	BnaC08g23100D
						TWD1/UCU2	BnaC08g23390D
						RLK	BnaC08g23450D
						RLK	BnaC08g23680D
						STV1	BnaC08g24200D
						STV1	BnaC08g24220D
						NL	BnaC08g24510D
						RLK	BnaC08g24910D
						WRI1	BnaC08g25150D
						COP2/AMP1	BnaC08g25470D
						SNZ	BnaC08g25840D
						KAR	BnaC08g26120D
		29.60-30.85	17	4B, 6S, 7Y	4	PIF5/PIL6	BnaC08g29580D
						FPA	BnaC08g29740D
						RLK	BnaC08g29950D
						RLK	BnaC08g30190D
		31.40-31.81	13	3B, 5S, 5Y	8	TIR1	BnaC08g32660D
						ER	BnaC08g32980D
						ER	BnaC08g33020D
						GPA1	BnaC08g33050D
						RLP	BnaC08g33170D
						TN	BnaC08g33180D
						NL	BnaC08g33190D
						ELF3	BnaC08g33210D
		32.02-37.71	42	6B, 16S, 20Y	31	RLK	BnaC08g33930D
						RLK	BnaC08g34170D
						GH3.3	BnaC08g34560D
						RLP	BnaC08g34760D
						SVP	BnaC08g34920D
						FVE	BnaC08g36680D
						BRI1/BES1	BnaC08g36760D
						RLK	BnaC08g37150D
						RLK	BnaC08g37310D
						RLK	BnaC08g37700D
						RLP	BnaC08g37800D
						CYP72C1/SOB7	BnaC08g38010D
						CYP72C1/SOB7	BnaC08g38040D
						AVP1	BnaC08g38730D
						GA4/ATGA3ox1	BnaC08g38810D
						AAPPT	BnaC08g40270D
						DDF1	BnaC08g41070D
						AAP8	BnaC08g42410D
						AAP8	BnaC08g42420D
						AAP8	BnaC08g42430D
						IKU2	BnaC08g42450D
						PHYA	BnaC08g42660D
						MYB61	BnaC08g42690D
						PIF3	BnaC08g42700D
						ATHAP5C	BnaC08g42880D
						FATB	BnaC08g43130D
						YAB2	BnaC08g43150D
						AXR3	BnaC08g43830D
						AXR1	BnaC08g44060D
						CCT	BnaC08g44190D
						5PTASE13	BnaC08g44370D
	C9	0.10-0.71	8	1B, 4S, 3Y	3	GA1	BnaC09g00230D
						ABP1	BnaC09g00360D
						RLK	BnaC09g00710D
		0.71-2.29	24	2B, 11S, 11Y	7	RLK	BnaC09g01240D
						RLK	BnaC09g01500D
						CLE25	BnaC09g01690D
						MDR11	BnaC09g01920D
						BR6ox2/CYP85A2	BnaC09g02170D
						SLY2/SNE	BnaC09g02290D
						ACP	BnaC09g03000D
		3.60-4.60	11	1B, 6S, 4Y	7	RLK	BnaC09g05940D
						NPH3/RPT3	BnaC09g06320D
						ELF5	BnaC09g06690D
						RLP	BnaC09g06980D
						ETO2	BnaC09g07070D
						NL	BnaC09g07280D
						RLK	BnaC09g07300D
		4.88-5.31	5	1A, 3S, 1Y	2	CCT	BnaC09g08210D
						K2A18.4	BnaC09g08360D
		31.94-32.94	5	1A, 2S, 2Y	1	RLK	BnaC09g29920D
		34.15-35.15	13	1B, 3S, 9Y	9	RLK	BnaC09g31200D
						RLK	BnaC09g31240D
						RLK	BnaC09g31260D
						RLK	BnaC09g31300D
						RLK	BnaC09g31560D
						RLK	BnaC09g31710D
						RLK	BnaC09g31720D
						RLK	BnaC09g31730D
						TRN1	BnaC09g32060D
		35.63-36.88	14	5A, 7S, 2Y	5	RLK	BnaC09g32650D
						RLK	BnaC09g32670D
						RAX3/MYB84	BnaC09g32700D
						RLK	BnaC09g33090D
						RLK	BnaC09g33270D
		37.11-38	8	1B, 5S, 2Y	1	RLK	BnaC09g34010D
		39-39.35	6	1B, 3S, 3Y	1	ARF4	BnaC09g35740D
		42.08-42.98	12	1B, 3S, 8Y	3	RLK	BnaC09g39640D
						TX	BnaC09g39650D
						TFL2	BnaC09g40240D
		43.32-43.57	5	1B, 2S, 2Y	3	FRL1	BnaC09g41500D
						SAD	BnaC09g41580D
						SAD	BnaC09g41590D
		46.40-48.10	20	7B, 4S, 9Y	6	BIM1	BnaC09g47800D
						YAP169/GA20OX3	BnaC09g48370D
						EXS/EMS1	BnaC09g48450D
						AML4	BnaC09g48500D
						GPAT	BnaC09g49330D
						DWF3/CPD	BnaC09g49790D
Four categories	A1	0.58-1.71	45	2A, 2B, 7S, 34Y	15	ROT3/CYP90C1	BnaA01g01320D
						STY2	BnaA01g01350D
						RLK	BnaA01g01380D
						TNL	BnaA01g01400D
						TNL	BnaA01g01410D
						ROP3	BnaA01g01610D
						AGF1	BnaA01g02030D
[truncated: 747 more rows]
