# Supplementary material for: Construction of a Quantitative Genomic Map, Identification and Expression Analysis of Candidate Genes for Agronomic and Disease-Related Traits in Brassica napus
Source: Front Plant Sci. 2022 Mar 11;13:862363. doi: 10.3389/fpls.2022.862363 (PMC8963808; doi:10.3389/fpls.2022.862363)
Supplement: Supplementary file 7 [file Table_7.XLSX]

## Sheet: Orthologous genes
Supplementary table 7. A. thaliana orthologous genes of detected candidate genes in B. napus, with the GO classification
Gene name	B. napus*	A. thaliana
AGL21	BnaA01g00160D	AT4G37940
ANT	BnaA01g00290D	AT4G37750
COP3/HLS1	BnaA01g00370D	AT4G37580
AUR3/BRU6	BnaA01g00580D	AT4G37390
RLK	BnaA01g00600D	AT4G37310
ATAPP1	BnaA01g01070D	AT4G36760
ROT3/CYP90C1	BnaA01g01320D	AT4G36380
STY2	BnaA01g01350D	AT4G36260
TNL	BnaA01g01400D	AT4G36220
TNL	BnaA01g01410D	AT4G36210
ROP3	BnaA01g01610D	AT2G17800
AGF1	BnaA01g02030D	AT4G35390
GPAT	BnaA01g02170D	AT5G60620
ADC2	BnaA01g02450D	AT4G34710
RLK	BnaA01g02780D	AT4G34350
FAE	BnaA01g02870D	AT4G34250
AGL16	BnaA01g02900D	AT3G57230
RLK	BnaA01g03300D	AT4G33666
RN	BnaA01g03380D	AT4G33530
BAK1	BnaA01g03510D	AT4G33430
APM1	BnaA01g03790D	AT4G33090
ATH1	BnaA01g03890D	AT4G32980
ATH1	BnaA01g03950D	AT4G32980
MAX4/CCD8	BnaA01g04140D	AT4G32810
RLK	BnaA01g04330D	AT4G32670
RLK	BnaA01g04390D	AT4G32620
CESA1	BnaA01g04600D	AT4G32410
KNAT5	BnaA01g04870D	AT4G32040
RLK	BnaA01g04910D	AT4G31990
PKL	BnaA01g04940D	AT2G25170
PKL	BnaA01g04960D	AT2G25170
RLK	BnaA01g05390D	AT4G39200
CESA2	BnaA01g05450D	AT4G39350
DWF2/BRI1	BnaA01g05490D	AT4G39400
FLP1	BnaA01g05860D	AT4G31380
LT	BnaA01g06090D	AT4G31050
RLK	BnaA01g06120D	AT4G31000
RLK	BnaA01g06470D	AT4G29760
BRU1/TSK	BnaA01g06750D	AT4G30270
RLK	BnaA01g06880D	AT4G30130
VIP3	BnaA01g07150D	AT4G29830
RLK	BnaA01g07270D	AT4G29680
PLA2	BnaA01g07390D	AT4G29460
PLA2	BnaA01g07400D	AT4G29450
RLK	BnaA01g07690D	AT4G29100
PLA2	BnaA01g07820D	AT4G29070
PLA2	BnaA01g07830D	AT4G29060
RLP	BnaA01g08130D	AT4G28770
RLK	BnaA01g08780D	AT4G17905
AML3	BnaA01g08930D	AT4G18120
PHYE	BnaA01g08940D	AT4G18130
RLK	BnaA01g09110D	AT4G18370
RLK	BnaA01g09140D	AT4G18380
TX	BnaA01g09250D	AT4G18460
NL	BnaA01g09430D	AT4G18600
NBS	BnaA01g09440D	AT4G18610
BIN2/DWF12	BnaA01g09530D	AT4G18710
TX	BnaA01g09640D	AT4G18810
RLK	BnaA01g09970D	AT4G19210
PLA2	BnaA01g10270D	AT4G19860
RLK	BnaA01g10950D	AT4G21050
AtGA2ox7	BnaA01g11120D	AT4G21200
RLK	BnaA01g11450D	AT4G21585
RLK	BnaA01g12260D	AT4G22520
TX	BnaA01g12430D	AT4G22750
TX	BnaA01g12510D	AT4G22830
TX	BnaA01g12550D	AT4G22900
AGL19	BnaA01g12700D	AT4G22950
AESP	BnaA01g12740D	AT4G22970
RLK	BnaA01g12750D	AT3G22040
LCAS	BnaA01g13470D	AT4G23850
SLY1/GID2	BnaA01g13690D	AT4G24210
ACBP	BnaA01g13710D	AT4G24230
PGI1	BnaA01g13740D	AT4G24260
RLK	BnaA01g13880D	AT4G24380
AGL24	BnaA01g13920D	AT4G24530
ACP	BnaA01g14400D	AT4G25050
FWA	BnaA01g14770D	AT4G25530
FWA	BnaA01g14780D	AT4G25530
CN	BnaA01g15480D	AT4G26340
GAMT1	BnaA01g15540D	AT4G26420
WES1	BnaA01g16300D	AT4G27260
ACBP	BnaA01g16660D	AT4G27780
RLK	BnaA01g17020D	AT4G28270
FCA	BnaA01g17510D	AT4G16280
ABCAT	BnaA01g17550D	AT1G54350
LPD	BnaA01g17630D	AT4G16155
HCT	BnaA01g18180D	AT5G48930
CCT	BnaA01g18750D	AT4G15130
RLP	BnaA01g18890D	AT4G14870
RLK	BnaA01g18940D	AT2G31470
DGAT	BnaA01g19390D	AT3G51520
RLK	BnaA01g19480D	AT3G51400
ROP3	BnaA01g19510D	AT2G17800
NL	BnaA01g19620D	AT3G62010
STY1/SRS1	BnaA01g19680D	AT3G51060
RLP	BnaA01g20350D	AT3G48080
CDC2	BnaA01g20470D	AT3G48750
RLK	BnaA01g20560D	AT4G12730
AXR4	BnaA01g21440D	AT1G54990
CN	BnaA01g21730D	AT1G53550
RLK	BnaA01g22120D	AT1G60030
RLK	BnaA01g23040D	AT1G63350
RLK	BnaA01g23510D	AT3G23810
LCAS	BnaA01g23830D	AT2G04350
FIE	BnaA01g25550D	AT3G20740
DELTA-VPE	BnaA01g25630D	AT3G20210
RLK	BnaA01g25650D	AT3G20090
DWF1/DIM	BnaA01g25880D	AT3G19820
RLK	BnaA01g25900D	AT3G19760
IKU2	BnaA01g25940D	AT3G19700
PP2A	BnaA01g26310D	AT1G04690
VRN1	BnaA01g26330D	AT3G18990
RLK	BnaA01g26380D	AT3G18900
TCP18/BRC1	BnaA01g26700D	AT3G18550
RLK	BnaA01g27450D	AT3G17030
RLK	BnaA01g27710D	AT3G16640
PDCT	BnaA01g28480D	AT3G15820
TCP3	BnaA01g29050D	AT3G15030
RLP	BnaA01g29120D	AT3G14860
RLK	BnaA01g29500D	AT3G14220
RLK	BnaA01g30480D	AT3G12590
RB	BnaA01g30730D	AT3G12280
RLK	BnaA01g30750D	AT3G12260
RLK	BnaA01g31340D	AT1G66100
PP	BnaA01g32210D	AT3G09560
NBS	BnaA01g32850D	AT3G04660
SSI2/FAB2	BnaA01g32860D	AT3G02630
SEP2	BnaA01g33070D	AT3G02310
RPK2	BnaA01g33140D	AT3G02130
APY1	BnaA01g33700D	AT5G18280
RLK	BnaA01g33980D	AT4G01023
RLK	BnaA01g34060D	AT3G03640
NL	BnaA01g34280D	ATCG01090
RLK	BnaA01g34440D	AT3G03230
RLK	BnaA02g00540D	AT5G10450
KNAT4	BnaA02g00810D	AT5G11060
EMF1	BnaA02g01030D	AT5G11530
RLK	BnaA02g01110D	AT5G12080
FY	BnaA02g01670D	AT5G13480
PDAT	BnaA02g01770D	AT5G13640
CYP724A1	BnaA02g02150D	AT5G14400
PIN8	BnaA02g02480D	AT5G15100
GASA4	BnaA02g02560D	AT5G15230
COL1	BnaA02g02840D	AT5G15850
RLK	BnaA02g03060D	AT5G16460
RLP	BnaA02g03120D	AT5G16550
KAN	BnaA02g03130D	AT5G16560
RLK	BnaA02g04050D	AT5G18310
RLK	BnaA02g04210D	AT5G19400
ACL5	BnaA02g04280D	AT5G19530
KAR	BnaA02g04430D	AT3G55290
RLK	BnaA02g05300D	AT5G21160
RLK	BnaA02g05780D	AT5G22630
RAX1	BnaA02g06100D	AT5G23000
REV/IFL1	BnaA02g06170D	AT5G60690
RLK	BnaA02g06200D	AT5G60580
ARF4	BnaA02g06260D	AT5G60450
TOE2	BnaA02g06490D	AT5G60120
VIP2	BnaA02g06900D	AT5G59710
RLK	BnaA02g07400D	AT5G58830
RLK	BnaA02g07410D	AT5G58830
RLK	BnaA02g07500D	AT5G58720
RLK	BnaA02g07680D	AT5G58360
TTL	BnaA02g07780D	AT5G58220
RLK	BnaA02g07870D	AT5G58080
RLK	BnaA02g07880D	AT5G58070
RLK	BnaA02g07930D	AT5G58030
RLK	BnaA02g07940D	AT5G58020
VEL1	BnaA02g08140D	AT5G57380
RLK	BnaA02g08190D	AT5G57330
EIR1/PIN2	BnaA02g08340D	AT5G57090
RLK	BnaA02g08560D	AT5G56550
RLK	BnaA02g08640D	AT5G56440
PDCT	BnaA02g09120D	AT3G15820
RLK	BnaA02g09640D	AT5G54400
CUC2	BnaA02g09970D	AT5G53950
ACBP	BnaA02g10270D	AT5G53470
RLK	BnaA02g10980D	AT5G52300
ATGA20ox2	BnaA02g11210D	AT5G51810
MWD22_26	BnaA02g11310D	AT5G51310
EMF2	BnaA02g11340D	AT5G51230
FT	BnaA02g12130D	AT1G65480
GAI/SLR1	BnaA02g12260D	AT2G01570
RLP	BnaA02g13290D	AT1G67640
PIS1	BnaA02g13510D	AT1G68000
RLK	BnaA02g13760D	AT1G10000
RLK	BnaA02g13790D	AT1G68400
RLK	BnaA02g13830D	AT1G68430
RLK	BnaA02g13870D	AT1G68480
BRC2/TCP12	BnaA02g14010D	AT1G68800
RLK	BnaA02g14770D	AT1G24050
KNAT2	BnaA02g14950D	AT1G70510
TIR2	BnaA02g14990D	AT1G70560
AGL12	BnaA02g15390D	AT1G71692
RLK	BnaA02g15610D	AT1G71870
FBR12	BnaA02g15630D	AT1G69410
RLK	BnaA02g15810D	AT1G72140
RLK	BnaA02g15820D	AT1G72150
PSD	BnaA02g16040D	AT1G72560
HAP2C	BnaA02g16180D	AT1G72830
PIN1	BnaA02g16500D	AT1G73590
RLK	BnaA02g16700D	AT2G18910
LKP2	BnaA02g16710D	AT2G18915
RLK	BnaA02g16770D	AT1G74170
NL	BnaA02g16960D	AT5G28780
KASII	BnaA02g17050D	AT1G74960
LPAAT	BnaA02g17090D	AT1G75020
LPAAT	BnaA02g17170D	AT1G75020
CUC3	BnaA02g18100D	AT1G76420
AGF1	BnaA02g18130D	AT1G76500
LCAS	BnaA02g18280D	AT1G77600
ATGA2ox1	BnaA02g18900D	AT1G78440
LPCAT	BnaA02g19010D	AT1G78690
LUE1	BnaA02g19800D	AT1G80350
GA4H/GA3OX2	BnaA02g19810D	AT1G80340
ATGA3ox4	BnaA02g19820D	AT1G80330
RLK	BnaA02g20380D	AT4G01440
RLK	BnaA02g20440D	AT4G01590
RLK	BnaA02g20610D	AT4G02510
LD	BnaA02g20680D	AT4G02560
RLK	BnaA02g21110D	AT5G19010
LCAS	BnaA02g21860D	AT4G11030
RLK	BnaA02g21890D	AT4G11010
RLK	BnaA02g22210D	AT5G43370
RLK	BnaA02g22280D	AT5G43710
BRU1/TSK	BnaA02g22470D	AT4G30270
BKI1	BnaA02g23290D	AT5G42750
BKI1	BnaA02g23300D	AT5G42750
COP8	BnaA02g23350D	AT5G42970
RLK	BnaA02g23850D	AT4G36150
TX	BnaA02g24090D	AT4G32110
RLK	BnaA02g24120D	AT5G45840
TX	BnaA02g24180D	AT5G45960
NL	BnaA02g24190D	AT5G56940
TX	BnaA02g24210D	AT5G45980
NL	BnaA02g24220D	AT5G46020
NBS	BnaA02g24240D	AT5G46040
NL	BnaA02g24250D	AT5G46050
TX	BnaA02g24280D	AT5G46050
NL	BnaA02g24290D	AT5G46060
KASI	BnaA02g24400D	AT5G46290
CN	BnaA02g24410D	AT5G46295
RLK	BnaA02g24500D	AT5G46270
RLK	BnaA02g24510D	AT5G46450
RLP	BnaA02g24730D	AT1G29720
VAM3/SYP23	BnaA02g24770D	AT5G46860
RLK	BnaA02g26000D	AT2G01850
RLK	BnaA02g26190D	AT2G02070
EXS/EMS1	BnaA02g26260D	AT2G02220
TX	BnaA02g26650D	AT2G02980
PIN4	BnaA02g26940D	AT2G01420
AGL3	BnaA02g27250D	AT2G03710
AAPPT	BnaA02g27520D	AT3G25585
TX	BnaA02g27630D	AT3G25730
TEL1	BnaA02g27800D	AT3G26120
RLK	BnaA02g27890D	AT3G26280
FUS3	BnaA02g28280D	AT3G26790
RLK	BnaA02g28890D	AT3G27390
TRIP-1	BnaA02g28950D	AT2G46290
SLY2/SNE	BnaA02g29980D	AT5G48170
CHS/TT4	BnaA02g30320D	AT5G13930
KAT5	BnaA02g30470D	AT5G48880
RLK	BnaA02g30520D	AT5G48960
NL	BnaA02g30810D	AT3G57880
ACBP	BnaA02g31230D	AT5G27630
GA3/KO	BnaA02g31830D	AT5G25900
NL	BnaA02g31850D	AT5G25410
NL	BnaA02g31870D	AT5G25800
NL	BnaA02g31890D	AT5G25620
CN	BnaA02g31900D	AT5G25610
NL	BnaA02g31910D	AT5G25560
CN	BnaA02g31920D	AT5G11440
NBS	BnaA02g31940D	AT5G25510
NL	BnaA02g31970D	AT5G25470
KNAT3	BnaA02g32110D	AT5G25220
CYP83B1	BnaA02g32150D	AT5G25120
APRR5	BnaA02g32550D	AT5G24470
HUA2	BnaA02g33010D	AT5G23150
AML1	BnaA02g33080D	AT5G61960
ATCXE18	BnaA02g33270D	AT5G62180
SAC51	BnaA02g34160D	AT5G64340
MAF2/AGL31	BnaA02g34510D	AT1G77080
MAF4	BnaA02g34520D	AT5G65050
MAF5	BnaA02g34550D	AT5G65070
K2A18.4	BnaA02g34870D	AT5G65980
RLK	BnaA03g01380D	AT3G11830
DWF3/CPD	BnaA03g01680D	AT5G05690
TC17	BnaA03g02330D	AT5G08070
BIM1	BnaA03g02340D	AT5G08130
RLK	BnaA03g02700D	AT5G09400
FLC	BnaA03g02820D	AT5G10140
HAD	BnaA03g02830D	AT5G10160
KNAT4	BnaA03g03190D	AT5G11060
RLK	BnaA03g03320D	AT5G11290
EMF1	BnaA03g03410D	AT5G11530
RLK	BnaA03g04350D	AT5G13460
FY	BnaA03g04360D	AT5G13480
AGL15	BnaA03g04490D	AT5G13790
CHS/TT4	BnaA03g04590D	AT5G13930
GASA4	BnaA03g05320D	AT5G15230
RLK	BnaA03g06060D	AT5G16500
PIN5	BnaA03g06090D	AT5G16530
KAN	BnaA03g06110D	AT5G16560
RLP	BnaA03g06390D	AT5G17090
APY1	BnaA03g07010D	AT5G18280
RLK	BnaA03g07060D	AT5G18380
RLK	BnaA03g07410D	AT5G18910
BUD2	BnaA03g07430D	AT5G18930
RLK	BnaA03g07980D	AT5G20180
CNX/SIR4	BnaA03g08200D	AT5G20990
E2F1	BnaA03g08420D	AT5G22220
RLK	BnaA03g08860D	AT5G60590
VIP2	BnaA03g09310D	AT5G59710
STA1	BnaA03g09840D	AT5G58270
MSI1	BnaA03g09860D	AT5G58230
RLK	BnaA03g09870D	AT5G58210
RLK	BnaA03g09880D	AT5G58190
RLK	BnaA03g09890D	AT5G58150
VEL1	BnaA03g10310D	AT5G57380
EIR1/PIN2	BnaA03g10430D	AT5G57090
RLK	BnaA03g10560D	AT5G56860
RLK	BnaA03g10640D	AT5G56710
GAMT2	BnaA03g10950D	AT5G56300
RLK	BnaA03g11330D	AT5G55550
FH5	BnaA03g11760D	AT5G54650
DFL1	BnaA03g11840D	AT5G54510
RLK	BnaA03g12460D	AT3G21910
RLK	BnaA03g12540D	AT5G52670
RLK	BnaA03g12930D	AT5G51950
FRI	BnaA03g13320D	AT4G00650
RLK	BnaA03g13440D	AT4G32360
FAD3	BnaA03g13590D	AT2G29980
MAF1	BnaA03g13630D	AT5G10140
MCMT	BnaA03g13780D	AT2G30200
HSI2/VAL1	BnaA03g13980D	AT2G30470
RPT2	BnaA03g14030D	AT2G30520
RLK	BnaA03g14450D	AT4G20130
CCT	BnaA03g14860D	AT2G32260
RLK	BnaA03g15210D	AT2G25450
KAT2	BnaA03g15290D	AT2G33150
FES1	BnaA03g15630D	AT2G33835
RLK	BnaA03g15720D	AT2G34070
ATGA2ox3	BnaA03g15880D	AT2G34555
GPPS/GPS1	BnaA03g15920D	AT2G34630
IKU1	BnaA03g16140D	AT2G35230
E2F1	BnaA03g16490D	AT2G36010
RLK	BnaA03g16540D	AT3G52590
DOGT1	BnaA03g16820D	AT2G36800
DOGT1	BnaA03g16830D	AT2G36800
RAX2	BnaA03g16870D	AT2G36890
ATPGP1	BnaA03g16880D	AT2G36910
RLK	BnaA03g16910D	AT2G36985
RLK	BnaA03g17020D	AT2G37170
TTG2	BnaA03g17120D	AT2G37260
TTG2	BnaA03g17130D	AT2G37260
RLK	BnaA03g17220D	AT2G37440
RLK	BnaA03g17560D	AT2G38025
α-CT	BnaA03g17570D	AT2G38040
AUX1/MAP1	BnaA03g17600D	AT2G38120
EOL1	BnaA03g17680D	AT3G51770
ATHAP3B	BnaA03g18200D	AT2G38880
RLK	BnaA03g18510D	AT2G32885
RLK	BnaA03g18630D	AT2G39460
AUX1/MAP1	BnaA03g18790D	AT2G38120
ELF4	BnaA03g18840D	AT2G40080
ABI4	BnaA03g18970D	AT2G40220
GPDH	BnaA03g19520D	AT2G41540
AML2	BnaA03g19940D	AT2G42890
AGF1	BnaA03g19960D	AT2G43000
PIF4	BnaA03g19970D	AT2G43010
SSI2/FAB2	BnaA03g20420D	AT2G43710
ARL	BnaA03g20650D	AT2G44080
RLK	BnaA03g20890D	AT5G16180
YAB1/FIL	BnaA03g21110D	AT2G45190
RLK	BnaA03g21800D	AT2G47470
TOE1	BnaA03g22100D	AT2G28550
CEN	BnaA03g22340D	AT2G27550
YAB5	BnaA03g22670D	AT2G26580
MAX1/CYP711A1	BnaA03g22900D	AT2G26170
RLK	BnaA03g22960D	AT5G19520
RLK	BnaA03g23150D	AT2G21050
PGI1	BnaA03g23250D	AT5G49720
KNAT1/BP	BnaA03g23610D	AT4G08150
STK	BnaA03g24210D	AT4G09960
RLK	BnaA03g24240D	AT4G10040
NL	BnaA03g25010D	AT5G17470
RLK	BnaA03g25630D	AT4G05010
ABP1	BnaA03g25890D	AT4G02980
RLK	BnaA03g26030D	AT4G02800
GA1	BnaA03g26050D	AT4G02780
AXR6	BnaA03g26120D	AT4G02570
RLK	BnaA03g26250D	AT4G02250
PII	BnaA03g26470D	AT4G01900
RPK2	BnaA03g27730D	AT3G02130
TCP13/PTF1	BnaA03g27750D	AT3G02150
COL2	BnaA03g27860D	AT3G02380
DWF7/STE1	BnaA03g28010D	AT3G02580
DWF7/STE1	BnaA03g28020D	AT3G02590
SAD	BnaA03g28050D	AT3G02630
FLK	BnaA03g28670D	AT3G04610
RLP	BnaA03g28760D	AT3G04720
ACBP	BnaA03g29000D	AT3G05420
HAP2B	BnaA03g29140D	AT3G05690
FLD	BnaA03g31180D	AT3G10390
FAD3	BnaA03g31600D	AT3G11170
SPY	BnaA03g31770D	AT3G11540
RB	BnaA03g32200D	AT3G12280
TCP4	BnaA03g33680D	AT3G15030
CUC1	BnaA03g33770D	AT3G15170
RLK	BnaA03g34110D	AT3G16240
RLK	BnaA03g34200D	AT3G16420
LPD	BnaA03g34340D	AT3G16950
PHYB	BnaA03g34390D	AT2G18790
TCP18/BRC1	BnaA03g34820D	AT3G18550
PLA2	BnaA03g34980D	AT3G18860
VRN1	BnaA03g35020D	AT3G18990
RLP	BnaA03g35900D	AT5G26717
RLP	BnaA03g36180D	AT3G21270
AXR2/IAA7	BnaA03g36950D	AT3G23050
RLK	BnaA03g37010D	AT3G23250
NBS	BnaA03g37030D	AT3G23300
CN	BnaA03g37480D	AT5G38440
COV1	BnaA03g37490D	AT2G20120
ABI3	BnaA03g37510D	AT3G24650
FATA	BnaA03g37700D	AT3G25110
RLK	BnaA03g37740D	AT2G04520
AHK2	BnaA03g37960D	AT5G35750
ELF8	BnaA03g38200D	AT2G06210
ER	BnaA03g38220D	AT2G05990
RLK	BnaA03g38500D	AT2G13820
RLK	BnaA03g38520D	AT2G13840
FAE	BnaA03g38800D	AT2G15220
FAE	BnaA03g39010D	AT4G34520
RLK	BnaA03g39080D	AT2G16430
HUA2	BnaA03g39560D	AT5G23150
TGH	BnaA03g39630D	AT5G23080
AGL8	BnaA03g39820D	AT5G60910
TCP5	BnaA03g39870D	AT5G60970
RLK	BnaA03g40010D	AT5G61190
TOC1	BnaA03g40160D	AT5G61380
ICK2/KRP2	BnaA03g40890D	AT3G50630
PP	BnaA03g41050D	AT3G50920
DGAT	BnaA03g41350D	AT3G51520
ETO1	BnaA03g41460D	AT3G51770
TWD1/UCU2	BnaA03g41590D	AT3G21640
LPD	BnaA03g42400D	AT4G16155
NL	BnaA03g42720D	AT4G16560
OTHER	BnaA03g42730D	AT2G03020
RLK	BnaA03g43450D	AT5G46680
PLA2	BnaA03g44190D	AT4G19860
RLK	BnaA03g44650D	AT4G20900
AGL19	BnaA03g45650D	AT4G22950
AESP	BnaA03g45660D	AT4G22970
RLK	BnaA03g45870D	AT4G23130
ACBP	BnaA03g46540D	AT4G24230
PGI1	BnaA03g46570D	AT5G49720
AGL24	BnaA03g46780D	AT4G24540
NL	BnaA03g46970D	AT4G24830
ACP	BnaA03g47100D	AT4G25050
GA5/ATGA20ox1	BnaA03g47400D	AT4G25420
FATA	BnaA03g47660D	AT3G25110
PGP4	BnaA03g47690D	AT4G25960
RLK	BnaA03g48090D	AT4G26550
WES1	BnaA03g48550D	AT4G27260
RLK	BnaA03g48820D	AT4G27800
RLK	BnaA03g48960D	AT4G28030
RLK	BnaA03g49800D	AT5G51250
BRU1/TSK	BnaA03g50050D	AT4G30270
LPAAT	BnaA03g50320D	AT4G30580
BRS1	BnaA03g50360D	AT4G30610
RLK	BnaA03g50530D	AT4G30780
AGL16	BnaA03g51000D	AT3G57230
FAE	BnaA03g51030D	AT4G34250
FLP1	BnaA03g51440D	AT4G31380
PKL	BnaA03g51810D	AT2G25170
HSL1/VAL2	BnaA03g51860D	AT4G32010
KNAT5	BnaA03g51900D	AT4G32040
CESA1	BnaA03g52020D	AT4G32410
RLK	BnaA03g52260D	AT4G32930
ATH1	BnaA03g52290D	AT4G32980
BAK1	BnaA03g52520D	AT4G33430
ADC2	BnaA03g53010D	AT4G34710
AGL13	BnaA04g00890D	AT3G61120
SHP2/AGL5	BnaA04g01810D	AT3G58780
LPAAT	BnaA04g02290D	AT3G57650
AGL18	BnaA04g02430D	AT3G57390
RLK	BnaA04g02560D	AT3G56400
RLK	BnaA04g03210D	AT3G56190
RLK	BnaA04g03400D	AT3G55720
KAR	BnaA04g03710D	AT3G55290
COP2/AMP1	BnaA04g03970D	AT3G54720
RLK	BnaA04g04610D	AT3G53620
STV1	BnaA04g05050D	AT3G53020
ELL1/FK	BnaA04g05110D	AT3G52940
ATCWINV2	BnaA04g05320D	AT3G52600
PDS	BnaA04g06150D	AT4G14210
CKI1	BnaA04g06260D	AT2G47430
COP9	BnaA04g06270D	AT4G14110
FATA	BnaA04g07120D	AT4G13050
AHK2	BnaA04g07540D	AT5G35750
ARF8	BnaA04g07950D	AT5G37020
RLK	BnaA04g08140D	AT2G05260
RLK	BnaA04g08320D	AT5G37890
RLK	BnaA04g08330D	AT5G37840
RLK	BnaA04g09910D	AT5G41200
ERA2	BnaA04g10140D	AT5G40280
RLK	BnaA04g10380D	AT1G14800
GPDH	BnaA04g10450D	AT5G40600
RLK	BnaA04g11380D	AT5G41770
BR6ox2/CYP85A2	BnaA04g11490D	AT5G38970
ERA1	BnaA04g11810D	AT5G40280
RLK	BnaA04g11830D	AT5G40370
RLK	BnaA04g11840D	AT4G39600
RLK	BnaA04g11850D	AT5G40700
RLK	BnaA04g12650D	AT2G22170
RLK	BnaA04g12700D	AT2G22200
HAD	BnaA04g12710D	AT2G22230
SVP	BnaA04g12990D	AT2G22540
RLK	BnaA04g13010D	AT2G22600
AGL17	BnaA04g13050D	AT2G22630
RLK	BnaA04g13260D	AT2G22795
RLK	BnaA04g13420D	AT2G23030
CLF/ICU1	BnaA04g13630D	AT2G23380
RLK	BnaA04g14730D	AT2G25110
ARR12	BnaA04g14760D	AT2G25180
ELF3	BnaA04g15260D	AT2G25930
CEN	BnaA04g15930D	AT2G27550
RLK	BnaA04g16170D	AT2G27980
RLK	BnaA04g16180D	AT1G42470
RLK	BnaA04g17010D	AT2G29125
FAD3	BnaA04g17150D	AT2G29980
MCMT	BnaA04g17370D	AT2G30200
HSI2/VAL1	BnaA04g17550D	AT2G30470
MWD22_26	BnaA04g17880D	AT2G25450
RLK	BnaA04g17920D	AT2G30880
RLK	BnaA04g18770D	AT2G31470
ATM1	BnaA04g18810D	AT2G32460
RLK	BnaA04g19050D	AT1G49790
COP1	BnaA04g19110D	AT2G32950
KAT2	BnaA04g19180D	AT2G33150
RLK	BnaA04g19700D	AT2G33710
ARF3/ETT	BnaA04g19890D	AT2G33860
ATGA2ox3	BnaA04g20250D	AT2G34555
PID	BnaA04g20290D	AT2G34650
PHB	BnaA04g20300D	AT2G34710
ATPGP1	BnaA04g21150D	AT2G36910
DET2/DWF6	BnaA04g21780D	AT2G38050
AUX1/MAP1	BnaA04g21830D	AT2G38120
ELF4	BnaA04g22640D	AT2G40080
HOS1	BnaA04g22790D	AT2G39810
RLK	BnaA04g23300D	AT2G40490
RLK	BnaA04g23350D	AT2G40560
RLK	BnaA04g23410D	AT2G40620
GPDH	BnaA04g23450D	AT2G40690
RLK	BnaA04g23630D	AT2G40950
RLK	BnaA04g23770D	AT2G41240
BUS1/CYP79F1	BnaA04g24170D	AT1G58260
RLK	BnaA04g24750D	AT2G07760
PIF4	BnaA04g24760D	AT2G43010
RLP	BnaA04g25370D	AT2G43730
ARL	BnaA04g25550D	AT2G44080
RLK	BnaA04g25580D	AT2G44160
RLK	BnaA04g25730D	AT2G44460
WAG1	BnaA04g25890D	AT2G44830
MAX3/CCD7	BnaA04g26000D	AT2G44990
BEN1	BnaA04g26150D	AT2G45400
RLK	BnaA04g26210D	AT2G45470
AGL20/SOC1	BnaA04g26320D	AT2G45660
LPCAT	BnaA04g26330D	AT2G45670
PGP4	BnaA04g26870D	AT2G47000
CKI1	BnaA05g00530D	AT2G47430
PGP4	BnaA05g00840D	AT4G01820
CCA1	BnaA05g01050D	AT2G46830
TOC1	BnaA05g01090D	AT2G46790
GPDH	BnaA05g02270D	AT2G41540
RLK	BnaA05g02280D	AT2G41620
RLP	BnaA05g02830D	AT3G58100
SHP2/AGL5	BnaA05g02990D	AT2G42830
AML2	BnaA05g03150D	AT2G42890
FPA	BnaA05g03310D	AT2G43410
RLK	BnaA05g03320D	AT2G43420
POM1	BnaA05g03440D	AT2G43620
SSI2/FAB2	BnaA05g03490D	AT2G43710
ARL	BnaA05g03720D	AT2G44080
RLK	BnaA05g04800D	AT2G45360
BEN1	BnaA05g04830D	AT2G45400
AGL8	BnaA05g05000D	AT2G45650
AGL20/SOC1	BnaA05g05010D	AT2G45660
RLP	BnaA05g05430D	AT2G40320
ELF4	BnaA05g05560D	AT2G40080
ATHAP3B	BnaA05g06260D	AT2G38880
EOL1	BnaA05g06430D	AT3G51770
AUX1/MAP1	BnaA05g06540D	AT2G38120
GPAT	BnaA05g06580D	AT2G38110
α-CT	BnaA05g06620D	AT2G38040
RLK	BnaA05g06820D	AT2G37710
RLK	BnaA05g07310D	AT1G52950
RAX2	BnaA05g07510D	AT2G36890
DOGT1	BnaA05g07580D	AT2G36800
STV1	BnaA05g07740D	AT3G53020
NL	BnaA05g07830D	AT2G36430
CN	BnaA05g07850D	AT2G36400
NL	BnaA05g07860D	AT2G36390
CN	BnaA05g07880D	AT5G43470
NL	BnaA05g07890D	AT2G36360
LCAS	BnaA05g07920D	AT2G36350
CN	BnaA05g07930D	AT1G53350
RLK	BnaA05g07960D	AT2G36330
FIS2	BnaA05g08350D	AT2G35670
IKU1	BnaA05g08730D	AT2G35230
RLK	BnaA05g08790D	AT2G35150
PHB	BnaA05g09120D	AT2G34710
PID	BnaA05g09150D	AT2G34650
GPPS/GPS1	BnaA05g09170D	AT2G34630
ATGA2ox3	BnaA05g09290D	AT2G34555
ARF3/ETT	BnaA05g09790D	AT2G33860
FES1	BnaA05g09820D	AT2G33835
RLK	BnaA05g09970D	AT2G33710
KAT2	BnaA05g10480D	AT2G33150
CCT	BnaA05g10750D	AT2G32260
AXL	BnaA05g10850D	AT2G32410
KAO2/CYP88A4	BnaA05g10890D	AT2G32440
ATM1	BnaA05g10900D	AT2G32460
TCP10	BnaA05g11640D	AT2G31070
TCP10	BnaA05g11650D	AT2G31070
RLK	BnaA05g11720D	AT2G30960
RPT2	BnaA05g11930D	AT2G30520
HSI2/VAL1	BnaA05g11980D	AT2G30470
MCMT	BnaA05g12180D	AT2G30200
RLK	BnaA05g12430D	AT2G29590
TNL	BnaA05g12520D	AT2G29510
TNL	BnaA05g12530D	AT2G29500
PHYC	BnaA05g12750D	AT5G35840
RLK	BnaA05g12830D	AT4G19645
RLK	BnaA05g13150D	AT4G14570
RLK	BnaA05g13380D	AT4G15180
MINI3/WRKY10	BnaA05g13660D	AT1G55600
ASIL1	BnaA05g14030D	AT1G54060
ARF2	BnaA05g14370D	AT5G62000
MUM4	BnaA05g14410D	AT1G53500
RLK	BnaA05g14820D	AT1G52510
LPAAT	BnaA05g15450D	AT1G51260
AtGA2ox7	BnaA05g15510D	AT1G50960
BSU1	BnaA05g15720D	AT1G03445
DWF5/LE	BnaA05g15860D	AT1G50430
RLK	BnaA05g15940D	AT1G50240
RLK	BnaA05g15960D	AT3G28220
RLP	BnaA05g16310D	AT1G13400
GPAT	BnaA05g16330D	AT1G32200
RLK	BnaA05g16340D	AT1G32190
AXR2/IAA7	BnaA05g16680D	AT3G23050
RLK	BnaA05g16860D	AT3G22840
TSO1	BnaA05g16930D	AT3G22780
GCR1	BnaA05g17510D	AT1G48270
ATGA2OX4	BnaA05g17600D	AT1G47990
DELTA-VPE	BnaA05g18870D	AT3G20210
DWF1/DIM	BnaA05g19350D	AT3G19820
RLK	BnaA05g19560D	AT3G21690
FIE	BnaA05g20150D	AT3G20740
FIE	BnaA05g20190D	AT3G20740
RLK	BnaA05g20470D	AT3G01020
VRN1	BnaA05g21140D	AT3G18990
PLA2	BnaA05g21240D	AT3G18860
LPAAT	BnaA05g21250D	AT3G18850
TSK/BRU1	BnaA05g21420D	AT3G18730
RLK	BnaA05g22010D	AT3G18150
RLK	BnaA05g22440D	AT3G17810
PHYB	BnaA05g22950D	AT2G18790
PDCT	BnaA05g23710D	AT3G15820
FATA	BnaA05g23790D	AT3G25110
HAS	BnaA05g24210D	AT2G02770
RLK	BnaA05g24480D	AT3G15095
TCP3	BnaA05g24520D	AT3G15030
MUM4	BnaA05g24780D	AT3G14790
WAG2	BnaA05g25100D	AT3G14370
CYP90D1	BnaA05g25680D	AT3G13730
CNL	BnaA05g25750D	AT3G13650
NL	BnaA05g25760D	AT3G13640
RLK	BnaA05g25860D	AT3G13430
BRL3	BnaA05g25910D	AT3G13380
PIE1	BnaA05g26370D	AT3G12810
RLK	BnaA05g26640D	AT3G12500
RB	BnaA05g26760D	AT3G12280
FAD2	BnaA05g26900D	AT3G12120
RLK	BnaA05g26920D	AT3G12100
GPAT	BnaA05g27110D	AT3G11430
GPAT	BnaA05g27130D	AT3G11960
SPY	BnaA05g27510D	AT3G11540
HAS	BnaA05g27590D	AT3G11470
MYB33	BnaA05g27620D	AT3G11440
GPAT	BnaA05g27640D	AT3G11430
FAD3	BnaA05g27840D	AT3G11170
CESA	BnaA05g28060D	AT5G05170
PP	BnaA05g28920D	AT3G09560
RLK	BnaA05g29460D	AT3G08760
KOB1/ELB1	BnaA05g29650D	AT3G08550
GPDH	BnaA05g29950D	AT3G07690
RLK	BnaA05g30180D	AT3G07450
ATMKK7/BUD1	BnaA05g31110D	AT3G06230
RGL2	BnaA05g32640D	AT3G03450
DWF7/STE1	BnaA05g33480D	AT3G02580
SAD	BnaA05g33500D	AT3G02610
RLK	BnaA05g33570D	AT3G02400
SEP2	BnaA05g33600D	AT3G02310
BIG	BnaA05g33630D	AT3G02260
MBD9	BnaA05g33850D	AT3G01460
RLK	BnaA05g34010D	AT3G01200
LAS/MOC1	BnaA06g00290D	AT1G55580
DEK1	BnaA06g00360D	AT1G55350
RLK	BnaA06g00610D	AT1G54040
MUM4	BnaA06g00900D	AT1G53500
ASIL1	BnaA06g01360D	AT1G54060
TX	BnaA06g01800D	AT1G74150
ATHB-15	BnaA06g01940D	AT1G52150
RLK	BnaA06g02020D	AT1G51940
RLK	BnaA06g02040D	AT1G51900
RLK	BnaA06g02050D	AT1G51890
RLK	BnaA06g02070D	AT1G51850
RLK	BnaA06g02140D	AT1G51720
NBS	BnaA06g02900D	AT1G50300
DWF1/DIM	BnaA06g02910D	AT3G19820
RLK	BnaA06g03000D	AT1G57590
GCR1	BnaA06g03910D	AT1G48270
AXR6	BnaA06g04050D	AT4G02570
ACC	BnaA06g04070D	AT1G36160
YAB2	BnaA06g04870D	AT1G08465
FATB	BnaA06g04900D	AT1G08510
PHYA	BnaA06g05470D	AT1G09570
TX	BnaA06g05480D	AT5G40200
ATMPK1	BnaA06g06010D	AT1G10210
PP2A	BnaA06g06220D	AT1G10430
RLK	BnaA06g06260D	AT5G27920
RLK	BnaA06g06430D	AT1G10580
RLK	BnaA06g07290D	AT1G11690
LPCAT	BnaA06g08020D	AT1G12640
RLK	BnaA06g08040D	AT1G12560
AAPPT	BnaA06g08550D	AT1G13560
RLK	BnaA06g09180D	AT1G14370
WIN1	BnaA06g10040D	AT1G15360
GA4/ATGA3ox1	BnaA06g10250D	AT1G15550
AVP1	BnaA06g10340D	AT1G15690
BUS1/CYP79F1	BnaA06g11000D	AT1G16410
RLK	BnaA06g11450D	AT1G16980
RLK	BnaA06g11670D	AT1G17360
TN	BnaA06g11700D	AT1G17400
RLK	BnaA06g11800D	AT1G17520
RLK	BnaA06g11810D	AT1G17530
RLK	BnaA06g12130D	AT1G17920
RLK	BnaA06g13220D	AT1G19090
KASII	BnaA06g13360D	AT1G74960
BRI1/BES1	BnaA06g13460D	AT1G19350
BRI1/BES1	BnaA06g13620D	AT1G19350
ARF5/IAA	BnaA06g14040D	AT1G19850
ARF2	BnaA06g14090D	AT5G62000
PILS1	BnaA06g14780D	AT1G20925
RLP	BnaA06g15170D	AT1G21450
RAX3/MYB84	BnaA06g15640D	AT3G49690
ATHAP5A	BnaA06g16420D	AT5G63470
REF6	BnaA06g16550D	AT3G48430
RLK	BnaA06g17220D	AT4G10270
RLK	BnaA06g17230D	AT3G47670
LPAAT	BnaA06g17420D	AT3G18850
RLK	BnaA06g17630D	AT3G47010
RLK	BnaA06g17980D	AT4G28470
RLK	BnaA06g18000D	AT5G44290
PHV	BnaA06g18550D	AT5G60690
RLK	BnaA06g20160D	AT3G43590
RLK	BnaA06g20560D	AT3G47360
RLK	BnaA06g20750D	AT3G48000
AML1	BnaA06g21390D	AT5G61960
ARF2	BnaA06g21460D	AT5G62000
RLK	BnaA06g21980D	AT1G69630
ELF5	BnaA06g22130D	AT5G62640
RLK	BnaA06g22390D	AT4G30760
NDPK2	BnaA06g22660D	AT5G63310
RLK	BnaA06g22790D	AT5G63640
RLK	BnaA06g23450D	AT5G64460
CLE21	BnaA06g23740D	AT5G64800
MAF3	BnaA06g23990D	AT5G65060
MAF5	BnaA06g24000D	AT5G65070
IAA9	BnaA06g24570D	AT5G65670
TTN5/ARL2	BnaA06g25260D	AT2G18390
KAR	BnaA06g25500D	AT1G62610
KAR	BnaA06g25540D	AT3G55290
ROP3	BnaA06g25560D	AT2G17800
RLK	BnaA06g26120D	AT5G23370
ATCXE18	BnaA06g26230D	AT5G23530
RLK	BnaA06g26570D	AT5G24040
RLK	BnaA06g26850D	AT5G24314
RLK	BnaA06g26930D	AT3G10290
APRR5	BnaA06g26980D	AT5G24470
RLK	BnaA06g27160D	AT3G62850
FPF1	BnaA06g27290D	AT5G24860
CYP83B1	BnaA06g27490D	AT5G25120
KNAT3	BnaA06g27560D	AT5G25220
GA3/KO	BnaA06g27960D	AT5G25900
RN	BnaA06g28360D	AT5G26830
RLK	BnaA06g28440D	AT5G27920
RLK	BnaA06g28800D	AT5G27420
RLK	BnaA06g30330D	AT5G48290
SLY2/SNE	BnaA06g30400D	AT5G48170
BR6ox2/CYP85A2	BnaA06g30720D	AT3G30180
CN	BnaA06g30810D	AT3G29575
CN	BnaA06g30820D	AT3G29400
RLK	BnaA06g30920D	AT3G29300
RLK	BnaA06g31200D	AT3G28920
MDR11	BnaA06g31250D	AT3G28860
ATIPK2beta	BnaA06g31750D	AT5G61760
GL1	BnaA06g31780D	AT3G27920
TRIP-1	BnaA06g32100D	AT2G46290
RLK	BnaA06g32400D	AT3G27150
RLK	BnaA06g32570D	AT3G26910
FUS3	BnaA06g32660D	AT3G26790
NL	BnaA06g32820D	AT3G26570
GAMMA-TIP1	BnaA06g32840D	AT3G26520
OTHER	BnaA06g32960D	AT3G26350
TEL1	BnaA06g33110D	AT3G26120
DHLAT	BnaA06g33300D	AT3G25860
RLK	BnaA06g33320D	AT3G25840
AAPPT	BnaA06g33540D	AT3G25585
RLK	BnaA06g33600D	AT2G03980
RLK	BnaA06g34290D	AT2G02150
CRE1/AHK4	BnaA06g34500D	AT2G01830
PP	BnaA06g34530D	AT2G01170
RLK	BnaA06g34700D	AT2G01690
GAI/SLR1	BnaA06g34810D	AT2G01570
RLK	BnaA06g35030D	AT2G01275
PP	BnaA06g35100D	AT2G01180
RLK	BnaA06g35110D	AT2G01170
RLK	BnaA06g35180D	AT2G01070
LEC	BnaA06g35340D	AT5G47670
VAM3/SYP24	BnaA06g35880D	AT5G46860
KASI	BnaA06g36060D	AT5G46290
KAT1	BnaA06g36090D	AT5G46240
CESA4	BnaA06g36370D	AT5G44030
PNH	BnaA06g36540D	AT5G43810
RLK	BnaA06g36740D	AT5G43360
RLK	BnaA06g36820D	AT5G43180
RLK	BnaA06g36910D	AT5G43080
COP8	BnaA06g36960D	AT5G42970
PP	BnaA06g37030D	AT5G42870
OTHER	BnaA06g37080D	AT5G42720
HCT	BnaA07g00390D	AT5G48930
PLA2	BnaA07g01090D	AT2G19690
LKP2	BnaA07g01230D	AT2G18915
LKP2	BnaA07g01240D	AT2G18915
ADO3	BnaA07g01250D	AT2G18915
RLK	BnaA07g01730D	AT2G18570
RLK	BnaA07g02390D	AT2G17950
MJB20.6	BnaA07g02670D	AT2G17500
ROP3	BnaA07g03030D	AT2G17800
RLK	BnaA07g03220D	AT2G17030
RLK	BnaA07g03430D	AT2G16740
FAE	BnaA07g03590D	AT2G16280
ELF8	BnaA07g04300D	AT2G06210
ER	BnaA07g04370D	AT2G05990
RLK	BnaA07g04940D	AT5G45570
FATA	BnaA07g05070D	AT3G25110
RLK	BnaA07g05410D	AT3G45580
VRN5/VIL1	BnaA07g05640D	AT3G24440
VRN5/VIL1	BnaA07g05650D	AT3G24440
CLE19	BnaA07g06070D	AT3G24225
RLK	BnaA07g07090D	AT3G12240
RLK	BnaA07g07350D	AT1G30370
ATGA20X2	BnaA07g07480D	AT1G30040
AML4	BnaA07g08020D	AT1G29400
RLK	BnaA07g08230D	AT1G28630
FATA	BnaA07g08340D	AT3G25110
LEC	BnaA07g08500D	AT1G28300
F3H9.21	BnaA07g08630D	AT1G28130
AHK3	BnaA07g08880D	AT1G27320
SEP3/AGL9	BnaA07g08950D	AT1G24260
KAR	BnaA07g09030D	AT1G24360
FBR12	BnaA07g09420D	AT1G26665
PIN7	BnaA07g10150D	AT1G23080
LEC	BnaA07g10770D	AT1G21970
RLK	BnaA07g11020D	AT1G21230
RLK	BnaA07g11390D	AT1G20580
RLK	BnaA07g11510D	AT1G20340
ARF5/IAA	BnaA07g11660D	AT1G19850
RNL	BnaA07g11690D	AT1G19650
RNL	BnaA07g11700D	AT1G19640
RLK	BnaA07g11760D	AT2G17750
RLK	BnaA07g12580D	AT5G66470
PP	BnaA07g12610D	AT5G66450
SHI	BnaA07g12710D	AT5G66350
BAS1/CYP734A1	BnaA07g12890D	AT2G26710
CEN	BnaA07g13290D	AT2G27550
RLK	BnaA07g13780D	AT5G50900
RLK	BnaA07g13890D	AT2G28420
TOE1	BnaA07g13990D	AT2G28550
RLK	BnaA07g14090D	AT5G59970
RLK	BnaA07g14670D	AT5G39320
AXR6	BnaA07g14790D	AT4G02570
GPDH	BnaA07g15060D	AT5G40610
ELL1/FK	BnaA07g15920D	AT3G52940
STV1	BnaA07g15950D	AT3G53020
RLK	BnaA07g16010D	AT3G53200
RLP	BnaA07g16020D	AT3G53220
WRI1	BnaA07g16350D	AT3G54320
RLK	BnaA07g16760D	AT3G56180
RLK	BnaA07g16990D	AT3G56850
RLP	BnaA07g17170D	AT3G57120
AGL18	BnaA07g17280D	AT3G57390
RLK	BnaA07g17390D	AT5G18460
LPAAT	BnaA07g17400D	AT3G57650
ATHAP5B	BnaA07g17770D	AT1G56170
PP	BnaA07g17850D	AT3G58490
SHP1	BnaA07g18050D	AT3G58780
ARGOS	BnaA07g18560D	AT3G59900
TIR1	BnaA07g19520D	AT3G62980
ATGID1B	BnaA07g19530D	AT3G63010
LPCAT	BnaA07g20190D	AT1G80950
ARF17	BnaA07g20790D	AT1G77850
LCAS	BnaA07g20920D	AT1G77590
PILS1	BnaA07g21340D	AT1G76520
AGF1	BnaA07g21350D	AT1G76500
RLK	BnaA07g21460D	AT1G76250
NL	BnaA07g21550D	AT1G79750
RLK	BnaA07g21660D	AT1G75510
BZR1	BnaA07g21900D	AT1G75080
LPAAT	BnaA07g21920D	AT1G75020
KASII	BnaA07g21940D	AT1G74960
RLK	BnaA07g21960D	AT1G74950
ATMPK1	BnaA07g22180D	AT1G59580
ATMKK7/BUD1	BnaA07g22640D	AT1G73500
RLP	BnaA07g22730D	AT1G73300
HAP2C	BnaA07g22940D	AT1G72840
RLK	BnaA07g23100D	AT1G72350
RLK	BnaA07g23630D	AT1G71160
PIN3	BnaA07g23670D	AT1G23080
RLK	BnaA07g24060D	AT1G69880
AP1/AGL7	BnaA07g24360D	AT1G69120
PIS1	BnaA07g24850D	AT1G68000
RLK	BnaA07g25020D	AT1G67420
TX	BnaA07g25230D	AT1G43080
TSF	BnaA07g25310D	AT4G20370
ARF8	BnaA07g25390D	AT5G37020
RLK	BnaA07g25530D	AT1G65960
RLK	BnaA07g25570D	AT1G34480
RLK	BnaA07g25630D	AT1G66150
RLK	BnaA07g25640D	AT4G08025
RLK	BnaA07g25910D	AT1G66620
RLK	BnaA07g26080D	AT1G66830
PIS1	BnaA07g26760D	AT1G68000
ATAGP19	BnaA07g27370D	AT1G68725
AP1/AGL7	BnaA07g27710D	AT1G69120
RLK	BnaA07g27920D	AT1G69380
RLK	BnaA07g28030D	AT5G15380
RLK	BnaA07g28050D	AT1G69523
PP2A	BnaA07g28500D	AT1G69960
ISE2/EMB25	BnaA07g28540D	AT1G70070
PIN3	BnaA07g28990D	AT1G70940
F23N20.8	BnaA07g29130D	AT1G71090
AGL12	BnaA07g29450D	AT1G71692
CK	BnaA07g29470D	AT1G71697
PSD	BnaA07g30300D	AT1G72560
RLK	BnaA07g30320D	AT1G72610
HAP2C	BnaA07g30460D	AT1G72830
RLK	BnaA07g30740D	AT1G73260
T9L24.44	BnaA07g30800D	AT1G73340
PIN1	BnaA07g30950D	AT2G01420
CK	BnaA07g31430D	AT1G74320
KASII	BnaA07g31890D	AT1G74960
CUC3	BnaA07g32710D	AT1G76420
HMG1	BnaA07g32810D	AT1G76490
F14G6.12	BnaA07g32840D	AT1G76520
FT	BnaA07g33120D	AT4G20370
PIN6	BnaA07g33300D	AT1G77110
EFS	BnaA07g33460D	AT1G77300
RLK	BnaA07g33860D	AT1G78000
NL	BnaA07g34310D	AT1G78680
LPCAT	BnaA07g34320D	AT1G78690
RLK	BnaA07g34390D	AT1G78800
RLK	BnaA07g34700D	AT1G79180
GA2/KS	BnaA07g34940D	AT1G79460
RLK	BnaA08g00400D	AT1G55620
BRL1	BnaA08g00410D	AT1G55610
RLK	BnaA08g00880D	AT1G54120
ASIL1	BnaA08g00940D	AT1G54060
TCP3	BnaA08g01260D	AT1G53230
RLK	BnaA08g01300D	AT3G15210
RLK	BnaA08g01320D	AT1G53050
ATHB-15	BnaA08g01600D	AT1G52150
RLP	BnaA08g02070D	AT3G20770
DWF5/LE	BnaA08g02140D	AT1G50430
NL	BnaA08g02170D	AT1G22660
CN	BnaA08g02180D	AT1G50380
PGI1	BnaA08g02190D	AT5G49720
RLK	BnaA08g02730D	AT1G49380
DGAT	BnaA08g03400D	AT1G48300
CYP83B1	BnaA08g04520D	AT4G31500
VIP1	BnaA08g04710D	AT1G43700
RLK	BnaA08g04910D	AT4G12980
SLR/IAA14	BnaA08g05350D	AT4G14550
AUR3/BRU6	BnaA08g05580D	AT1G28130
RLK	BnaA08g06040D	AT2G44390
RLK	BnaA08g06080D	AT4G16150
ACC	BnaA08g06180D	AT1G36160
GPAT	BnaA08g06960D	AT1G32200
COP9	BnaA08g07630D	AT4G14110
ACBP	BnaA08g07670D	AT1G31812
RLK	BnaA08g07830D	AT4G39080
VRN2	BnaA08g08130D	AT4G16845
TX	BnaA08g08200D	AT4G17070
NL	BnaA08g08210D	AT4G17080
KAT1	BnaA08g08710D	AT4G18290
RLK	BnaA08g08830D	AT4G18540
RLK	BnaA08g09020D	AT4G19100
RLP	BnaA08g10030D	AT4G21810
RLK	BnaA08g10090D	AT4G21910
RLK	BnaA08g10350D	AT4G22560
RLK	BnaA08g10430D	AT4G22690
AGL19	BnaA08g10540D	AT4G22950
ADC2	BnaA08g10990D	AT4G34710
FAE	BnaA08g11130D	AT4G34520
FAE	BnaA08g11140D	AT4G34510
RNL	BnaA08g11350D	AT4G34160
BAK1	BnaA08g11770D	AT4G33430
APM1	BnaA08g11910D	AT4G33090
ATHB-8	BnaA08g11980D	AT4G32880
RLK	BnaA08g12220D	AT5G38435
FLP1	BnaA08g12520D	AT4G31380
LT	BnaA08g12720D	AT4G31050
RLK	BnaA08g13260D	AT4G29960
VIP3	BnaA08g13310D	AT4G29830
PLA2	BnaA08g13410D	AT4G29460
PLA2	BnaA08g13520D	AT4G29070
NAC1	BnaA08g13670D	AT4G28530
ACP	BnaA08g14550D	AT4G25050
FD	BnaA08g14840D	AT4G35900
RLK	BnaA08g14870D	AT4G35830
OTHER	BnaA08g14930D	AT4G35630
NL	BnaA08g14940D	AT4G35600
TNL	BnaA08g14950D	AT4G35600
ATAPP1	BnaA08g15420D	AT4G36760
COP3/HLS1	BnaA08g15700D	AT4G37580
ANT	BnaA08g15790D	AT4G37750
AGL21	BnaA08g15900D	AT4G37940
RLK	BnaA08g16230D	AT4G39770
DWF2/BRI1	BnaA08g16520D	AT4G39400
PDS	BnaA08g17160D	AT4G14210
TCP24	BnaA08g17500D	AT1G30210
β-PDH	BnaA08g17560D	AT1G30120
β-PDH	BnaA08g17570D	AT2G34590
ATGA20X2	BnaA08g17610D	AT1G30040
KAR	BnaA08g19070D	AT1G24360
RCN1	BnaA08g19440D	AT1G25490
PFT1	BnaA08g19480D	AT1G25540
TNL	BnaA08g19560D	AT1G26100
TX	BnaA08g19570D	AT1G26110
TNL	BnaA08g19610D	AT1G26180
CAL	BnaA08g19710D	AT1G26310
FBR12	BnaA08g19830D	AT1G26630
CUL3A	BnaA08g19930D	AT1G26830
RLP	BnaA08g20250D	AT1G24000
RLP	BnaA08g20440D	AT1G23540
KNAT6	BnaA08g20500D	AT1G23380
PIN3	BnaA08g20690D	AT1G23080
BRI1/BES1	BnaA08g22080D	AT1G19350
NBS	BnaA08g22160D	AT1G19210
RLP	BnaA08g22330D	AT1G18880
MBD9	BnaA08g23160D	AT3G01460
CYP72C1/SOB7	BnaA08g23390D	AT1G17060
AVP1	BnaA08g23780D	AT1G15690
WIN1	BnaA08g23880D	AT1G15360
RLK	BnaA08g24440D	AT3G26340
RLK	BnaA08g24730D	AT1G12450
RLP	BnaA08g24770D	AT1G12380
RLK	BnaA08g25310D	AT1G11400
RLK	BnaA08g26030D	AT1G10030
MYB61	BnaA08g26320D	AT1G09540
ATHAP5A	BnaA08g26690D	AT1G08970
FATB	BnaA08g26890D	AT1G08510
YAB2	BnaA08g26920D	AT1G08465
ATGA2ox6	BnaA08g27130D	AT1G02400
RLK	BnaA08g27540D	AT1G03630
AXR3	BnaA08g27770D	AT1G04250
CRY2	BnaA08g27870D	AT1G04400
AXR1	BnaA08g28200D	AT1G05180
5PTASE13	BnaA08g28320D	AT1G05630
SWN/EZA1	BnaA09g00500D	AT4G02020
AXR6	BnaA09g00890D	AT4G02570
GA1	BnaA09g01090D	AT4G02780
ABP1	BnaA09g01190D	AT4G02980
RLK	BnaA09g01450D	AT4G03270
RLK	BnaA09g02200D	AT3G28050
MDR11	BnaA09g02390D	AT3G28860
BR6ox2/CYP85A2	BnaA09g02720D	AT3G30180
RLK	BnaA09g02790D	AT5G47840
SLY2/SNE	BnaA09g02870D	AT5G48170
RLK	BnaA09g03340D	AT5G49460
ACP	BnaA09g03610D	AT5G27200
RLK	BnaA09g03980D	AT5G27000
FPF1	BnaA09g04770D	AT5G24860
ATCXE18	BnaA09g05270D	AT5G23530
TGH	BnaA09g05440D	AT5G23080
AGL8	BnaA09g05500D	AT5G60910
VIP4	BnaA09g05610D	AT5G61150
RLK	BnaA09g05700D	AT5G61550
ATIPK2beta	BnaA09g05790D	AT5G61760
ARF2	BnaA09g05840D	AT5G62000
RLK	BnaA09g05910D	AT5G62170
RLK	BnaA09g06170D	AT2G25710
NDPK2	BnaA09g06530D	AT5G63320
RLK	BnaA09g06600D	AT5G63480
RLK	BnaA09g06730D	AT5G64140
NPH3/RPT3	BnaA09g06800D	AT5G64330
RLK	BnaA09g07060D	AT5G64990
IAA9	BnaA09g07160D	AT5G65670
ETO2	BnaA09g07210D	AT5G65800
RLP	BnaA09g07840D	AT5G66570
NL	BnaA09g08110D	AT1G64870
K2A18.4	BnaA09g08160D	AT5G65980
OTHER	BnaA09g08270D	AT2G13350
FAE	BnaA09g08660D	AT2G16280
MJB20.6	BnaA09g09160D	AT2G17500
ROP3	BnaA09g09330D	AT2G17800
FVE	BnaA09g09860D	AT2G19520
PLA2	BnaA09g09940D	AT2G19690
KAR	BnaA09g10000D	AT3G55290
CLASP	BnaA09g10130D	AT2G20190
RLK	BnaA09g10410D	AT2G14070
RLK	BnaA09g10420D	AT2G04750
DDF2	BnaA09g10730D	AT1G63030
RLK	BnaA09g10740D	AT1G10000
RLK	BnaA09g11380D	AT1G64090
RLK	BnaA09g12030D	AT1G64210
KASIII	BnaA09g12890D	AT1G62640
LPCAT	BnaA09g12940D	AT1G63050
KNAT7	BnaA09g12980D	AT1G62990
STM	BnaA09g13310D	AT1G62360
RLK	BnaA09g13320D	AT1G62330
TX	BnaA09g13690D	AT1G61566
ATGA20ox4	BnaA09g13940D	AT1G60980
PP2A	BnaA09g14410D	AT1G59830
NL	BnaA09g14610D	AT1G58725
RLK	BnaA09g15280D	AT4G04220
RLK	BnaA09g15680D	AT5G42765
PP	BnaA09g15750D	AT5G42870
RLP	BnaA09g16330D	AT1G56140
PNH	BnaA09g16610D	AT5G43810
TX	BnaA09g16920D	AT1G51540
TX	BnaA09g16950D	AT5G44130
NBS	BnaA09g17050D	AT3G20155
FBR12	BnaA09g17450D	AT1G13950
RLK	BnaA09g17610D	AT5G45370
KAT1	BnaA09g17910D	AT5G46240
KASI	BnaA09g17930D	AT5G46290
HAT2	BnaA09g18250D	AT5G47370
LEC	BnaA09g18420D	AT5G47670
PP	BnaA09g18500D	AT2G01180
GAI/SLR1	BnaA09g18700D	AT2G01570
AGL3	BnaA09g19420D	AT2G03710
DHLAT	BnaA09g19620D	AT3G25860
RLK	BnaA09g19780D	AT4G05330
RLK	BnaA09g19820D	AT4G05230
NL	BnaA09g20500D	AT3G24690
ATGID1a	BnaA09g20650D	AT5G27320
TNL	BnaA09g20690D	AT5G37030
TN	BnaA09g20710D	AT4G05590
TNL	BnaA09g20740D	AT4G14695
AGL14	BnaA09g21280D	AT4G11880
RLK	BnaA09g21360D	AT4G11790
LCAS	BnaA09g22150D	AT4G11030
RLK	BnaA09g22200D	AT4G10950
SIR5	BnaA09g22650D	AT4G10100
CK	BnaA09g22870D	AT4G09760
CK	BnaA09g23300D	AT4G09760
TNL	BnaA09g24240D	AT1G32560
GPAT	BnaA09g24560D	AT1G32200
FRL2	BnaA09g24900D	AT1G31814
ACBP	BnaA09g24910D	AT1G31812
SUF4	BnaA09g25530D	AT1G30970
PFT1	BnaA09g25610D	AT1G60720
PHV	BnaA09g26050D	AT1G30490
TCP24	BnaA09g26360D	AT1G30210
β-PDH	BnaA09g26420D	AT1G30120
ATGA20X2	BnaA09g26500D	AT1G30040
AML6	BnaA09g26850D	AT1G29400
RLK	BnaA09g26980D	AT1G29300
RLP	BnaA09g27070D	AT1G29050
LEC	BnaA09g27380D	AT1G28300
F3H9.21	BnaA09g27530D	AT1G28130
SEP3/AGL9	BnaA09g28040D	AT1G24260
KAR	BnaA09g28100D	AT1G24360
RLK	BnaA09g28250D	AT1G24570
RLK	BnaA09g28300D	AT5G18880
RCN1	BnaA09g28590D	AT1G25490
PFT1	BnaA09g28640D	AT1G25540
FBR12	BnaA09g29060D	AT1G26630
CUL3B	BnaA09g29300D	AT1G26830
TX	BnaA09g29320D	AT1G26850
TNL	BnaA09g29340D	AT5G13930
RLK	BnaA09g29350D	AT1G26870
GI	BnaA09g30390D	AT1G22770
KNAT2	BnaA09g31100D	AT1G23380
RLK	BnaA09g31150D	AT5G41500
ICK2/KRP2	BnaA09g31270D	AT3G50630
DWF4/CYP90B1	BnaA09g31290D	AT3G50660
PP	BnaA09g31580D	AT5G66450
CNL	BnaA09g31750D	AT3G51180
ROP3	BnaA09g31890D	AT3G51300
RLK	BnaA09g32180D	AT3G51660
TX	BnaA09g32200D	AT2G35040
OTHER	BnaA09g32210D	AT3G51670
RLK	BnaA09g32300D	AT5G38980
ETO1	BnaA09g32330D	AT3G51770
TWD1/UCU2	BnaA09g32520D	AT3G21640
STV1	BnaA09g33390D	AT3G53020
RLK	BnaA09g33570D	AT3G19880
WRI1	BnaA09g34250D	AT3G54320
COP2/AMP1	BnaA09g34520D	AT3G54720
RLK	BnaA09g34730D	AT3G54900
KAR	BnaA09g34910D	AT3G55290
RLK	BnaA09g35580D	AT3G56120
RLK	BnaA09g35730D	AT3G56260
RLK	BnaA09g35940D	AT3G56510
RLK	BnaA09g36400D	AT3G57060
AGL18	BnaA09g36710D	AT3G57390
LPAAT	BnaA09g36950D	AT3G57650
NL	BnaA09g37230D	AT3G58030
RLK	BnaA09g37280D	AT3G58130
PIF5/PIL6	BnaA09g37540D	AT3G59060
FPA	BnaA09g37880D	AT2G43410
RLK	BnaA09g37950D	AT3G59680
ARGOS	BnaA09g38160D	AT3G59900
RLK	BnaA09g38530D	AT3G60490
PIL2	BnaA09g39670D	AT3G62090
TIR1	BnaA09g40340D	AT3G62980
ER	BnaA09g40540D	AT2G26330
GPA1	BnaA09g40600D	AT2G26300
ELF3	BnaA09g40710D	AT2G25930
RLK	BnaA09g40970D	AT2G25370
ICK1	BnaA09g41990D	AT2G23430
GH3.3	BnaA09g42140D	AT2G23170
RLK	BnaA09g42260D	AT2G22942
SVP	BnaA09g42480D	AT2G22540
HAD	BnaA09g42770D	AT2G22230
FVE	BnaA09g44120D	AT2G19520
BRI1/BES1	BnaA09g44210D	AT1G19350
RLK	BnaA09g44270D	AT1G19230
CYP72C1/SOB7	BnaA09g45190D	AT1G17060
RLP	BnaA09g45340D	AT2G01500
TN	BnaA09g45350D	AT2G47140
TN	BnaA09g45370D	AT1G14870
RLP	BnaA09g45380D	AT1G14870
RLK	BnaA09g45960D	AT1G13810
RLK	BnaA09g46110D	AT1G13780
RLK	BnaA09g46120D	AT1G13750
AAPPT	BnaA09g46210D	AT1G13560
DDF1	BnaA09g47030D	AT1G12610
RLK	BnaA09g47750D	AT1G10760
PP2A	BnaA09g48180D	AT1G10430
PHYA	BnaA09g48410D	AT1G09570
MYB61	BnaA09g48440D	AT1G09540
PIF3	BnaA09g48450D	AT1G09530
ATHAP5C	BnaA09g48620D	AT1G08970
RLK	BnaA09g48680D	AT1G08860
RLK	BnaA09g48790D	AT1G08695
YAB2	BnaA09g48870D	AT1G08465
RLK	BnaA09g48970D	AT1G08220
5PTASE13	BnaA09g50250D	AT1G05630
AXR1	BnaA09g50410D	AT1G05180
AXR3	BnaA09g50590D	AT1G04250
RLK	BnaA09g51310D	AT1G02440
α-PDH	BnaA09g51510D	AT1G01090
GPAT	BnaA10g00370D	AT1G01610
α-PDH	BnaA10g00730D	AT1G01090
LHY	BnaA10g00780D	AT1G01060
ATGA2ox6	BnaA10g01100D	AT1G02400
MEA/FIS1	BnaA10g01220D	AT1G02580
FAE	BnaA10g02480D	AT1G04220
AXR3	BnaA10g02500D	AT1G04250
CRY1	BnaA10g02550D	AT1G04400
CYP88A3/KAO1	BnaA10g03180D	AT1G05160
AXR1	BnaA10g03210D	AT1G05180
RLK	BnaA10g03460D	AT1G05300
5PTASE13	BnaA10g03830D	AT1G05630
POM1	BnaA10g03880D	AT1G05850
PGI1	BnaA10g05530D	AT5G49720
FRI	BnaA10g05850D	AT4G00650
RLK	BnaA10g06390D	AT5G53000
RLK	BnaA10g06440D	AT5G53070
RLK	BnaA10g07140D	AT5G53900
RLK	BnaA10g07390D	AT5G52520
RLK	BnaA10g07400D	AT5G52510
RLK	BnaA10g07410D	AT5G52510
RLK	BnaA10g07650D	AT5G51970
ATGA20ox2	BnaA10g07740D	AT5G51810
EMF2	BnaA10g08130D	AT5G51230
VRN2	BnaA10g08150D	AT5G51230
FH5	BnaA10g08460D	AT5G54650
SEU	BnaA10g08930D	AT1G43850
RLK	BnaA10g09120D	AT5G54850
FATB	BnaA10g09300D	AT1G08510
TN	BnaA10g09460D	AT5G55220
RLK	BnaA10g09500D	AT5G55280
TRN1	BnaA10g09660D	AT5G55540
RLK	BnaA10g09870D	AT5G55670
TN	BnaA10g10000D	AT5G55910
CLF/ICU1	BnaA10g10150D	AT4G02020
RLK	BnaA10g10380D	AT5G56220
RLK	BnaA10g10430D	AT5G56210
EIR1/PIN2	BnaA10g11110D	AT5G57090
RLK	BnaA10g11120D	AT5G57110
EOL2	BnaA10g11800D	AT5G58550
RLK	BnaA10g11930D	AT5G58410
STA1	BnaA10g12020D	AT5G58270
RLK	BnaA10g12510D	AT5G59510
RLK	BnaA10g12560D	AT5G59610
VIP2	BnaA10g12700D	AT5G59710
RLK	BnaA10g12830D	AT3G26420
RLK	BnaA10g12860D	AT5G59900
RLK	BnaA10g12870D	AT5G22880
RLK	BnaA10g12880D	AT5G59950
RLK	BnaA10g12890D	AT5G59990
RLK	BnaA10g12900D	AT5G60020
TOE2	BnaA10g12950D	AT5G60120
ARF4	BnaA10g13260D	AT5G60450
GPAT	BnaA10g13450D	AT5G60620
REV/IFL1	BnaA10g13520D	AT5G60690
RAX1	BnaA10g13590D	AT5G23000
OTHER	BnaA10g13610D	AT5G60000
β-CT	BnaA10g13960D	ATCG00500
E2F1	BnaA10g14120D	AT5G22220
RLK	BnaA10g14170D	AT5G22160
CNX/SIR4	BnaA10g14580D	AT5G20980
RLK	BnaA10g14640D	AT5G25290
RLK	BnaA10g14660D	AT5G20900
RLK	BnaA10g14840D	AT5G20670
RLK	BnaA10g15480D	AT5G19690
BUD2	BnaA10g16110D	AT5G18930
APY1	BnaA10g16550D	AT5G18280
TFL2	BnaA10g17060D	AT5G17690
RGL3	BnaA10g17240D	AT5G17490
RLP	BnaA10g17590D	AT5G16910
RLK	BnaA10g17700D	AT5G16770
TX	BnaA10g17850D	AT5G16640
TX	BnaA10g17860D	AT3G10450
KAN	BnaA10g17920D	AT5G16560
PIN5	BnaA10g17940D	AT5G16530
FRL1	BnaA10g18010D	AT5G16320
SAD	BnaA10g18080D	AT3G02630
SAD	BnaA10g18090D	AT5G16230
RLK	BnaA10g18120D	AT5G16200
RLK	BnaA10g18330D	AT5G16000
COL1	BnaA10g18420D	AT5G15850
CO	BnaA10g18430D	AT5G15840
RLK	BnaA10g19190D	AT5G02040
CYP724A1	BnaA10g19320D	AT5G14400
CHS/TT4	BnaA10g19670D	AT5G13930
RLK	BnaA10g19700D	AT5G13870
RLK	BnaA10g20110D	AT5G13180
NBS	BnaA10g20770D	AT5G11860
RLK	BnaA10g21730D	AT5G13610
FLC	BnaA10g22080D	AT5G10140
RLK	BnaA10g23030D	AT5G08450
RLK	BnaA10g23040D	AT5G08440
RLK	BnaA10g23100D	AT5G08260
RLK	BnaA10g23120D	AT5G08240
RLK	BnaA10g23220D	AT5G08139
BIM1	BnaA10g23230D	AT5G08130
RLK	BnaA10g23500D	AT5G07030
RLP	BnaA10g23520D	AT5G07050
RLK	BnaA10g23580D	AT5G07120
YAP169/GA20OX3	BnaA10g23640D	AT5G07200
EXS/EMS1	BnaA10g23720D	AT5G07280
AML4	BnaA10g23740D	AT5G07290
LCAS	BnaA10g24190D	AT2G04350
RLK	BnaA10g24640D	AT5G05880
DWF3/CPD	BnaA10g24860D	AT5G05690
RNL	BnaA10g24980D	AT5G05450
DME	BnaA10g25630D	AT5G04560
ELF6	BnaA10g25980D	AT5G04240
CTR1	BnaA10g26380D	AT5G03730
RLK	BnaA10g26650D	AT5G03290
EIN2	BnaA10g26670D	AT5G03280
PP	BnaA10g26780D	AT5G03080
ELF7	BnaA10g27050D	AT1G79730
CESA2	BnaC01g00330D	AT4G39350
AGL21	BnaC01g01080D	AT4G37940
RLK	BnaC01g01280D	AT4G37760
ANT	BnaC01g01290D	AT4G37750
AUR3/BRU6	BnaC01g01570D	AT4G37390
AP2	BnaC01g01710D	AT4G36920
RLK	BnaC01g02060D	AT4G36790
ATAPP1	BnaC01g02090D	AT4G36760
ROT3/CYP90C1	BnaC01g02330D	AT4G36380
STY2	BnaC01g02360D	AT4G36260
ROP3	BnaC01g02650D	AT2G17800
FD	BnaC01g02720D	AT4G35900
AGF1	BnaC01g03170D	AT4G35390
GPAT	BnaC01g03300D	AT5G60620
RLK	BnaC01g03650D	AT4G34800
ADC2	BnaC01g03710D	AT4G34710
FAE	BnaC01g04130D	AT4G34250
AGL16	BnaC01g04170D	AT3G57230
RLK	BnaC01g04240D	AT4G34138
NBS	BnaC01g04330D	AT4G34000
NBS	BnaC01g04350D	AT4G33970
BAK1	BnaC01g04780D	AT4G33430
APM1	BnaC01g05150D	AT4G33090
ATH1	BnaC01g05260D	AT4G32980
RLK	BnaC01g05390D	AT5G02930
RLK	BnaC01g05400D	AT5G02930
MAX4/CCD8	BnaC01g05420D	AT4G32810
MAX4/CCD8	BnaC01g05600D	AT4G32810
CESA1	BnaC01g06090D	AT4G32410
RLK	BnaC01g06190D	AT4G32300
RLK	BnaC01g06210D	AT4G32290
KNAT5	BnaC01g06410D	AT4G32040
RLK	BnaC01g06430D	AT4G32020
ARR12	BnaC01g06500D	AT4G31920
PKL	BnaC01g06510D	AT2G25170
PKL	BnaC01g06530D	AT2G25170
RLK	BnaC01g06760D	AT4G31720
FLP1	BnaC01g07130D	AT4G31380
RLK	BnaC01g07250D	AT4G31210
LT	BnaC01g07340D	AT4G31050
BRU1/TSK	BnaC01g08130D	AT4G30270
VIP3	BnaC01g08630D	AT4G29830
RLK	BnaC01g08730D	AT3G05910
RLP	BnaC01g08930D	AT3G44780
PLA2	BnaC01g09050D	AT4G29460
PLA2	BnaC01g09360D	AT4G29070
RLK	BnaC01g09980D	AT4G28470
RLK	BnaC01g10040D	AT4G28420
TNL	BnaC01g10550D	AT2G35280
NL	BnaC01g10590D	AT4G18210
NL	BnaC01g10600D	AT4G18230
BIN2/DWF12	BnaC01g11150D	AT4G18710
RLK	BnaC01g12210D	AT4G20770
ATGA2ox8	BnaC01g12610D	AT4G21200
RLK	BnaC01g12760D	AT4G21470
RLK	BnaC01g13450D	AT1G58684
TX	BnaC01g13710D	AT4G22200
TX	BnaC01g13830D	AT4G22330
TX	BnaC01g13840D	AT4G22340
TX	BnaC01g13850D	AT4G22350
TX	BnaC01g13860D	AT4G22370
TX	BnaC01g14000D	AT4G22540
RLK	BnaC01g14230D	AT3G57070
AGL19	BnaC01g14430D	AT4G22950
AESP	BnaC01g14470D	AT4G22970
CTR1	BnaC01g15500D	AT5G03730
LCAS	BnaC01g15670D	AT4G23850
SLY1/GID2	BnaC01g16070D	AT4G24210
ACBP	BnaC01g16110D	AT4G24230
PGI1	BnaC01g16150D	AT4G24260
AGL24	BnaC01g16370D	AT4G24540
ACP	BnaC01g16980D	AT4G25050
GA5/ATGA20ox1	BnaC01g17380D	AT4G25420
FWA	BnaC01g17410D	AT4G25530
CNL	BnaC01g17680D	AT4G25770
GAMT1	BnaC01g18470D	AT4G26420
WES1	BnaC01g19430D	AT4G27260
ACBP	BnaC01g20440D	AT4G27780
RLK	BnaC01g21160D	AT4G17210
FCA	BnaC01g21860D	AT4G16280
ABCAT	BnaC01g21900D	AT1G54350
LPD	BnaC01g21970D	AT4G16155
PP	BnaC01g22010D	AT3G50920
HCT	BnaC01g22120D	AT5G48930
RLK	BnaC01g22750D	AT3G22630
CN	BnaC01g22960D	AT4G25000
NL	BnaC01g22970D	AT4G14660
DGAT	BnaC01g23350D	AT3G51520
DWF4/CYP90B1	BnaC01g23810D	AT3G50660
RLK	BnaC01g24110D	AT5G23050
CN	BnaC01g25630D	AT4G01450
NL	BnaC01g25650D	AT3G42170
CDC2	BnaC01g25750D	AT3G48750
CNL	BnaC01g26020D	AT3G49240
KASII	BnaC01g26460D	AT1G74960
AXR4	BnaC01g26840D	AT1G54990
RLK	BnaC01g28810D	AT1G60770
RLK	BnaC01g29560D	AT1G61580
RLK	BnaC01g29880D	AT1G61750
RLK	BnaC01g30390D	AT2G36580
RLK	BnaC01g31150D	AT5G28823
VRN1	BnaC01g33680D	AT3G18990
LPAAT	BnaC01g33800D	AT3G18850
TCP18/BRC1	BnaC01g34090D	AT3G18550
RLK	BnaC01g34580D	AT3G17940
RLK	BnaC01g34820D	AT3G17120
RLK	BnaC01g34860D	AT3G47680
RLK	BnaC01g36050D	AT3G15490
CUC1	BnaC01g36350D	AT3G15170
TCP3	BnaC01g36430D	AT3G15030
CYP90D1	BnaC01g37470D	AT3G13730
BRL1	BnaC01g37710D	AT1G55610
KOB1/ELB1	BnaC01g39470D	AT3G08550
HAD	BnaC02g00470D	AT5G10160
FLC	BnaC02g00490D	AT5G10140
LS	BnaC02g01120D	AT5G08415
RLK	BnaC02g01510D	AT5G07630
ATGA20ox4	BnaC02g01710D	AT5G07200
DWF3/CPD	BnaC02g02210D	AT5G05690
CESA3	BnaC02g02440D	AT5G05170
TFL1	BnaC02g02900D	AT5G03840
PP	BnaC02g03380D	AT5G03080
RLK	BnaC02g03410D	AT5G03040
EMF1	BnaC02g03860D	AT5G11530
RLK	BnaC02g03870D	AT4G36840
RLK	BnaC02g03940D	AT5G11590
RLK	BnaC02g03990D	AT5G11680
FY	BnaC02g04790D	AT5G13480
PDAT	BnaC02g04910D	AT5G13640
CHS/TT4	BnaC02g05070D	AT5G13930
CYP724A1	BnaC02g05340D	AT5G14400
RLK	BnaC02g05600D	AT5G14610
F1M20.35	BnaC02g05960D	AT5G15230
RLP	BnaC02g06250D	AT5G15820
COL1	BnaC02g06280D	AT5G15850
KAN	BnaC02g06680D	AT5G16560
RLK	BnaC02g08640D	AT5G19260
RLP	BnaC02g08710D	AT1G08695
RLP	BnaC02g08730D	AT5G19485
ACL5	BnaC02g08800D	AT5G19530
RLK	BnaC02g08820D	AT5G19550
NBS	BnaC02g09390D	AT5G22250
TX	BnaC02g09400D	AT5G22270
NL	BnaC02g09410D	AT5G22280
MSI1	BnaC02g10840D	AT5G58230
TTL	BnaC02g10850D	AT5G58220
RLK	BnaC02g11050D	AT5G58000
RLK	BnaC02g11350D	AT2G06845
VEL1	BnaC02g11530D	AT5G57380
RLK	BnaC02g11750D	AT5G57220
RLK	BnaC02g11760D	AT5G57200
PDCT	BnaC02g13150D	AT3G15820
RLK	BnaC02g13840D	AT5G54080
CUC2	BnaC02g13890D	AT5G53950
PP	BnaC02g14100D	AT3G09560
RLK	BnaC02g14300D	AT5G64340
RLK	BnaC02g14380D	AT5G53340
ATGA20ox2	BnaC02g15510D	AT5G51810
RLK	BnaC02g15520D	AT5G51800
RLK	BnaC02g15550D	AT5G51700
RLK	BnaC02g15560D	AT5G51690
MWD22_26	BnaC02g15850D	AT5G51310
EMF2	BnaC02g15870D	AT5G51230
RLK	BnaC02g17480D	AT1G43580
RLK	BnaC02g17510D	AT1G67785
RLK	BnaC02g17620D	AT1G67830
RLK	BnaC02g17640D	AT1G67850
RLK	BnaC02g18090D	AT1G68360
RLP	BnaC02g18180D	AT1G68440
BRC2/TCP12	BnaC02g18540D	AT1G68800
KAT2	BnaC02g18580D	AT5G59780
RLK	BnaC02g19600D	AT1G70060
KNAT2	BnaC02g19900D	AT1G70510
TIR2	BnaC02g19980D	AT1G70560
RLK	BnaC02g20400D	AT1G70870
PIN3	BnaC02g20430D	AT1G70940
RLK	BnaC02g20500D	AT1G71010
HAP2C	BnaC02g21570D	AT1G72830
NBS	BnaC02g21980D	AT1G73220
ATMKK7/BUD1	BnaC02g22230D	AT1G73500
PIN1	BnaC02g22310D	AT2G01420
RLK	BnaC02g23040D	AT1G80510
LUE1	BnaC02g23170D	AT1G80350
GA4H/GA3OX2	BnaC02g23180D	AT1G80340
ATGA3ox4	BnaC02g23190D	AT1G80330
TSF	BnaC02g23820D	AT4G20370
CUC3	BnaC02g24050D	AT1G76420
HMG1	BnaC02g24100D	AT1G76490
F14G6.12	BnaC02g24140D	AT1G76520
RLK	BnaC02g24260D	AT1G76780
LPCAT	BnaC02g25190D	AT1G78690
RLK	BnaC02g26030D	AT1G80840
RLK	BnaC02g26100D	AT5G46070
LD	BnaC02g27000D	AT4G02560
GAMMA-TIP1	BnaC02g27930D	AT4G01470
BKI1	BnaC02g28720D	AT5G42750
LCAS	BnaC02g28920D	AT4G11030
TX	BnaC02g29710D	AT1G48900
NL	BnaC02g29720D	AT1G43170
TX	BnaC02g29860D	AT5G42200
TX	BnaC02g30020D	AT5G43010
NBS	BnaC02g30040D	AT5G43060
TX	BnaC02g30110D	AT5G43130
TNL	BnaC02g30120D	AT3G42170
NBS	BnaC02g30130D	AT3G47890
FKD1	BnaC02g30630D	AT5G43870
RLP	BnaC02g30900D	AT5G44190
RLK	BnaC02g31140D	AT5G44700
CN	BnaC02g31500D	AT5G45280
KASI	BnaC02g32230D	AT5G46290
VAM3/SYP22	BnaC02g32860D	AT5G46860
RLK	BnaC02g32950D	AT5G47590
TX	BnaC02g33660D	AT2G01140
KAO2/CYP88A4	BnaC02g34230D	AT1G05160
TX	BnaC02g34440D	AT2G02390
RLK	BnaC02g34790D	AT2G02800
AGL3	BnaC02g35110D	AT2G03710
RLK	BnaC02g35430D	AT2G07240
AAPPT	BnaC02g35520D	AT3G25585
TEL1	BnaC02g35930D	AT3G26120
FUS3	BnaC02g36350D	AT3G26790
RLK	BnaC02g36600D	AT3G27027
TRIP-1	BnaC02g36850D	AT2G46290
RLK	BnaC02g37300D	AT3G28220
CLE25	BnaC02g37360D	AT3G28455
MDR11	BnaC02g37570D	AT3G28860
BR6ox2/CYP85A2	BnaC02g38080D	AT3G30180
SLY2/SNE	BnaC02g38380D	AT5G48170
CHS/TT4	BnaC02g38730D	AT5G13930
KAT5	BnaC02g38800D	AT5G48880
RLK	BnaC02g39460D	AT4G29250
ACBP	BnaC02g39790D	AT5G27630
RLK	BnaC02g40480D	AT5G25790
KNAT3	BnaC02g40790D	AT5G25220
HUA2	BnaC02g41760D	AT5G23150
AGL8	BnaC02g41870D	AT5G60910
TCP5	BnaC02g41900D	AT5G60970
VIP4	BnaC02g42040D	AT5G61150
SAC51	BnaC02g43020D	AT5G64340
MAF2/AGL31	BnaC02g43420D	AT5G65060
MAF2/AGL31	BnaC02g43470D	AT5G65060
OSH1	BnaC03g00180D	AT5G01580
RLK	BnaC03g00190D	AT5G01560
RLK	BnaC03g00210D	AT5G01540
RLK	BnaC03g00890D	AT2G37340
CTR1	BnaC03g01380D	AT5G03730
TFL1	BnaC03g01440D	AT5G03840
CESA3	BnaC03g02050D	AT5G05170
DWF3/CPD	BnaC03g02230D	AT5G05690
RLK	BnaC03g02710D	AT5G03480
YAP169/GA20OX3	BnaC03g02920D	AT5G07200
TC17	BnaC03g03370D	AT5G08070
RLK	BnaC03g03570D	AT5G08410
LS	BnaC03g03580D	AT5G08415
RLK	BnaC03g03940D	AT5G09810
RLK	BnaC03g03960D	AT5G01270
MAF2/AGL31	BnaC03g04170D	AT5G10140
HAD	BnaC03g04180D	AT5G10160
RLK	BnaC03g04330D	AT5G10450
KNAT3	BnaC03g04580D	AT5G11060
RLK	BnaC03g04820D	AT5G11510
EMF1	BnaC03g04840D	AT5G11530
HAP2A	BnaC03g05640D	AT5G12840
RLP	BnaC03g05760D	AT5G13080
FY	BnaC03g05900D	AT5G13480
AGL15	BnaC03g06030D	AT5G13790
CHS/TT4	BnaC03g06120D	AT5G13930
RLK	BnaC03g06710D	AT5G15020
GASA4	BnaC03g06850D	AT5G15230
RLP	BnaC03g07040D	AT5G01150
TNL	BnaC03g07660D	AT5G16270
TNL	BnaC03g07670D	AT5G16280
PIN5	BnaC03g07830D	AT5G16530
KAN	BnaC03g07850D	AT5G16560
RLK	BnaC03g08730D	AT5G18020
APY1	BnaC03g08890D	AT5G18280
BUD2	BnaC03g09400D	AT5G18930
RLK	BnaC03g09870D	AT5G19990
RLK	BnaC03g09880D	AT5G20010
PLA2	BnaC03g10140D	AT5G01500
RLK	BnaC03g10290D	AT5G20830
CNX/SIR4	BnaC03g10400D	AT5G20990
E2F1	BnaC03g10740D	AT5G22220
RLK	BnaC03g11340D	AT5G60200
RLK	BnaC03g11420D	AT5G60170
VIP2	BnaC03g11640D	AT5G59710
RLK	BnaC03g12120D	AT5G59080
STA1	BnaC03g12470D	AT5G58270
MSI1	BnaC03g12490D	AT5G58230
VEL1	BnaC03g12980D	AT5G57380
RLK	BnaC03g13010D	AT5G57300
RLK	BnaC03g13080D	AT5G57150
EIR1/PIN2	BnaC03g13120D	AT5G57090
GAMT2	BnaC03g13660D	AT5G56300
RLK	BnaC03g14210D	AT5G38830
FH5	BnaC03g14440D	AT5G54650
DFL1	BnaC03g14570D	AT5G54510
RLK	BnaC03g14990D	AT5G53510
RLK	BnaC03g15290D	AT5G53010
RLK	BnaC03g15850D	AT5G51830
FRI	BnaC03g16130D	AT4G00650
FAD3	BnaC03g16520D	AT2G29980
MCMT	BnaC03g16690D	AT2G30200
TNL	BnaC03g16790D	AT2G30300
HSI2/VAL1	BnaC03g16940D	AT2G30470
RPT2	BnaC03g16990D	AT2G30520
RLK	BnaC03g17210D	AT2G31035
RLK	BnaC03g17400D	AT2G31230
RLK	BnaC03g17650D	AT2G31660
RLK	BnaC03g17780D	AT2G31810
RLK	BnaC03g17920D	AT2G32235
RLK	BnaC03g18300D	AT2G32950
KAT2	BnaC03g18470D	AT2G33150
FES1	BnaC03g18830D	AT2G33835
ATGA20X2	BnaC03g19010D	AT2G34555
GPPS/GPS1	BnaC03g19050D	AT2G34630
RLK	BnaC03g19250D	AT2G34930
RLK	BnaC03g19370D	AT2G43590
RLK	BnaC03g19510D	AT2G35658
E2F1	BnaC03g19870D	AT2G36010
STV1	BnaC03g20270D	AT3G53020
RAX2	BnaC03g20340D	AT2G36890
ATPGP1	BnaC03g20400D	AT2G36910
TTG2	BnaC03g20650D	AT2G37260
α-CT	BnaC03g21010D	AT2G38040
ATGA2ox1	BnaC03g21150D	AT1G78440
EOL1	BnaC03g21230D	AT3G51770
ATHAP3B	BnaC03g21730D	AT2G38880
RLK	BnaC03g21770D	AT2G38995
RLK	BnaC03g21780D	AT2G38995
GPDH	BnaC03g23410D	AT2G41540
AML2	BnaC03g23930D	AT2G42890
AML2	BnaC03g23940D	AT2G42890
PIF4	BnaC03g23970D	AT2G43010
RLK	BnaC03g24180D	AT2G43260
RLK	BnaC03g24370D	AT2G43640
RLK	BnaC03g24390D	AT2G43680
SSI2/FAB2	BnaC03g24420D	AT2G43710
YAB1/FIL	BnaC03g25170D	AT2G45190
LPCAT	BnaC03g25360D	AT2G45670
CN	BnaC03g25820D	AT2G46470
NBS	BnaC03g25830D	AT2G46490
OTHER	BnaC03g25970D	AT2G47270
TOE1	BnaC03g26480D	AT2G28550
YAB5	BnaC03g26690D	AT2G26580
NL	BnaC03g26780D	AT2G26530
RLK	BnaC03g26910D	AT2G25740
MAX1/CYP711A1	BnaC03g26960D	AT2G26170
PGI1	BnaC03g27480D	AT5G49720
RLK	BnaC03g27570D	AT5G49970
RLK	BnaC03g27590D	AT5G50000
RLK	BnaC03g27690D	AT5G50240
RLK	BnaC03g27790D	AT5G60160
RLK	BnaC03g29080D	AT4G34450
RLK	BnaC03g29800D	AT4G04320
RLP	BnaC03g29850D	AT4G04450
ABP1	BnaC03g30470D	AT4G02980
GA1	BnaC03g30630D	AT4G02780
EOL1	BnaC03g30750D	AT4G02680
AXR6	BnaC03g30850D	AT4G02570
PII	BnaC03g31330D	AT4G01900
RPK2	BnaC03g32770D	AT3G02130
TCP13/PTF1	BnaC03g32790D	AT3G02150
COL2	BnaC03g32910D	AT3G02380
DWF7/STE1	BnaC03g33040D	AT3G02580
SAD	BnaC03g33080D	AT3G02630
FLK	BnaC03g33790D	AT3G04610
ACBP	BnaC03g34240D	AT3G05420
FLD	BnaC03g36510D	AT3G10390
FAD3	BnaC03g37090D	AT3G11170
SPY	BnaC03g37230D	AT3G11540
RLK	BnaC03g37400D	AT3G12130
RB	BnaC03g37490D	AT3G12280
RLK	BnaC03g37830D	AT3G12800
ASIL1	BnaC03g38340D	AT3G14180
TCP4	BnaC03g38850D	AT3G15030
RLP	BnaC03g38910D	AT3G15090
CUC1	BnaC03g38960D	AT3G15170
PDCT	BnaC03g39290D	AT3G15820
LPD	BnaC03g39780D	AT3G16950
PHYB	BnaC03g39830D	AT2G18790
NBS	BnaC03g39840D	AT3G17060
RLK	BnaC03g40010D	AT3G17465
RLK	BnaC03g40420D	AT3G18160
NBS	BnaC03g40440D	AT3G18210
VRN1	BnaC03g40730D	AT3G18990
RLK	BnaC03g40910D	AT1G49760
CNL	BnaC03g42310D	AT3G21720
TX	BnaC03g42330D	AT3G21740
NL	BnaC03g42350D	AT3G21760
TSO1	BnaC03g42960D	AT3G22780
COV1	BnaC03g44060D	AT2G20120
LCAS	BnaC03g44430D	AT2G04350
ABI3	BnaC03g44820D	AT3G24650
CRE1/AHK4	BnaC03g44990D	AT5G35750
ELF8	BnaC03g45020D	AT2G06210
ER	BnaC03g45040D	AT2G05990
FAE	BnaC03g45680D	AT2G15220
RLK	BnaC03g46080D	AT4G00315
FAE	BnaC03g46130D	AT2G16280
FAE	BnaC03g46140D	AT4G34520
RLK	BnaC03g46610D	AT2G16740
CEN	BnaC03g47080D	AT2G27550
RLK	BnaC03g47190D	AT2G27370
KAT2	BnaC03g47990D	AT2G33150
ROP3	BnaC03g48060D	AT2G17800
KAR	BnaC03g48080D	AT3G55290
KAR	BnaC03g48130D	AT3G55310
RLK	BnaC03g48210D	AT1G10470
PP2A	BnaC03g48230D	AT1G10430
TTN5/ARL2	BnaC03g48380D	AT2G18390
MAF5	BnaC03g49240D	AT5G65050
CLE21	BnaC03g49480D	AT5G64800
RLK	BnaC03g49690D	AT5G64480
RLK	BnaC03g49730D	AT5G64440
SAC51	BnaC03g49840D	AT5G64340
NPH3/RPT3	BnaC03g49850D	AT5G64330
RLK	BnaC03g50080D	AT5G64110
RLK	BnaC03g50410D	AT2G22400
RLK	BnaC03g50430D	AT5G63890
ATHAP5A	BnaC03g50810D	AT5G63470
NDPK2	BnaC03g51050D	AT5G63310
RLK	BnaC03g51310D	AT5G62940
ELF5	BnaC03g51580D	AT5G62640
ARF2	BnaC03g52090D	AT5G62000
AML1	BnaC03g52170D	AT5G61960
CDC2	BnaC03g52880D	AT3G48750
RLK	BnaC03g53230D	AT1G08800
PDAT	BnaC03g53830D	AT3G44830
PDAT	BnaC03g53840D	AT3G44830
RLK	BnaC03g54190D	AT1G65960
RLK	BnaC03g54650D	AT5G16180
PHV	BnaC03g55030D	AT5G60690
NL	BnaC03g56130D	AT3G42630
NBS	BnaC03g56160D	AT3G46830
TX	BnaC03g56170D	AT5G62700
OTHER	BnaC03g56180D	AT3G46930
CAL	BnaC03g56640D	AT1G26310
RLK	BnaC03g56990D	AT1G12940
RLP	BnaC03g57010D	AT1G12860
FBR12	BnaC03g57360D	AT1G26630
NL	BnaC03g57380D	AT1G26610
TNL	BnaC03g57420D	AT1G26590
TNL	BnaC03g57430D	AT1G26580
SEP3/AGL9	BnaC03g57540D	AT1G24260
RLK	BnaC03g57740D	AT1G79210
RLK	BnaC03g57830D	AT1G27461
RLP	BnaC03g58340D	AT1G14800
RLK	BnaC03g58590D	AT1G28380
TX	BnaC03g58680D	AT3G27080
β-PDH	BnaC03g59130D	AT1G30120
ATGA20X2	BnaC03g59610D	AT1G30040
RLK	BnaC03g59810D	AT4G14315
NL	BnaC03g60240D	AT4G38900
DWF2/BRI1	BnaC03g60590D	AT4G39400
RLK	BnaC03g60730D	AT5G52940
AGL21	BnaC03g61140D	AT4G37940
RLK	BnaC03g61240D	AT2G22795
ANT	BnaC03g61270D	AT4G37750
COP3/HLS1	BnaC03g61370D	AT4G37580
CN	BnaC03g62040D	AT4G36130
NL	BnaC03g62050D	AT4G24120
KAT1	BnaC03g62660D	AT4G18290
BIN2/DWF12	BnaC03g62810D	AT4G18710
RLK	BnaC03g63090D	AT4G19185
RLK	BnaC03g63460D	AT5G04950
RLK	BnaC03g64090D	AT4G21580
RLK	BnaC03g64410D	AT4G21100
RLK	BnaC03g64420D	AT4G21090
CEN	BnaC03g64560D	AT2G27550
ADC2	BnaC03g65810D	AT4G34710
FAE	BnaC03g65980D	AT4G34520
FAE	BnaC03g66040D	AT4G34510
BAK1	BnaC03g66580D	AT4G33430
APM1	BnaC03g66770D	AT4G33090
ATHB-8	BnaC03g66860D	AT4G32880
FLP1	BnaC03g67640D	AT4G31380
BRU1/TSK	BnaC03g67980D	AT4G30270
VIP3	BnaC03g68260D	AT4G29830
DWF5/LE	BnaC03g68620D	AT1G50430
T7H20.40	BnaC03g68800D	AT5G01990
ATHB-15	BnaC03g69040D	AT1G52150
CCA1	BnaC04g00590D	AT2G46830
GPDH	BnaC04g01960D	AT2G41540
ATGA2ox6	BnaC04g02480D	AT1G02400
RLK	BnaC04g02590D	AT2G42300
RLK	BnaC04g02790D	AT2G43230
FPA	BnaC04g02920D	AT2G43410
SSI2/FAB2	BnaC04g03030D	AT2G43710
ARL	BnaC04g03310D	AT2G44080
AGL6	BnaC04g04380D	AT2G45650
AGL7	BnaC04g04390D	AT2G45650
RLP	BnaC04g04470D	AT3G61150
ELF4	BnaC04g05290D	AT2G40080
ELF4	BnaC04g05320D	AT2G40080
HOS1	BnaC04g05600D	AT2G39810
LCAS	BnaC04g05920D	AT2G39550
ATHAP3B	BnaC04g06490D	AT2G38880
RLK	BnaC04g06770D	AT2G38510
ETO1	BnaC04g07070D	AT3G51770
AUX1/MAP1	BnaC04g07210D	AT2G38120
α-CT	BnaC04g07230D	AT2G38040
RLK	BnaC04g08070D	AT2G37200
RAX2	BnaC04g08340D	AT2G36890
DOGT1	BnaC04g08450D	AT2G36800
RLK	BnaC04g08530D	AT2G36700
STV1	BnaC04g08700D	AT2G36620
CNL	BnaC04g09490D	AT2G35620
IKU1	BnaC04g09870D	AT2G35230
RLK	BnaC04g09900D	AT5G48050
RLK	BnaC04g10390D	AT2G34910
PHB	BnaC04g10480D	AT2G34710
BUS1/CYP79F1	BnaC04g10500D	AT1G58260
PID	BnaC04g10560D	AT2G34650
GPPS/GPS1	BnaC04g10580D	AT2G34630
ATGA2ox3	BnaC04g10690D	AT2G34555
KAT2	BnaC04g11470D	AT2G33150
COP1	BnaC04g11750D	AT2G32950
ATM1	BnaC04g12330D	AT2G32460
KAO2/CYP88A4	BnaC04g12350D	AT2G32440
AXL	BnaC04g12390D	AT2G32410
RLK	BnaC04g12430D	AT1G05230
CCT	BnaC04g12520D	AT2G32260
TCP10	BnaC04g13290D	AT2G31070
RPT2	BnaC04g14260D	AT2G30520
HSI2/VAL1	BnaC04g14350D	AT2G30470
RLK	BnaC04g14400D	AT2G30380
MCMT	BnaC04g14590D	AT2G30200
FAD3	BnaC04g14820D	AT2G29980
FT	BnaC04g14850D	AT1G65480
TOE1	BnaC04g15640D	AT2G28550
RLK	BnaC04g16270D	AT3G28410
RLK	BnaC04g16400D	AT5G28740
RLK	BnaC04g16730D	AT2G27600
CEN	BnaC04g16750D	AT2G27550
BAS1/CYP734A1	BnaC04g17240D	AT2G26710
GAI/SLR1	BnaC04g17250D	AT2G01570
RLK	BnaC04g17360D	AT5G43100
LCAS	BnaC04g17460D	AT2G04350
PP	BnaC04g17600D	AT5G42870
COP8	BnaC04g17680D	AT5G42970
RLK	BnaC04g19270D	AT1G62180
TX	BnaC04g19990D	AT5G47430
RLK	BnaC04g20090D	AT1G62990
KNAT7	BnaC04g20110D	AT1G62990
FKD1	BnaC04g20730D	AT3G63300
ATGID1B	BnaC04g21040D	AT3G63010
AGL13	BnaC04g21960D	AT3G61120
RLK	BnaC04g22170D	AT3G60300
RLK	BnaC04g22180D	AT3G18190
RLK	BnaC04g22190D	AT3G60290
RLP	BnaC04g22400D	AT3G60130
AGL18	BnaC04g24260D	AT3G57390
RLK	BnaC04g25570D	AT3G55250
KAR	BnaC04g25660D	AT3G55310
RLK	BnaC04g27940D	AT3G52730
ATCWINV2	BnaC04g28060D	AT3G52600
RLK	BnaC04g28660D	AT4G14455
PDS	BnaC04g28970D	AT4G14210
CKI1	BnaC04g29060D	AT2G47430
COP9	BnaC04g29070D	AT4G14110
DELTA-VPE	BnaC04g29170D	AT3G20210
RLK	BnaC04g29220D	AT2G36320
RLK	BnaC04g29230D	AT4G13820
AHK2	BnaC04g29780D	AT5G35750
TN	BnaC04g29920D	AT5G36260
RLK	BnaC04g30810D	AT5G38430
RLK	BnaC04g31390D	AT5G39340
RLK	BnaC04g32040D	AT1G28060
ERA1	BnaC04g32260D	AT5G40280
RLK	BnaC04g32950D	AT5G40850
ATAGP19	BnaC04g32980D	AT1G68725
RLK	BnaC04g33020D	AT5G41290
RLK	BnaC04g33030D	AT5G41270
RLK	BnaC04g33090D	AT2G24625
RLK	BnaC04g33270D	AT5G41020
BR6OX1	BnaC04g34320D	AT5G38970
RLK	BnaC04g34510D	AT5G37490
CUC1	BnaC04g34520D	AT3G15170
HAD	BnaC04g34640D	AT2G22230
SVP	BnaC04g35060D	AT2G22540
AGL17	BnaC04g35150D	AT2G22630
RLK	BnaC04g35210D	AT2G03936
CLF/ICU1	BnaC04g35880D	AT2G23380
RLK	BnaC04g38790D	AT3G01770
CEN	BnaC04g39220D	AT2G27550
RLK	BnaC04g39530D	AT2G28120
RLK	BnaC04g39860D	AT2G28610
RLK	BnaC04g39980D	AT1G07795
FAD3	BnaC04g40760D	AT2G29980
MCMT	BnaC04g40990D	AT2G30200
MCMT	BnaC04g41000D	AT2G30200
HSI2/VAL1	BnaC04g41110D	AT2G30470
RLK	BnaC04g42920D	AT1G14800
ATM1	BnaC04g43020D	AT2G32460
RLK	BnaC04g43250D	AT3G24982
RLK	BnaC04g43370D	AT2G32810
KAT2	BnaC04g43560D	AT2G33150
RLK	BnaC04g43610D	AT2G23148
RLK	BnaC04g44420D	AT2G35510
RLP	BnaC04g45130D	AT2G37390
RLK	BnaC04g45420D	AT2G37690
DET2/DWF6	BnaC04g45630D	AT2G38050
GPAT	BnaC04g45690D	AT2G38110
AUX1/MAP1	BnaC04g45700D	AT2G38120
RLK	BnaC04g45830D	AT2G38640
RLK	BnaC04g45920D	AT2G38760
ICK2/KRP2	BnaC04g46000D	AT3G50630
HOS1	BnaC04g46650D	AT2G39810
GPDH	BnaC04g47330D	AT2G40690
ARL	BnaC04g49440D	AT2G44080
WAG1	BnaC04g49860D	AT2G44830
MAX3/CCD7	BnaC04g50070D	AT2G44990
YAB1/FIL	BnaC04g50150D	AT2G45190
AGL20/SOC1	BnaC04g50370D	AT2G45660
LPCAT	BnaC04g50380D	AT2G45670
SPL8	BnaC05g00110D	AT1G02065
[truncated: 578 more rows]

## Sheet: GO classification
Supplementary table 6. A. thaliana orthologous genes of detected candidate genes in B. napus, with the GO classification
A. thaliana	GO terms classification
AT1G02400	cellular process (GO:0009987)
AT1G03050	cellular process (GO:0009987)
AT1G05180	cellular process (GO:0009987)
AT1G05300	cellular process (GO:0009987)
AT1G08465	cellular process (GO:0009987)
AT1G08860	cellular process (GO:0009987)
AT1G08970	cellular process (GO:0009987)
AT1G09450	cellular process (GO:0009987)
AT1G09540	cellular process (GO:0009987)
AT1G09650	cellular process (GO:0009987)
AT1G10210	cellular process (GO:0009987)
AT1G10450	cellular process (GO:0009987)
AT1G11400	cellular process (GO:0009987)
AT1G12150	cellular process (GO:0009987)
AT1G12640	cellular process (GO:0009987)
AT1G12860	cellular process (GO:0009987)
AT1G13950	cellular process (GO:0009987)
AT1G14315	cellular process (GO:0009987)
AT1G15550	cellular process (GO:0009987)
AT1G16980	cellular process (GO:0009987)
AT1G17530	cellular process (GO:0009987)
AT1G18150	cellular process (GO:0009987)
AT1G18500	cellular process (GO:0009987)
AT1G20580	cellular process (GO:0009987)
AT1G21230	cellular process (GO:0009987)
AT1G21450	cellular process (GO:0009987)
AT1G21970	cellular process (GO:0009987)
AT1G22130	cellular process (GO:0009987)
AT1G22660	cellular process (GO:0009987)
AT1G23080	cellular process (GO:0009987)
AT1G23380	cellular process (GO:0009987)
AT1G23410	cellular process (GO:0009987)
AT1G23900	cellular process (GO:0009987)
AT1G24260	cellular process (GO:0009987)
AT1G24360	cellular process (GO:0009987)
AT1G25350	cellular process (GO:0009987)
AT1G25380	cellular process (GO:0009987)
AT1G25540	cellular process (GO:0009987)
AT1G26110	cellular process (GO:0009987)
AT1G26310	cellular process (GO:0009987)
AT1G26630	cellular process (GO:0009987)
AT1G26665	cellular process (GO:0009987)
AT1G26830	cellular process (GO:0009987)
AT1G28060	cellular process (GO:0009987)
AT1G28380	cellular process (GO:0009987)
AT1G29400	cellular process (GO:0009987)
AT1G29720	cellular process (GO:0009987)
AT1G30040	cellular process (GO:0009987)
AT1G30120	cellular process (GO:0009987)
AT1G43170	cellular process (GO:0009987)
AT1G43850	cellular process (GO:0009987)
AT1G44090	cellular process (GO:0009987)
AT1G47990	cellular process (GO:0009987)
AT1G48800	cellular process (GO:0009987)
AT1G49040	cellular process (GO:0009987)
AT1G54040	cellular process (GO:0009987)
AT1G55580	cellular process (GO:0009987)
AT1G55610	cellular process (GO:0009987)
AT1G56140	cellular process (GO:0009987)
AT1G56170	cellular process (GO:0009987)
AT1G57590	cellular process (GO:0009987)
AT1G57820	cellular process (GO:0009987)
AT1G58684	cellular process (GO:0009987)
AT1G59580	cellular process (GO:0009987)
AT1G60780	cellular process (GO:0009987)
AT1G60980	cellular process (GO:0009987)
AT1G61580	cellular process (GO:0009987)
AT1G62360	cellular process (GO:0009987)
AT1G62990	cellular process (GO:0009987)
AT1G63050	cellular process (GO:0009987)
AT1G65960	cellular process (GO:0009987)
AT1G67280	cellular process (GO:0009987)
AT1G68000	cellular process (GO:0009987)
AT1G68360	cellular process (GO:0009987)
AT1G69120	cellular process (GO:0009987)
AT1G69410	cellular process (GO:0009987)
AT1G70060	cellular process (GO:0009987)
AT1G70070	cellular process (GO:0009987)
AT1G70510	cellular process (GO:0009987)
AT1G70940	cellular process (GO:0009987)
AT1G71010	cellular process (GO:0009987)
AT1G71460	cellular process (GO:0009987)
AT1G71692	cellular process (GO:0009987)
AT1G72370	cellular process (GO:0009987)
AT1G72560	cellular process (GO:0009987)
AT1G72830	cellular process (GO:0009987)
AT1G73590	cellular process (GO:0009987)
AT1G73720	cellular process (GO:0009987)
AT1G74950	cellular process (GO:0009987)
AT1G74960	cellular process (GO:0009987)
AT1G76400	cellular process (GO:0009987)
AT1G77080	cellular process (GO:0009987)
AT1G77110	cellular process (GO:0009987)
AT1G77140	cellular process (GO:0009987)
AT1G77300	cellular process (GO:0009987)
AT1G78680	cellular process (GO:0009987)
AT1G79210	cellular process (GO:0009987)
AT1G79460	cellular process (GO:0009987)
AT1G79750	cellular process (GO:0009987)
AT1G80340	cellular process (GO:0009987)
AT1G80350	cellular process (GO:0009987)
AT1G80510	cellular process (GO:0009987)
AT2G01140	cellular process (GO:0009987)
AT2G01275	cellular process (GO:0009987)
AT2G01420	cellular process (GO:0009987)
AT2G01570	cellular process (GO:0009987)
AT2G01690	cellular process (GO:0009987)
AT2G02390	cellular process (GO:0009987)
AT2G03710	cellular process (GO:0009987)
AT2G04750	cellular process (GO:0009987)
AT2G07680	cellular process (GO:0009987)
AT2G14740	cellular process (GO:0009987)
AT2G16740	cellular process (GO:0009987)
AT2G17800	cellular process (GO:0009987)
AT2G18390	cellular process (GO:0009987)
AT2G19690	cellular process (GO:0009987)
AT2G20190	cellular process (GO:0009987)
AT2G22540	cellular process (GO:0009987)
AT2G22630	cellular process (GO:0009987)
AT2G23030	cellular process (GO:0009987)
AT2G25710	cellular process (GO:0009987)
AT2G26040	cellular process (GO:0009987)
AT2G26300	cellular process (GO:0009987)
AT2G26580	cellular process (GO:0009987)
AT2G27370	cellular process (GO:0009987)
AT2G27600	cellular process (GO:0009987)
AT2G29500	cellular process (GO:0009987)
AT2G31660	cellular process (GO:0009987)
AT2G31810	cellular process (GO:0009987)
AT2G32410	cellular process (GO:0009987)
AT2G33150	cellular process (GO:0009987)
AT2G34555	cellular process (GO:0009987)
AT2G34590	cellular process (GO:0009987)
AT2G34630	cellular process (GO:0009987)
AT2G34650	cellular process (GO:0009987)
AT2G35620	cellular process (GO:0009987)
AT2G36010	cellular process (GO:0009987)
AT2G36350	cellular process (GO:0009987)
AT2G36390	cellular process (GO:0009987)
AT2G36620	cellular process (GO:0009987)
AT2G36910	cellular process (GO:0009987)
AT2G37340	cellular process (GO:0009987)
AT2G37440	cellular process (GO:0009987)
AT2G38025	cellular process (GO:0009987)
AT2G38880	cellular process (GO:0009987)
AT2G38995	cellular process (GO:0009987)
AT2G39460	cellular process (GO:0009987)
AT2G39550	cellular process (GO:0009987)
AT2G40220	cellular process (GO:0009987)
AT2G40690	cellular process (GO:0009987)
AT2G41240	cellular process (GO:0009987)
AT2G41540	cellular process (GO:0009987)
AT2G41620	cellular process (GO:0009987)
AT2G42830	cellular process (GO:0009987)
AT2G42890	cellular process (GO:0009987)
AT2G43410	cellular process (GO:0009987)
AT2G43640	cellular process (GO:0009987)
AT2G43710	cellular process (GO:0009987)
AT2G44160	cellular process (GO:0009987)
AT2G44460	cellular process (GO:0009987)
AT2G44990	cellular process (GO:0009987)
AT2G45190	cellular process (GO:0009987)
AT2G45650	cellular process (GO:0009987)
AT2G45660	cellular process (GO:0009987)
AT2G46470	cellular process (GO:0009987)
AT2G47000	cellular process (GO:0009987)
AT3G01020	cellular process (GO:0009987)
AT3G02310	cellular process (GO:0009987)
AT3G02610	cellular process (GO:0009987)
AT3G02630	cellular process (GO:0009987)
AT3G03450	cellular process (GO:0009987)
AT3G03640	cellular process (GO:0009987)
AT3G05690	cellular process (GO:0009987)
AT3G05910	cellular process (GO:0009987)
AT3G07690	cellular process (GO:0009987)
AT3G09260	cellular process (GO:0009987)
AT3G09560	cellular process (GO:0009987)
AT3G11470	cellular process (GO:0009987)
AT3G11830	cellular process (GO:0009987)
AT3G12280	cellular process (GO:0009987)
AT3G12810	cellular process (GO:0009987)
AT3G13380	cellular process (GO:0009987)
AT3G13640	cellular process (GO:0009987)
AT3G14370	cellular process (GO:0009987)
AT3G18160	cellular process (GO:0009987)
AT3G18190	cellular process (GO:0009987)
AT3G18600	cellular process (GO:0009987)
AT3G20210	cellular process (GO:0009987)
AT3G20740	cellular process (GO:0009987)
AT3G22400	cellular process (GO:0009987)
AT3G22630	cellular process (GO:0009987)
AT3G23810	cellular process (GO:0009987)
AT3G26340	cellular process (GO:0009987)
AT3G26570	cellular process (GO:0009987)
AT3G27920	cellular process (GO:0009987)
AT3G28860	cellular process (GO:0009987)
AT3G28920	cellular process (GO:0009987)
AT3G29380	cellular process (GO:0009987)
AT3G29575	cellular process (GO:0009987)
AT3G29810	cellular process (GO:0009987)
AT3G30775	cellular process (GO:0009987)
AT3G46930	cellular process (GO:0009987)
AT3G48430	cellular process (GO:0009987)
AT3G48750	cellular process (GO:0009987)
AT3G49910	cellular process (GO:0009987)
AT3G50920	cellular process (GO:0009987)
AT3G51060	cellular process (GO:0009987)
AT3G51220	cellular process (GO:0009987)
AT3G51300	cellular process (GO:0009987)
AT3G51520	cellular process (GO:0009987)
AT3G52590	cellular process (GO:0009987)
AT3G52730	cellular process (GO:0009987)
AT3G53020	cellular process (GO:0009987)
AT3G53200	cellular process (GO:0009987)
AT3G53620	cellular process (GO:0009987)
AT3G56120	cellular process (GO:0009987)
AT3G56190	cellular process (GO:0009987)
AT3G56510	cellular process (GO:0009987)
AT3G57230	cellular process (GO:0009987)
AT3G57390	cellular process (GO:0009987)
AT3G58460	cellular process (GO:0009987)
AT3G58780	cellular process (GO:0009987)
AT3G58810	cellular process (GO:0009987)
AT3G59970	cellular process (GO:0009987)
AT3G60130	cellular process (GO:0009987)
AT3G61120	cellular process (GO:0009987)
AT3G61710	cellular process (GO:0009987)
AT3G62410	cellular process (GO:0009987)
AT3G62980	cellular process (GO:0009987)
AT3G63010	cellular process (GO:0009987)
AT3G63300	cellular process (GO:0009987)
AT4G01023	cellular process (GO:0009987)
AT4G01820	cellular process (GO:0009987)
AT4G02510	cellular process (GO:0009987)
AT4G02570	cellular process (GO:0009987)
AT4G02780	cellular process (GO:0009987)
AT4G02980	cellular process (GO:0009987)
AT4G03270	cellular process (GO:0009987)
AT4G05590	cellular process (GO:0009987)
AT4G08150	cellular process (GO:0009987)
AT4G09960	cellular process (GO:0009987)
AT4G10040	cellular process (GO:0009987)
AT4G11880	cellular process (GO:0009987)
AT4G14660	cellular process (GO:0009987)
AT4G14695	cellular process (GO:0009987)
AT4G17210	cellular process (GO:0009987)
AT4G17905	cellular process (GO:0009987)
AT4G18230	cellular process (GO:0009987)
AT4G18600	cellular process (GO:0009987)
AT4G18610	cellular process (GO:0009987)
AT4G18710	cellular process (GO:0009987)
AT4G19210	cellular process (GO:0009987)
AT4G20010	cellular process (GO:0009987)
AT4G20130	cellular process (GO:0009987)
AT4G20770	cellular process (GO:0009987)
AT4G21100	cellular process (GO:0009987)
AT4G21470	cellular process (GO:0009987)
AT4G21810	cellular process (GO:0009987)
AT4G22750	cellular process (GO:0009987)
AT4G22950	cellular process (GO:0009987)
AT4G22970	cellular process (GO:0009987)
AT4G23130	cellular process (GO:0009987)
AT4G24210	cellular process (GO:0009987)
AT4G24540	cellular process (GO:0009987)
AT4G24830	cellular process (GO:0009987)
AT4G25740	cellular process (GO:0009987)
AT4G25770	cellular process (GO:0009987)
AT4G25960	cellular process (GO:0009987)
AT4G27290	cellular process (GO:0009987)
AT4G27800	cellular process (GO:0009987)
AT4G28270	cellular process (GO:0009987)
AT4G28470	cellular process (GO:0009987)
AT4G29060	cellular process (GO:0009987)
AT4G29100	cellular process (GO:0009987)
AT4G29460	cellular process (GO:0009987)
AT4G30580	cellular process (GO:0009987)
AT4G31000	cellular process (GO:0009987)
AT4G31050	cellular process (GO:0009987)
AT4G32040	cellular process (GO:0009987)
AT4G32110	cellular process (GO:0009987)
AT4G32410	cellular process (GO:0009987)
AT4G32810	cellular process (GO:0009987)
AT4G32980	cellular process (GO:0009987)
AT4G33090	cellular process (GO:0009987)
AT4G34160	cellular process (GO:0009987)
AT4G34450	cellular process (GO:0009987)
AT4G34710	cellular process (GO:0009987)
AT4G35630	cellular process (GO:0009987)
AT4G35830	cellular process (GO:0009987)
AT4G36130	cellular process (GO:0009987)
AT4G36220	cellular process (GO:0009987)
AT4G36260	cellular process (GO:0009987)
AT4G37940	cellular process (GO:0009987)
AT4G39080	cellular process (GO:0009987)
AT4G39350	cellular process (GO:0009987)
AT4G39400	cellular process (GO:0009987)
AT4G39770	cellular process (GO:0009987)
AT5G01270	cellular process (GO:0009987)
AT5G03080	cellular process (GO:0009987)
AT5G03290	cellular process (GO:0009987)
AT5G04240	cellular process (GO:0009987)
AT5G05170	cellular process (GO:0009987)
AT5G05410	cellular process (GO:0009987)
AT5G07200	cellular process (GO:0009987)
AT5G07290	cellular process (GO:0009987)
AT5G08020	cellular process (GO:0009987)
AT5G08415	cellular process (GO:0009987)
AT5G09810	cellular process (GO:0009987)
AT5G10140	cellular process (GO:0009987)
AT5G10570	cellular process (GO:0009987)
AT5G11060	cellular process (GO:0009987)
AT5G11510	cellular process (GO:0009987)
AT5G12840	cellular process (GO:0009987)
AT5G13480	cellular process (GO:0009987)
AT5G13790	cellular process (GO:0009987)
AT5G15020	cellular process (GO:0009987)
AT5G15100	cellular process (GO:0009987)
AT5G16000	cellular process (GO:0009987)
AT5G16230	cellular process (GO:0009987)
AT5G16270	cellular process (GO:0009987)
AT5G16460	cellular process (GO:0009987)
AT5G16530	cellular process (GO:0009987)
AT5G16560	cellular process (GO:0009987)
AT5G16910	cellular process (GO:0009987)
AT5G17490	cellular process (GO:0009987)
AT5G18380	cellular process (GO:0009987)
AT5G18930	cellular process (GO:0009987)
AT5G19010	cellular process (GO:0009987)
AT5G19400	cellular process (GO:0009987)
AT5G19530	cellular process (GO:0009987)
AT5G19990	cellular process (GO:0009987)
AT5G20010	cellular process (GO:0009987)
AT5G20490	cellular process (GO:0009987)
AT5G20900	cellular process (GO:0009987)
AT5G20990	cellular process (GO:0009987)
AT5G21326	cellular process (GO:0009987)
AT5G22220	cellular process (GO:0009987)
AT5G22250	cellular process (GO:0009987)
AT5G22630	cellular process (GO:0009987)
AT5G22880	cellular process (GO:0009987)
AT5G23150	cellular process (GO:0009987)
AT5G23530	cellular process (GO:0009987)
AT5G25220	cellular process (GO:0009987)
AT5G25560	cellular process (GO:0009987)
AT5G25790	cellular process (GO:0009987)
AT5G25900	cellular process (GO:0009987)
AT5G26830	cellular process (GO:0009987)
AT5G27920	cellular process (GO:0009987)
AT5G38830	cellular process (GO:0009987)
AT5G39340	cellular process (GO:0009987)
AT5G40370	cellular process (GO:0009987)
AT5G40460	cellular process (GO:0009987)
AT5G40610	cellular process (GO:0009987)
AT5G41200	cellular process (GO:0009987)
AT5G42000	cellular process (GO:0009987)
AT5G42790	cellular process (GO:0009987)
AT5G42820	cellular process (GO:0009987)
AT5G42870	cellular process (GO:0009987)
AT5G43010	cellular process (GO:0009987)
AT5G43060	cellular process (GO:0009987)
AT5G43080	cellular process (GO:0009987)
AT5G43130	cellular process (GO:0009987)
AT5G43870	cellular process (GO:0009987)
AT5G44030	cellular process (GO:0009987)
AT5G44130	cellular process (GO:0009987)
AT5G44190	cellular process (GO:0009987)
AT5G45280	cellular process (GO:0009987)
AT5G46210	cellular process (GO:0009987)
AT5G46290	cellular process (GO:0009987)
AT5G46860	cellular process (GO:0009987)
AT5G47670	cellular process (GO:0009987)
AT5G47840	cellular process (GO:0009987)
AT5G48170	cellular process (GO:0009987)
AT5G48880	cellular process (GO:0009987)
AT5G49460	cellular process (GO:0009987)
AT5G51810	cellular process (GO:0009987)
AT5G52510	cellular process (GO:0009987)
AT5G52520	cellular process (GO:0009987)
AT5G53000	cellular process (GO:0009987)
AT5G54080	cellular process (GO:0009987)
AT5G54440	cellular process (GO:0009987)
AT5G54810	cellular process (GO:0009987)
AT5G55190	cellular process (GO:0009987)
AT5G55200	cellular process (GO:0009987)
AT5G55220	cellular process (GO:0009987)
AT5G55280	cellular process (GO:0009987)
AT5G55910	cellular process (GO:0009987)
AT5G56710	cellular process (GO:0009987)
AT5G56740	cellular process (GO:0009987)
AT5G56940	cellular process (GO:0009987)
AT5G57090	cellular process (GO:0009987)
AT5G57150	cellular process (GO:0009987)
AT5G57200	cellular process (GO:0009987)
AT5G58220	cellular process (GO:0009987)
AT5G58270	cellular process (GO:0009987)
AT5G58410	cellular process (GO:0009987)
AT5G58700	cellular process (GO:0009987)
AT5G59610	cellular process (GO:0009987)
AT5G59710	cellular process (GO:0009987)
AT5G59780	cellular process (GO:0009987)
AT5G59970	cellular process (GO:0009987)
AT5G60910	cellular process (GO:0009987)
AT5G61150	cellular process (GO:0009987)
AT5G61170	cellular process (GO:0009987)
AT5G61760	cellular process (GO:0009987)
AT5G61770	cellular process (GO:0009987)
AT5G61960	cellular process (GO:0009987)
AT5G62640	cellular process (GO:0009987)
AT5G62700	cellular process (GO:0009987)
AT5G63470	cellular process (GO:0009987)
AT5G63890	cellular process (GO:0009987)
AT5G64140	cellular process (GO:0009987)
AT5G64990	cellular process (GO:0009987)
AT5G65050	cellular process (GO:0009987)
AT5G65060	cellular process (GO:0009987)
AT5G66350	cellular process (GO:0009987)
AT5G66450	cellular process (GO:0009987)
AT5G66470	cellular process (GO:0009987)
ATCG01310	cellular process (GO:0009987)
AT5G16270	biological phase (GO:0044848)
AT1G20900	reproductive process (GO:0022414)
AT1G44090	reproductive process (GO:0022414)
AT1G60980	reproductive process (GO:0022414)
AT1G76500	reproductive process (GO:0022414)
AT1G77080	reproductive process (GO:0022414)
AT2G01570	reproductive process (GO:0022414)
AT2G19690	reproductive process (GO:0022414)
AT2G27550	reproductive process (GO:0022414)
AT2G42830	reproductive process (GO:0022414)
AT2G42890	reproductive process (GO:0022414)
AT2G45190	reproductive process (GO:0022414)
AT3G02380	reproductive process (GO:0022414)
AT3G03450	reproductive process (GO:0022414)
AT3G58780	reproductive process (GO:0022414)
AT3G63010	reproductive process (GO:0022414)
AT4G22970	reproductive process (GO:0022414)
AT4G24120	reproductive process (GO:0022414)
AT4G29460	reproductive process (GO:0022414)
AT4G31380	reproductive process (GO:0022414)
AT4G35390	reproductive process (GO:0022414)
AT5G07200	reproductive process (GO:0022414)
AT5G08020	reproductive process (GO:0022414)
AT5G10140	reproductive process (GO:0022414)
AT5G15840	reproductive process (GO:0022414)
AT5G15850	reproductive process (GO:0022414)
AT5G16270	reproductive process (GO:0022414)
AT5G17490	reproductive process (GO:0022414)
AT5G23530	reproductive process (GO:0022414)
AT5G24860	reproductive process (GO:0022414)
AT5G51810	reproductive process (GO:0022414)
AT5G61960	reproductive process (GO:0022414)
AT5G65050	reproductive process (GO:0022414)
AT5G65060	reproductive process (GO:0022414)
AT2G19690	multi-organism process (GO:0051704)
AT4G29460	multi-organism process (GO:0051704)
AT5G23530	multi-organism process (GO:0051704)
AT1G03050	localization (GO:0051179)
AT1G05300	localization (GO:0051179)
AT1G12150	localization (GO:0051179)
AT1G17530	localization (GO:0051179)
AT1G23080	localization (GO:0051179)
AT1G23900	localization (GO:0051179)
AT1G25380	localization (GO:0051179)
AT1G60780	localization (GO:0051179)
AT1G70940	localization (GO:0051179)
AT1G72560	localization (GO:0051179)
AT1G73590	localization (GO:0051179)
AT1G77110	localization (GO:0051179)
AT1G77140	localization (GO:0051179)
AT1G80510	localization (GO:0051179)
AT2G01420	localization (GO:0051179)
AT2G07680	localization (GO:0051179)
AT2G14740	localization (GO:0051179)
AT2G27600	localization (GO:0051179)
AT2G31660	localization (GO:0051179)
AT2G36910	localization (GO:0051179)
AT2G41620	localization (GO:0051179)
AT2G43640	localization (GO:0051179)
AT2G46470	localization (GO:0051179)
AT2G47000	localization (GO:0051179)
AT3G13640	localization (GO:0051179)
AT3G18160	localization (GO:0051179)
AT3G26570	localization (GO:0051179)
AT3G28860	localization (GO:0051179)
AT3G51220	localization (GO:0051179)
AT3G52730	localization (GO:0051179)
AT3G56190	localization (GO:0051179)
AT3G58810	localization (GO:0051179)
AT3G61710	localization (GO:0051179)
AT4G01820	localization (GO:0051179)
AT4G01900	localization (GO:0051179)
AT4G02510	localization (GO:0051179)
AT4G05590	localization (GO:0051179)
AT4G10040	localization (GO:0051179)
AT4G14695	localization (GO:0051179)
AT4G17210	localization (GO:0051179)
AT4G19210	localization (GO:0051179)
AT4G22750	localization (GO:0051179)
AT4G25960	localization (GO:0051179)
AT4G33530	localization (GO:0051179)
AT4G34450	localization (GO:0051179)
AT5G09400	localization (GO:0051179)
AT5G12080	localization (GO:0051179)
AT5G15100	localization (GO:0051179)
AT5G16460	localization (GO:0051179)
AT5G16530	localization (GO:0051179)
AT5G19520	localization (GO:0051179)
AT5G20010	localization (GO:0051179)
AT5G20490	localization (GO:0051179)
AT5G27630	localization (GO:0051179)
AT5G46860	localization (GO:0051179)
AT5G54440	localization (GO:0051179)
AT5G55190	localization (GO:0051179)
AT5G55200	localization (GO:0051179)
AT5G57090	localization (GO:0051179)
AT5G57200	localization (GO:0051179)
AT5G58270	localization (GO:0051179)
AT5G64990	localization (GO:0051179)
AT1G28380	interspecies interaction between organisms (GO:0044419)
AT2G37710	interspecies interaction between organisms (GO:0044419)
AT3G12500	interspecies interaction between organisms (GO:0044419)
AT4G23130	interspecies interaction between organisms (GO:0044419)
AT4G23570	interspecies interaction between organisms (GO:0044419)
AT5G01540	interspecies interaction between organisms (GO:0044419)
AT5G01560	interspecies interaction between organisms (GO:0044419)
AT1G20900	reproduction (GO:0000003)
AT1G44090	reproduction (GO:0000003)
AT1G60980	reproduction (GO:0000003)
AT1G76500	reproduction (GO:0000003)
AT1G77080	reproduction (GO:0000003)
AT2G01570	reproduction (GO:0000003)
AT2G19690	reproduction (GO:0000003)
AT2G27550	reproduction (GO:0000003)
AT2G42830	reproduction (GO:0000003)
AT2G42890	reproduction (GO:0000003)
AT2G45190	reproduction (GO:0000003)
AT3G02380	reproduction (GO:0000003)
AT3G03450	reproduction (GO:0000003)
AT3G58780	reproduction (GO:0000003)
AT3G63010	reproduction (GO:0000003)
AT4G22970	reproduction (GO:0000003)
AT4G24120	reproduction (GO:0000003)
AT4G29460	reproduction (GO:0000003)
AT4G31380	reproduction (GO:0000003)
AT4G35390	reproduction (GO:0000003)
AT5G07200	reproduction (GO:0000003)
AT5G08020	reproduction (GO:0000003)
AT5G10140	reproduction (GO:0000003)
AT5G15840	reproduction (GO:0000003)
AT5G15850	reproduction (GO:0000003)
AT5G16270	reproduction (GO:0000003)
AT5G17490	reproduction (GO:0000003)
AT5G23530	reproduction (GO:0000003)
AT5G24860	reproduction (GO:0000003)
AT5G51810	reproduction (GO:0000003)
AT5G61960	reproduction (GO:0000003)
AT5G65050	reproduction (GO:0000003)
AT5G65060	reproduction (GO:0000003)
AT1G04400	biological regulation (GO:0065007)
AT1G05160	biological regulation (GO:0065007)
AT1G08970	biological regulation (GO:0065007)
AT1G09450	biological regulation (GO:0065007)
AT1G09540	biological regulation (GO:0065007)
AT1G09650	biological regulation (GO:0065007)
AT1G10210	biological regulation (GO:0065007)
AT1G10450	biological regulation (GO:0065007)
AT1G12860	biological regulation (GO:0065007)
AT1G13950	biological regulation (GO:0065007)
AT1G14315	biological regulation (GO:0065007)
AT1G18150	biological regulation (GO:0065007)
AT1G21230	biological regulation (GO:0065007)
AT1G21450	biological regulation (GO:0065007)
AT1G21970	biological regulation (GO:0065007)
AT1G22130	biological regulation (GO:0065007)
AT1G22240	biological regulation (GO:0065007)
AT1G22770	biological regulation (GO:0065007)
AT1G23080	biological regulation (GO:0065007)
AT1G23380	biological regulation (GO:0065007)
AT1G24260	biological regulation (GO:0065007)
AT1G25540	biological regulation (GO:0065007)
AT1G26310	biological regulation (GO:0065007)
AT1G26630	biological regulation (GO:0065007)
AT1G26665	biological regulation (GO:0065007)
AT1G29400	biological regulation (GO:0065007)
AT1G30210	biological regulation (GO:0065007)
AT1G43850	biological regulation (GO:0065007)
AT1G49040	biological regulation (GO:0065007)
AT1G50430	biological regulation (GO:0065007)
AT1G55580	biological regulation (GO:0065007)
AT1G55610	biological regulation (GO:0065007)
AT1G56170	biological regulation (GO:0065007)
AT1G59580	biological regulation (GO:0065007)
AT1G62360	biological regulation (GO:0065007)
AT1G62990	biological regulation (GO:0065007)
AT1G68360	biological regulation (GO:0065007)
AT1G68800	biological regulation (GO:0065007)
AT1G69120	biological regulation (GO:0065007)
AT1G69410	biological regulation (GO:0065007)
AT1G70060	biological regulation (GO:0065007)
AT1G70070	biological regulation (GO:0065007)
AT1G70510	biological regulation (GO:0065007)
AT1G70940	biological regulation (GO:0065007)
AT1G71692	biological regulation (GO:0065007)
AT1G72830	biological regulation (GO:0065007)
AT1G73590	biological regulation (GO:0065007)
AT1G74950	biological regulation (GO:0065007)
AT1G77080	biological regulation (GO:0065007)
AT1G77110	biological regulation (GO:0065007)
AT1G77300	biological regulation (GO:0065007)
AT2G01420	biological regulation (GO:0065007)
AT2G01570	biological regulation (GO:0065007)
AT2G01690	biological regulation (GO:0065007)
AT2G03710	biological regulation (GO:0065007)
AT2G17800	biological regulation (GO:0065007)
AT2G18390	biological regulation (GO:0065007)
AT2G22540	biological regulation (GO:0065007)
AT2G22630	biological regulation (GO:0065007)
AT2G23030	biological regulation (GO:0065007)
AT2G26040	biological regulation (GO:0065007)
AT2G26300	biological regulation (GO:0065007)
AT2G26710	biological regulation (GO:0065007)
AT2G27550	biological regulation (GO:0065007)
AT2G31070	biological regulation (GO:0065007)
AT2G32440	biological regulation (GO:0065007)
AT2G36010	biological regulation (GO:0065007)
AT2G37340	biological regulation (GO:0065007)
AT2G38025	biological regulation (GO:0065007)
AT2G38880	biological regulation (GO:0065007)
AT2G40080	biological regulation (GO:0065007)
AT2G40220	biological regulation (GO:0065007)
AT2G41240	biological regulation (GO:0065007)
AT2G42830	biological regulation (GO:0065007)
AT2G42890	biological regulation (GO:0065007)
AT2G45190	biological regulation (GO:0065007)
AT2G45650	biological regulation (GO:0065007)
AT2G45660	biological regulation (GO:0065007)
AT3G01020	biological regulation (GO:0065007)
AT3G02310	biological regulation (GO:0065007)
AT3G02380	biological regulation (GO:0065007)
AT3G03450	biological regulation (GO:0065007)
AT3G04610	biological regulation (GO:0065007)
AT3G05690	biological regulation (GO:0065007)
AT3G12130	biological regulation (GO:0065007)
AT3G12280	biological regulation (GO:0065007)
AT3G12810	biological regulation (GO:0065007)
AT3G13380	biological regulation (GO:0065007)
AT3G13730	biological regulation (GO:0065007)
AT3G18550	biological regulation (GO:0065007)
AT3G20740	biological regulation (GO:0065007)
AT3G28920	biological regulation (GO:0065007)
AT3G29575	biological regulation (GO:0065007)
AT3G46930	biological regulation (GO:0065007)
AT3G48750	biological regulation (GO:0065007)
AT3G51060	biological regulation (GO:0065007)
AT3G51300	biological regulation (GO:0065007)
AT3G53200	biological regulation (GO:0065007)
AT3G57230	biological regulation (GO:0065007)
AT3G57390	biological regulation (GO:0065007)
AT3G58460	biological regulation (GO:0065007)
AT3G58780	biological regulation (GO:0065007)
AT3G61120	biological regulation (GO:0065007)
AT3G62410	biological regulation (GO:0065007)
AT3G63010	biological regulation (GO:0065007)
AT3G63300	biological regulation (GO:0065007)
AT4G01900	biological regulation (GO:0065007)
AT4G02980	biological regulation (GO:0065007)
AT4G03270	biological regulation (GO:0065007)
AT4G08150	biological regulation (GO:0065007)
AT4G08920	biological regulation (GO:0065007)
AT4G09960	biological regulation (GO:0065007)
AT4G11880	biological regulation (GO:0065007)
AT4G14660	biological regulation (GO:0065007)
AT4G18600	biological regulation (GO:0065007)
AT4G18710	biological regulation (GO:0065007)
AT4G20010	biological regulation (GO:0065007)
AT4G21810	biological regulation (GO:0065007)
AT4G22950	biological regulation (GO:0065007)
AT4G23570	biological regulation (GO:0065007)
AT4G24540	biological regulation (GO:0065007)
AT4G29100	biological regulation (GO:0065007)
AT4G31000	biological regulation (GO:0065007)
AT4G32040	biological regulation (GO:0065007)
AT4G32980	biological regulation (GO:0065007)
AT4G34160	biological regulation (GO:0065007)
AT4G36260	biological regulation (GO:0065007)
AT4G36380	biological regulation (GO:0065007)
AT4G37940	biological regulation (GO:0065007)
AT4G39080	biological regulation (GO:0065007)
AT4G39400	biological regulation (GO:0065007)
AT5G01270	biological regulation (GO:0065007)
AT5G05410	biological regulation (GO:0065007)
AT5G05690	biological regulation (GO:0065007)
AT5G08020	biological regulation (GO:0065007)
AT5G10140	biological regulation (GO:0065007)
AT5G10570	biological regulation (GO:0065007)
AT5G11060	biological regulation (GO:0065007)
AT5G11510	biological regulation (GO:0065007)
AT5G12840	biological regulation (GO:0065007)
AT5G13790	biological regulation (GO:0065007)
AT5G15020	biological regulation (GO:0065007)
AT5G15100	biological regulation (GO:0065007)
AT5G15840	biological regulation (GO:0065007)
AT5G15850	biological regulation (GO:0065007)
AT5G16460	biological regulation (GO:0065007)
AT5G16530	biological regulation (GO:0065007)
AT5G16560	biological regulation (GO:0065007)
AT5G17490	biological regulation (GO:0065007)
AT5G19010	biological regulation (GO:0065007)
AT5G19400	biological regulation (GO:0065007)
AT5G19990	biological regulation (GO:0065007)
AT5G20900	biological regulation (GO:0065007)
AT5G21326	biological regulation (GO:0065007)
AT5G22220	biological regulation (GO:0065007)
AT5G22250	biological regulation (GO:0065007)
AT5G23150	biological regulation (GO:0065007)
AT5G25220	biological regulation (GO:0065007)
AT5G25790	biological regulation (GO:0065007)
AT5G39340	biological regulation (GO:0065007)
AT5G40460	biological regulation (GO:0065007)
AT5G41200	biological regulation (GO:0065007)
AT5G42000	biological regulation (GO:0065007)
AT5G43010	biological regulation (GO:0065007)
AT5G43080	biological regulation (GO:0065007)
AT5G43870	biological regulation (GO:0065007)
AT5G44190	biological regulation (GO:0065007)
AT5G47670	biological regulation (GO:0065007)
AT5G48170	biological regulation (GO:0065007)
AT5G52510	biological regulation (GO:0065007)
AT5G53000	biological regulation (GO:0065007)
AT5G57090	biological regulation (GO:0065007)
AT5G57150	biological regulation (GO:0065007)
AT5G58410	biological regulation (GO:0065007)
AT5G58700	biological regulation (GO:0065007)
AT5G59710	biological regulation (GO:0065007)
AT5G59780	biological regulation (GO:0065007)
AT5G60910	biological regulation (GO:0065007)
AT5G61150	biological regulation (GO:0065007)
AT5G61960	biological regulation (GO:0065007)
AT5G63470	biological regulation (GO:0065007)
AT5G65050	biological regulation (GO:0065007)
AT5G65060	biological regulation (GO:0065007)
AT5G66350	biological regulation (GO:0065007)
AT1G04400	response to stimulus (GO:0050896)
AT1G09450	response to stimulus (GO:0050896)
AT1G10210	response to stimulus (GO:0050896)
AT1G18150	response to stimulus (GO:0050896)
AT1G21230	response to stimulus (GO:0050896)
AT1G22770	response to stimulus (GO:0050896)
AT1G23080	response to stimulus (GO:0050896)
AT1G28380	response to stimulus (GO:0050896)
AT1G44090	response to stimulus (GO:0050896)
AT1G49040	response to stimulus (GO:0050896)
AT1G55610	response to stimulus (GO:0050896)
AT1G59580	response to stimulus (GO:0050896)
AT1G60980	response to stimulus (GO:0050896)
AT1G68360	response to stimulus (GO:0050896)
AT1G70940	response to stimulus (GO:0050896)
AT1G73590	response to stimulus (GO:0050896)
AT1G74950	response to stimulus (GO:0050896)
AT1G77110	response to stimulus (GO:0050896)
AT2G01420	response to stimulus (GO:0050896)
AT2G01570	response to stimulus (GO:0050896)
AT2G23030	response to stimulus (GO:0050896)
AT2G26040	response to stimulus (GO:0050896)
AT2G26300	response to stimulus (GO:0050896)
AT2G37710	response to stimulus (GO:0050896)
AT2G38025	response to stimulus (GO:0050896)
AT2G40080	response to stimulus (GO:0050896)
AT2G40220	response to stimulus (GO:0050896)
AT3G03450	response to stimulus (GO:0050896)
AT3G12500	response to stimulus (GO:0050896)
AT3G13380	response to stimulus (GO:0050896)
AT3G29575	response to stimulus (GO:0050896)
AT3G46930	response to stimulus (GO:0050896)
AT3G48750	response to stimulus (GO:0050896)
AT3G58460	response to stimulus (GO:0050896)
AT3G61710	response to stimulus (GO:0050896)
AT3G63010	response to stimulus (GO:0050896)
AT3G63300	response to stimulus (GO:0050896)
AT4G08920	response to stimulus (GO:0050896)
AT4G18710	response to stimulus (GO:0050896)
AT4G21810	response to stimulus (GO:0050896)
AT4G23130	response to stimulus (GO:0050896)
AT4G23570	response to stimulus (GO:0050896)
AT4G24120	response to stimulus (GO:0050896)
AT4G39400	response to stimulus (GO:0050896)
AT5G01540	response to stimulus (GO:0050896)
AT5G01560	response to stimulus (GO:0050896)
AT5G05410	response to stimulus (GO:0050896)
AT5G07200	response to stimulus (GO:0050896)
AT5G08020	response to stimulus (GO:0050896)
AT5G12080	response to stimulus (GO:0050896)
AT5G15100	response to stimulus (GO:0050896)
AT5G16270	response to stimulus (GO:0050896)
AT5G16530	response to stimulus (GO:0050896)
AT5G17490	response to stimulus (GO:0050896)
AT5G19010	response to stimulus (GO:0050896)
AT5G19520	response to stimulus (GO:0050896)
AT5G20900	response to stimulus (GO:0050896)
AT5G21326	response to stimulus (GO:0050896)
AT5G39340	response to stimulus (GO:0050896)
AT5G43010	response to stimulus (GO:0050896)
AT5G43870	response to stimulus (GO:0050896)
AT5G48170	response to stimulus (GO:0050896)
AT5G51810	response to stimulus (GO:0050896)
AT5G57090	response to stimulus (GO:0050896)
AT5G58700	response to stimulus (GO:0050896)
AT1G09450	signaling (GO:0023052)
AT1G10210	signaling (GO:0023052)
AT1G18150	signaling (GO:0023052)
AT1G21230	signaling (GO:0023052)
AT1G23080	signaling (GO:0023052)
AT1G49040	signaling (GO:0023052)
AT1G55610	signaling (GO:0023052)
AT1G59580	signaling (GO:0023052)
AT1G68360	signaling (GO:0023052)
AT1G70940	signaling (GO:0023052)
AT1G73590	signaling (GO:0023052)
AT1G74950	signaling (GO:0023052)
AT1G77110	signaling (GO:0023052)
AT2G01420	signaling (GO:0023052)
AT2G01570	signaling (GO:0023052)
AT2G23030	signaling (GO:0023052)
AT2G26040	signaling (GO:0023052)
AT2G26300	signaling (GO:0023052)
AT2G38025	signaling (GO:0023052)
AT3G03450	signaling (GO:0023052)
AT3G13380	signaling (GO:0023052)
AT3G46930	signaling (GO:0023052)
AT3G48750	signaling (GO:0023052)
AT3G58460	signaling (GO:0023052)
AT3G63010	signaling (GO:0023052)
AT3G63300	signaling (GO:0023052)
AT4G18710	signaling (GO:0023052)
AT4G21810	signaling (GO:0023052)
AT4G39400	signaling (GO:0023052)
AT5G15100	signaling (GO:0023052)
AT5G16530	signaling (GO:0023052)
AT5G17490	signaling (GO:0023052)
AT5G19010	signaling (GO:0023052)
AT5G20900	signaling (GO:0023052)
AT5G21326	signaling (GO:0023052)
AT5G39340	signaling (GO:0023052)
AT5G43870	signaling (GO:0023052)
AT5G48170	signaling (GO:0023052)
AT5G57090	signaling (GO:0023052)
AT5G58700	signaling (GO:0023052)
AT1G05160	developmental process (GO:0032502)
AT1G20900	developmental process (GO:0032502)
AT1G22130	developmental process (GO:0032502)
AT1G30210	developmental process (GO:0032502)
AT1G44090	developmental process (GO:0032502)
AT1G60980	developmental process (GO:0032502)
AT1G68360	developmental process (GO:0032502)
AT1G68800	developmental process (GO:0032502)
AT1G76500	developmental process (GO:0032502)
AT1G77080	developmental process (GO:0032502)
AT2G01570	developmental process (GO:0032502)
AT2G17800	developmental process (GO:0032502)
AT2G19690	developmental process (GO:0032502)
AT2G27550	developmental process (GO:0032502)
AT2G31070	developmental process (GO:0032502)
AT2G32440	developmental process (GO:0032502)
AT2G42830	developmental process (GO:0032502)
AT2G45190	developmental process (GO:0032502)
AT3G02380	developmental process (GO:0032502)
AT3G03450	developmental process (GO:0032502)
AT3G12280	developmental process (GO:0032502)
AT3G13730	developmental process (GO:0032502)
AT3G18550	developmental process (GO:0032502)
AT3G51300	developmental process (GO:0032502)
AT3G58780	developmental process (GO:0032502)
AT3G63010	developmental process (GO:0032502)
AT3G63300	developmental process (GO:0032502)
AT4G02980	developmental process (GO:0032502)
AT4G24120	developmental process (GO:0032502)
AT4G29460	developmental process (GO:0032502)
AT4G31380	developmental process (GO:0032502)
AT4G35390	developmental process (GO:0032502)
AT4G36380	developmental process (GO:0032502)
AT5G05690	developmental process (GO:0032502)
AT5G07200	developmental process (GO:0032502)
AT5G10140	developmental process (GO:0032502)
AT5G15840	developmental process (GO:0032502)
AT5G15850	developmental process (GO:0032502)
AT5G17490	developmental process (GO:0032502)
AT5G23530	developmental process (GO:0032502)
AT5G24860	developmental process (GO:0032502)
AT5G43870	developmental process (GO:0032502)
AT5G51810	developmental process (GO:0032502)
AT5G65050	developmental process (GO:0032502)
AT5G65060	developmental process (GO:0032502)
AT1G04400	rhythmic process (GO:0048511)
AT1G22770	rhythmic process (GO:0048511)
AT2G40080	rhythmic process (GO:0048511)
AT4G08920	rhythmic process (GO:0048511)
AT1G04400	multicellular organismal process (GO:0032501)
AT1G05160	multicellular organismal process (GO:0032501)
AT1G20900	multicellular organismal process (GO:0032501)
AT1G22130	multicellular organismal process (GO:0032501)
AT1G30210	multicellular organismal process (GO:0032501)
AT1G44090	multicellular organismal process (GO:0032501)
AT1G60980	multicellular organismal process (GO:0032501)
AT1G68800	multicellular organismal process (GO:0032501)
AT1G76500	multicellular organismal process (GO:0032501)
AT1G77080	multicellular organismal process (GO:0032501)
AT2G01570	multicellular organismal process (GO:0032501)
AT2G19690	multicellular organismal process (GO:0032501)
AT2G27550	multicellular organismal process (GO:0032501)
AT2G31070	multicellular organismal process (GO:0032501)
AT2G32440	multicellular organismal process (GO:0032501)
AT2G42830	multicellular organismal process (GO:0032501)
AT2G45190	multicellular organismal process (GO:0032501)
AT3G02380	multicellular organismal process (GO:0032501)
AT3G03450	multicellular organismal process (GO:0032501)
AT3G13730	multicellular organismal process (GO:0032501)
AT3G18550	multicellular organismal process (GO:0032501)
AT3G58780	multicellular organismal process (GO:0032501)
AT3G63010	multicellular organismal process (GO:0032501)
AT3G63300	multicellular organismal process (GO:0032501)
AT4G08920	multicellular organismal process (GO:0032501)
AT4G24120	multicellular organismal process (GO:0032501)
AT4G29460	multicellular organismal process (GO:0032501)
AT4G31380	multicellular organismal process (GO:0032501)
AT4G35390	multicellular organismal process (GO:0032501)
AT4G36380	multicellular organismal process (GO:0032501)
AT5G05690	multicellular organismal process (GO:0032501)
AT5G07200	multicellular organismal process (GO:0032501)
AT5G10140	multicellular organismal process (GO:0032501)
AT5G15840	multicellular organismal process (GO:0032501)
AT5G15850	multicellular organismal process (GO:0032501)
AT5G17490	multicellular organismal process (GO:0032501)
AT5G23530	multicellular organismal process (GO:0032501)
AT5G24860	multicellular organismal process (GO:0032501)
AT5G43870	multicellular organismal process (GO:0032501)
AT5G51810	multicellular organismal process (GO:0032501)
AT5G65050	multicellular organismal process (GO:0032501)
AT5G65060	multicellular organismal process (GO:0032501)
AT1G01610	metabolic process (GO:0008152)
AT1G02400	metabolic process (GO:0008152)
AT1G04400	metabolic process (GO:0008152)
AT1G05160	metabolic process (GO:0008152)
AT1G05180	metabolic process (GO:0008152)
AT1G08970	metabolic process (GO:0008152)
AT1G09650	metabolic process (GO:0008152)
AT1G10210	metabolic process (GO:0008152)
AT1G10450	metabolic process (GO:0008152)
AT1G12640	metabolic process (GO:0008152)
AT1G12860	metabolic process (GO:0008152)
AT1G13950	metabolic process (GO:0008152)
AT1G14315	metabolic process (GO:0008152)
AT1G15550	metabolic process (GO:0008152)
AT1G16980	metabolic process (GO:0008152)
AT1G18150	metabolic process (GO:0008152)
AT1G18500	metabolic process (GO:0008152)
AT1G19230	metabolic process (GO:0008152)
AT1G19640	metabolic process (GO:0008152)
AT1G20580	metabolic process (GO:0008152)
AT1G21230	metabolic process (GO:0008152)
AT1G21450	metabolic process (GO:0008152)
AT1G21970	metabolic process (GO:0008152)
AT1G22130	metabolic process (GO:0008152)
AT1G22240	metabolic process (GO:0008152)
AT1G22660	metabolic process (GO:0008152)
AT1G23380	metabolic process (GO:0008152)
AT1G23410	metabolic process (GO:0008152)
AT1G24260	metabolic process (GO:0008152)
AT1G24360	metabolic process (GO:0008152)
AT1G25350	metabolic process (GO:0008152)
AT1G25540	metabolic process (GO:0008152)
AT1G26310	metabolic process (GO:0008152)
AT1G26630	metabolic process (GO:0008152)
AT1G26665	metabolic process (GO:0008152)
AT1G26830	metabolic process (GO:0008152)
AT1G28060	metabolic process (GO:0008152)
AT1G29400	metabolic process (GO:0008152)
AT1G29720	metabolic process (GO:0008152)
AT1G30040	metabolic process (GO:0008152)
AT1G30120	metabolic process (GO:0008152)
AT1G43850	metabolic process (GO:0008152)
AT1G44090	metabolic process (GO:0008152)
AT1G47990	metabolic process (GO:0008152)
AT1G48800	metabolic process (GO:0008152)
AT1G50430	metabolic process (GO:0008152)
AT1G54040	metabolic process (GO:0008152)
AT1G55350	metabolic process (GO:0008152)
AT1G55580	metabolic process (GO:0008152)
AT1G56140	metabolic process (GO:0008152)
AT1G56170	metabolic process (GO:0008152)
AT1G57820	metabolic process (GO:0008152)
AT1G58684	metabolic process (GO:0008152)
AT1G59580	metabolic process (GO:0008152)
AT1G60980	metabolic process (GO:0008152)
AT1G62360	metabolic process (GO:0008152)
AT1G62990	metabolic process (GO:0008152)
AT1G63050	metabolic process (GO:0008152)
AT1G65960	metabolic process (GO:0008152)
AT1G67280	metabolic process (GO:0008152)
AT1G67420	metabolic process (GO:0008152)
AT1G68000	metabolic process (GO:0008152)
AT1G69120	metabolic process (GO:0008152)
AT1G69410	metabolic process (GO:0008152)
AT1G70060	metabolic process (GO:0008152)
AT1G70070	metabolic process (GO:0008152)
AT1G70510	metabolic process (GO:0008152)
AT1G71010	metabolic process (GO:0008152)
AT1G71460	metabolic process (GO:0008152)
AT1G71692	metabolic process (GO:0008152)
AT1G72370	metabolic process (GO:0008152)
AT1G72830	metabolic process (GO:0008152)
AT1G73300	metabolic process (GO:0008152)
AT1G73720	metabolic process (GO:0008152)
AT1G74960	metabolic process (GO:0008152)
AT1G76400	metabolic process (GO:0008152)
AT1G77080	metabolic process (GO:0008152)
AT1G77300	metabolic process (GO:0008152)
AT1G78680	metabolic process (GO:0008152)
AT1G79210	metabolic process (GO:0008152)
AT1G79460	metabolic process (GO:0008152)
AT1G79750	metabolic process (GO:0008152)
AT1G80340	metabolic process (GO:0008152)
AT2G01140	metabolic process (GO:0008152)
AT2G01275	metabolic process (GO:0008152)
AT2G01570	metabolic process (GO:0008152)
AT2G01690	metabolic process (GO:0008152)
AT2G02390	metabolic process (GO:0008152)
AT2G03710	metabolic process (GO:0008152)
AT2G14740	metabolic process (GO:0008152)
AT2G16740	metabolic process (GO:0008152)
AT2G22540	metabolic process (GO:0008152)
AT2G22630	metabolic process (GO:0008152)
AT2G23030	metabolic process (GO:0008152)
AT2G25710	metabolic process (GO:0008152)
AT2G26040	metabolic process (GO:0008152)
AT2G26710	metabolic process (GO:0008152)
AT2G31810	metabolic process (GO:0008152)
AT2G32410	metabolic process (GO:0008152)
AT2G32440	metabolic process (GO:0008152)
AT2G33150	metabolic process (GO:0008152)
AT2G34555	metabolic process (GO:0008152)
AT2G34590	metabolic process (GO:0008152)
AT2G34630	metabolic process (GO:0008152)
AT2G34650	metabolic process (GO:0008152)
AT2G35620	metabolic process (GO:0008152)
AT2G36010	metabolic process (GO:0008152)
AT2G36350	metabolic process (GO:0008152)
AT2G36390	metabolic process (GO:0008152)
AT2G36620	metabolic process (GO:0008152)
AT2G36700	metabolic process (GO:0008152)
AT2G37340	metabolic process (GO:0008152)
AT2G37440	metabolic process (GO:0008152)
AT2G38025	metabolic process (GO:0008152)
AT2G38110	metabolic process (GO:0008152)
AT2G38880	metabolic process (GO:0008152)
AT2G38995	metabolic process (GO:0008152)
AT2G39550	metabolic process (GO:0008152)
AT2G40220	metabolic process (GO:0008152)
AT2G40690	metabolic process (GO:0008152)
AT2G41240	metabolic process (GO:0008152)
AT2G41540	metabolic process (GO:0008152)
AT2G41620	metabolic process (GO:0008152)
AT2G42830	metabolic process (GO:0008152)
AT2G42890	metabolic process (GO:0008152)
AT2G43410	metabolic process (GO:0008152)
AT2G43710	metabolic process (GO:0008152)
AT2G44160	metabolic process (GO:0008152)
AT2G44460	metabolic process (GO:0008152)
AT2G44990	metabolic process (GO:0008152)
AT2G45650	metabolic process (GO:0008152)
AT2G45660	metabolic process (GO:0008152)
AT3G02310	metabolic process (GO:0008152)
AT3G02580	metabolic process (GO:0008152)
AT3G02590	metabolic process (GO:0008152)
AT3G02610	metabolic process (GO:0008152)
AT3G02630	metabolic process (GO:0008152)
AT3G03450	metabolic process (GO:0008152)
AT3G03640	metabolic process (GO:0008152)
AT3G04610	metabolic process (GO:0008152)
AT3G05690	metabolic process (GO:0008152)
AT3G07690	metabolic process (GO:0008152)
AT3G09260	metabolic process (GO:0008152)
AT3G09560	metabolic process (GO:0008152)
AT3G10450	metabolic process (GO:0008152)
AT3G11430	metabolic process (GO:0008152)
AT3G11470	metabolic process (GO:0008152)
AT3G12130	metabolic process (GO:0008152)
AT3G12240	metabolic process (GO:0008152)
AT3G12810	metabolic process (GO:0008152)
AT3G13640	metabolic process (GO:0008152)
AT3G13730	metabolic process (GO:0008152)
AT3G14370	metabolic process (GO:0008152)
AT3G16950	metabolic process (GO:0008152)
AT3G18600	metabolic process (GO:0008152)
AT3G20210	metabolic process (GO:0008152)
AT3G20740	metabolic process (GO:0008152)
AT3G22400	metabolic process (GO:0008152)
AT3G22630	metabolic process (GO:0008152)
AT3G23810	metabolic process (GO:0008152)
AT3G26340	metabolic process (GO:0008152)
AT3G28920	metabolic process (GO:0008152)
AT3G29380	metabolic process (GO:0008152)
AT3G29575	metabolic process (GO:0008152)
AT3G29810	metabolic process (GO:0008152)
AT3G30180	metabolic process (GO:0008152)
AT3G30775	metabolic process (GO:0008152)
AT3G48750	metabolic process (GO:0008152)
AT3G49910	metabolic process (GO:0008152)
AT3G50660	metabolic process (GO:0008152)
AT3G50920	metabolic process (GO:0008152)
AT3G51060	metabolic process (GO:0008152)
AT3G51520	metabolic process (GO:0008152)
AT3G52590	metabolic process (GO:0008152)
AT3G52730	metabolic process (GO:0008152)
AT3G52940	metabolic process (GO:0008152)
AT3G53020	metabolic process (GO:0008152)
AT3G53200	metabolic process (GO:0008152)
AT3G53620	metabolic process (GO:0008152)
AT3G56120	metabolic process (GO:0008152)
AT3G56510	metabolic process (GO:0008152)
AT3G57230	metabolic process (GO:0008152)
AT3G57390	metabolic process (GO:0008152)
AT3G58460	metabolic process (GO:0008152)
AT3G58780	metabolic process (GO:0008152)
AT3G59970	metabolic process (GO:0008152)
AT3G60130	metabolic process (GO:0008152)
AT3G61120	metabolic process (GO:0008152)
AT3G61710	metabolic process (GO:0008152)
AT3G62410	metabolic process (GO:0008152)
AT3G62980	metabolic process (GO:0008152)
AT3G63010	metabolic process (GO:0008152)
AT4G01023	metabolic process (GO:0008152)
AT4G01900	metabolic process (GO:0008152)
AT4G02570	metabolic process (GO:0008152)
AT4G02780	metabolic process (GO:0008152)
AT4G02980	metabolic process (GO:0008152)
AT4G03270	metabolic process (GO:0008152)
AT4G08150	metabolic process (GO:0008152)
AT4G08920	metabolic process (GO:0008152)
AT4G09960	metabolic process (GO:0008152)
AT4G10040	metabolic process (GO:0008152)
AT4G11880	metabolic process (GO:0008152)
AT4G14660	metabolic process (GO:0008152)
AT4G16155	metabolic process (GO:0008152)
AT4G17905	metabolic process (GO:0008152)
AT4G18230	metabolic process (GO:0008152)
AT4G18610	metabolic process (GO:0008152)
AT4G19210	metabolic process (GO:0008152)
AT4G20010	metabolic process (GO:0008152)
AT4G20130	metabolic process (GO:0008152)
AT4G20770	metabolic process (GO:0008152)
AT4G21100	metabolic process (GO:0008152)
AT4G21470	metabolic process (GO:0008152)
AT4G21810	metabolic process (GO:0008152)
AT4G22750	metabolic process (GO:0008152)
AT4G22950	metabolic process (GO:0008152)
AT4G23130	metabolic process (GO:0008152)
AT4G24210	metabolic process (GO:0008152)
AT4G24540	metabolic process (GO:0008152)
AT4G24830	metabolic process (GO:0008152)
AT4G25770	metabolic process (GO:0008152)
AT4G26420	metabolic process (GO:0008152)
AT4G27290	metabolic process (GO:0008152)
AT4G27800	metabolic process (GO:0008152)
AT4G28270	metabolic process (GO:0008152)
AT4G28470	metabolic process (GO:0008152)
AT4G29060	metabolic process (GO:0008152)
AT4G29100	metabolic process (GO:0008152)
AT4G30580	metabolic process (GO:0008152)
AT4G31000	metabolic process (GO:0008152)
AT4G31050	metabolic process (GO:0008152)
AT4G32040	metabolic process (GO:0008152)
AT4G32410	metabolic process (GO:0008152)
AT4G32810	metabolic process (GO:0008152)
AT4G32980	metabolic process (GO:0008152)
AT4G33090	metabolic process (GO:0008152)
AT4G34160	metabolic process (GO:0008152)
AT4G34710	metabolic process (GO:0008152)
AT4G35630	metabolic process (GO:0008152)
AT4G35830	metabolic process (GO:0008152)
AT4G36130	metabolic process (GO:0008152)
AT4G36220	metabolic process (GO:0008152)
AT4G36260	metabolic process (GO:0008152)
AT4G36380	metabolic process (GO:0008152)
AT4G37760	metabolic process (GO:0008152)
AT4G37940	metabolic process (GO:0008152)
AT4G39350	metabolic process (GO:0008152)
AT4G39770	metabolic process (GO:0008152)
AT5G01270	metabolic process (GO:0008152)
AT5G03080	metabolic process (GO:0008152)
AT5G03290	metabolic process (GO:0008152)
AT5G05170	metabolic process (GO:0008152)
AT5G05410	metabolic process (GO:0008152)
AT5G05690	metabolic process (GO:0008152)
AT5G06090	metabolic process (GO:0008152)
AT5G07200	metabolic process (GO:0008152)
AT5G07290	metabolic process (GO:0008152)
AT5G08020	metabolic process (GO:0008152)
AT5G08415	metabolic process (GO:0008152)
AT5G10140	metabolic process (GO:0008152)
AT5G10570	metabolic process (GO:0008152)
AT5G11060	metabolic process (GO:0008152)
AT5G11510	metabolic process (GO:0008152)
AT5G12840	metabolic process (GO:0008152)
AT5G13480	metabolic process (GO:0008152)
AT5G13790	metabolic process (GO:0008152)
AT5G14400	metabolic process (GO:0008152)
AT5G14480	metabolic process (GO:0008152)
AT5G15020	metabolic process (GO:0008152)
AT5G16000	metabolic process (GO:0008152)
AT5G16230	metabolic process (GO:0008152)
AT5G16270	metabolic process (GO:0008152)
AT5G16560	metabolic process (GO:0008152)
AT5G17490	metabolic process (GO:0008152)
AT5G18380	metabolic process (GO:0008152)
AT5G18930	metabolic process (GO:0008152)
AT5G19010	metabolic process (GO:0008152)
AT5G19400	metabolic process (GO:0008152)
AT5G19530	metabolic process (GO:0008152)
AT5G19990	metabolic process (GO:0008152)
AT5G20990	metabolic process (GO:0008152)
AT5G21326	metabolic process (GO:0008152)
AT5G22220	metabolic process (GO:0008152)
AT5G22250	metabolic process (GO:0008152)
AT5G22630	metabolic process (GO:0008152)
AT5G23150	metabolic process (GO:0008152)
AT5G25220	metabolic process (GO:0008152)
AT5G25560	metabolic process (GO:0008152)
AT5G25790	metabolic process (GO:0008152)
AT5G25900	metabolic process (GO:0008152)
AT5G26830	metabolic process (GO:0008152)
AT5G27920	metabolic process (GO:0008152)
AT5G38830	metabolic process (GO:0008152)
AT5G38970	metabolic process (GO:0008152)
AT5G39320	metabolic process (GO:0008152)
AT5G39340	metabolic process (GO:0008152)
AT5G40200	metabolic process (GO:0008152)
AT5G40610	metabolic process (GO:0008152)
AT5G41200	metabolic process (GO:0008152)
AT5G42000	metabolic process (GO:0008152)
AT5G42790	metabolic process (GO:0008152)
AT5G42820	metabolic process (GO:0008152)
AT5G42870	metabolic process (GO:0008152)
AT5G43010	metabolic process (GO:0008152)
AT5G43060	metabolic process (GO:0008152)
AT5G43080	metabolic process (GO:0008152)
AT5G43130	metabolic process (GO:0008152)
AT5G44030	metabolic process (GO:0008152)
AT5G44190	metabolic process (GO:0008152)
AT5G46210	metabolic process (GO:0008152)
AT5G46290	metabolic process (GO:0008152)
AT5G47670	metabolic process (GO:0008152)
AT5G47840	metabolic process (GO:0008152)
AT5G48880	metabolic process (GO:0008152)
AT5G49460	metabolic process (GO:0008152)
AT5G51810	metabolic process (GO:0008152)
AT5G51830	metabolic process (GO:0008152)
AT5G52510	metabolic process (GO:0008152)
AT5G52520	metabolic process (GO:0008152)
AT5G53000	metabolic process (GO:0008152)
AT5G54080	metabolic process (GO:0008152)
AT5G54810	metabolic process (GO:0008152)
AT5G55910	metabolic process (GO:0008152)
AT5G56300	metabolic process (GO:0008152)
AT5G56710	metabolic process (GO:0008152)
AT5G56740	metabolic process (GO:0008152)
AT5G56940	metabolic process (GO:0008152)
AT5G57150	metabolic process (GO:0008152)
AT5G58070	metabolic process (GO:0008152)
AT5G58220	metabolic process (GO:0008152)
AT5G58410	metabolic process (GO:0008152)
AT5G59710	metabolic process (GO:0008152)
AT5G59780	metabolic process (GO:0008152)
AT5G60910	metabolic process (GO:0008152)
AT5G61150	metabolic process (GO:0008152)
AT5G61760	metabolic process (GO:0008152)
AT5G61960	metabolic process (GO:0008152)
AT5G62640	metabolic process (GO:0008152)
AT5G63470	metabolic process (GO:0008152)
AT5G63890	metabolic process (GO:0008152)
AT5G64140	metabolic process (GO:0008152)
AT5G65050	metabolic process (GO:0008152)
AT5G65060	metabolic process (GO:0008152)
AT5G66350	metabolic process (GO:0008152)
AT5G66450	metabolic process (GO:0008152)
ATCG01310	metabolic process (GO:0008152)
AT1G44090	growth (GO:0040007)
AT1G60980	growth (GO:0040007)
AT2G19690	growth (GO:0040007)
AT4G02980	growth (GO:0040007)
AT4G29460	growth (GO:0040007)
AT5G07200	growth (GO:0040007)
AT5G23530	growth (GO:0040007)
AT5G51810	growth (GO:0040007)
AT1G28380	immune system process (GO:0002376)
AT4G23570	immune system process (GO:0002376)
AT1G01060	Others
AT1G01090	Others
AT1G02065	Others
AT1G02440	Others
AT1G02580	Others
AT1G03445	Others
AT1G03630	Others
AT1G04220	Others
AT1G04250	Others
AT1G04690	Others
AT1G05230	Others
AT1G05540	Others
AT1G05630	Others
AT1G05850	Others
AT1G06475	Others
AT1G07220	Others
AT1G07795	Others
AT1G08220	Others
AT1G08510	Others
AT1G08695	Others
AT1G08800	Others
AT1G09530	Others
AT1G09570	Others
AT1G09970	Others
AT1G10000	Others
AT1G10010	Others
AT1G10030	Others
AT1G10070	Others
AT1G10430	Others
AT1G10470	Others
AT1G10580	Others
AT1G10760	Others
AT1G11690	Others
AT1G12000	Others
AT1G12120	Others
AT1G12260	Others
AT1G12380	Others
AT1G12420	Others
AT1G12450	Others
AT1G12560	Others
AT1G12610	Others
AT1G12880	Others
AT1G12940	Others
AT1G13400	Others
AT1G13560	Others
AT1G13750	Others
AT1G13780	Others
AT1G13810	Others
AT1G14120	Others
AT1G14370	Others
AT1G14800	Others
AT1G14870	Others
AT1G15360	Others
AT1G15690	Others
AT1G16410	Others
AT1G16540	Others
AT1G17060	Others
AT1G17090	Others
AT1G17360	Others
AT1G17400	Others
AT1G17520	Others
AT1G17920	Others
AT1G18140	Others
AT1G18370	Others
AT1G18880	Others
AT1G19090	Others
AT1G19210	Others
AT1G19270	Others
AT1G19350	Others
AT1G19650	Others
AT1G19850	Others
AT1G20340	Others
AT1G20925	Others
AT1G21050	Others
AT1G21200	Others
AT1G22015	Others
AT1G22030	Others
AT1G22930	Others
AT1G23090	Others
AT1G23540	Others
AT1G23750	Others
AT1G23850	Others
AT1G24000	Others
AT1G24050	Others
AT1G24570	Others
AT1G24650	Others
AT1G25280	Others
AT1G25490	Others
AT1G26100	Others
AT1G26180	Others
AT1G26580	Others
AT1G26590	Others
AT1G26610	Others
AT1G26850	Others
AT1G26870	Others
AT1G27320	Others
AT1G27461	Others
AT1G28130	Others
AT1G28300	Others
AT1G28630	Others
AT1G29050	Others
AT1G29300	Others
AT1G30370	Others
AT1G30490	Others
AT1G30970	Others
AT1G31812	Others
AT1G31814	Others
AT1G32190	Others
AT1G32200	Others
AT1G32560	Others
AT1G33170	Others
AT1G34430	Others
AT1G34480	Others
AT1G36160	Others
AT1G42470	Others
AT1G43080	Others
AT1G43100	Others
AT1G43580	Others
AT1G43700	Others
AT1G47640	Others
AT1G48270	Others
AT1G48300	Others
AT1G48900	Others
AT1G49380	Others
AT1G49760	Others
AT1G49790	Others
AT1G50240	Others
AT1G50300	Others
AT1G50380	Others
AT1G50960	Others
AT1G51260	Others
AT1G51540	Others
AT1G51720	Others
AT1G51850	Others
AT1G51890	Others
AT1G51900	Others
AT1G51940	Others
AT1G52150	Others
AT1G52510	Others
AT1G52600	Others
AT1G52950	Others
AT1G53050	Others
AT1G53230	Others
AT1G53350	Others
AT1G53500	Others
AT1G53550	Others
AT1G54060	Others
AT1G54120	Others
AT1G54350	Others
AT1G54470	Others
AT1G54630	Others
AT1G54990	Others
AT1G55600	Others
AT1G55620	Others
AT1G58260	Others
AT1G58725	Others
AT1G59830	Others
AT1G60000	Others
AT1G60030	Others
AT1G60720	Others
AT1G60770	Others
AT1G61566	Others
AT1G61750	Others
AT1G62180	Others
AT1G62330	Others
AT1G62610	Others
AT1G62640	Others
AT1G63030	Others
AT1G63350	Others
AT1G63660	Others
AT1G64090	Others
AT1G64210	Others
AT1G64390	Others
AT1G64870	Others
AT1G65420	Others
AT1G65480	Others
AT1G66100	Others
AT1G66150	Others
AT1G66620	Others
AT1G66830	Others
AT1G67640	Others
AT1G67785	Others
AT1G67830	Others
AT1G67850	Others
AT1G68010	Others
AT1G68200	Others
AT1G68400	Others
AT1G68430	Others
AT1G68440	Others
AT1G68480	Others
AT1G68725	Others
AT1G69380	Others
AT1G69523	Others
AT1G69580	Others
AT1G69630	Others
AT1G69800	Others
AT1G69880	Others
AT1G69890	Others
AT1G69960	Others
AT1G70560	Others
AT1G70670	Others
AT1G70870	Others
AT1G70920	Others
AT1G71090	Others
AT1G71160	Others
AT1G71697	Others
AT1G71870	Others
AT1G72140	Others
AT1G72150	Others
AT1G72350	Others
AT1G72610	Others
AT1G72790	Others
AT1G72820	Others
AT1G72840	Others
AT1G72870	Others
AT1G73190	Others
AT1G73220	Others
AT1G73260	Others
AT1G73340	Others
AT1G73500	Others
AT1G73680	Others
AT1G74150	Others
AT1G74170	Others
AT1G74320	Others
AT1G75020	Others
AT1G75080	Others
AT1G75510	Others
AT1G76250	Others
AT1G76420	Others
AT1G76490	Others
AT1G76520	Others
AT1G76780	Others
AT1G77520	Others
AT1G77590	Others
AT1G77600	Others
AT1G77850	Others
AT1G78000	Others
AT1G78120	Others
AT1G78420	Others
AT1G78440	Others
AT1G78690	Others
AT1G78800	Others
AT1G79180	Others
AT1G79730	Others
AT1G80330	Others
AT1G80840	Others
AT1G80950	Others
AT2G01070	Others
AT2G01170	Others
AT2G01180	Others
AT2G01500	Others
AT2G01660	Others
AT2G01830	Others
AT2G01850	Others
AT2G02070	Others
AT2G02150	Others
AT2G02220	Others
AT2G02770	Others
AT2G02800	Others
AT2G02980	Others
AT2G03020	Others
AT2G03350	Others
AT2G03730	Others
AT2G03936	Others
AT2G03980	Others
AT2G04115	Others
AT2G04350	Others
AT2G04520	Others
AT2G05260	Others
AT2G05990	Others
AT2G06210	Others
AT2G06845	Others
AT2G07240	Others
AT2G07760	Others
AT2G12646	Others
AT2G13350	Others
AT2G13820	Others
AT2G13840	Others
AT2G14070	Others
AT2G15220	Others
AT2G16280	Others
AT2G16430	Others
AT2G17030	Others
AT2G17500	Others
AT2G17750	Others
AT2G17950	Others
AT2G18570	Others
AT2G18790	Others
AT2G18910	Others
AT2G18915	Others
AT2G19520	Others
AT2G20120	Others
AT2G21050	Others
AT2G22030	Others
AT2G22170	Others
AT2G22200	Others
AT2G22230	Others
AT2G22400	Others
AT2G22600	Others
AT2G22795	Others
AT2G22942	Others
AT2G23148	Others
AT2G23170	Others
AT2G23380	Others
AT2G23430	Others
AT2G23660	Others
AT2G24150	Others
AT2G24540	Others
AT2G24625	Others
AT2G25110	Others
AT2G25170	Others
AT2G25180	Others
AT2G25370	Others
AT2G25450	Others
AT2G25740	Others
AT2G25930	Others
AT2G26170	Others
AT2G26330	Others
AT2G26530	Others
AT2G27980	Others
AT2G28120	Others
AT2G28420	Others
AT2G28550	Others
AT2G28610	Others
AT2G29125	Others
AT2G29350	Others
AT2G29510	Others
AT2G29590	Others
AT2G29980	Others
AT2G30200	Others
AT2G30300	Others
AT2G30380	Others
AT2G30470	Others
AT2G30520	Others
AT2G30880	Others
AT2G30960	Others
AT2G31035	Others
AT2G31230	Others
AT2G31470	Others
AT2G31820	Others
AT2G32235	Others
AT2G32260	Others
AT2G32460	Others
AT2G32810	Others
AT2G32885	Others
AT2G32950	Others
AT2G33710	Others
AT2G33835	Others
AT2G33860	Others
AT2G34070	Others
AT2G34480	Others
AT2G34710	Others
AT2G34910	Others
AT2G34930	Others
AT2G35040	Others
AT2G35150	Others
AT2G35230	Others
AT2G35280	Others
AT2G35510	Others
AT2G35658	Others
AT2G35670	Others
AT2G36320	Others
AT2G36330	Others
AT2G36360	Others
AT2G36400	Others
AT2G36430	Others
AT2G36580	Others
AT2G36800	Others
AT2G36890	Others
AT2G36985	Others
AT2G37170	Others
AT2G37200	Others
AT2G37260	Others
AT2G37390	Others
AT2G37690	Others
AT2G38040	Others
AT2G38050	Others
AT2G38120	Others
AT2G38510	Others
AT2G38640	Others
AT2G38760	Others
AT2G39810	Others
AT2G40320	Others
AT2G40490	Others
AT2G40560	Others
AT2G40620	Others
AT2G40950	Others
AT2G41360	Others
AT2G42300	Others
AT2G42470	Others
AT2G43000	Others
AT2G43010	Others
AT2G43230	Others
AT2G43260	Others
AT2G43420	Others
AT2G43590	Others
AT2G43620	Others
AT2G43680	Others
AT2G43730	Others
AT2G44080	Others
AT2G44390	Others
AT2G44830	Others
AT2G45360	Others
AT2G45400	Others
AT2G45470	Others
AT2G45670	Others
AT2G46290	Others
AT2G46490	Others
AT2G46790	Others
AT2G46830	Others
AT2G47140	Others
AT2G47270	Others
AT2G47430	Others
AT2G47450	Others
AT2G47470	Others
AT3G01200	Others
AT3G01460	Others
AT3G01770	Others
AT3G02130	Others
AT3G02150	Others
AT3G02260	Others
AT3G02400	Others
AT3G03230	Others
AT3G04080	Others
AT3G04660	Others
AT3G04720	Others
AT3G05420	Others
AT3G06090	Others
AT3G06230	Others
AT3G07450	Others
AT3G08550	Others
AT3G08760	Others
AT3G09950	Others
AT3G10290	Others
AT3G10390	Others
AT3G11170	Others
AT3G11440	Others
AT3G11540	Others
AT3G11960	Others
AT3G12100	Others
AT3G12120	Others
AT3G12260	Others
AT3G12590	Others
AT3G12800	Others
AT3G13430	Others
AT3G13650	Others
AT3G13910	Others
AT3G14180	Others
AT3G14220	Others
AT3G14790	Others
AT3G14860	Others
AT3G15030	Others
AT3G15090	Others
AT3G15095	Others
AT3G15170	Others
AT3G15210	Others
AT3G15290	Others
AT3G15490	Others
AT3G15820	Others
AT3G16240	Others
AT3G16420	Others
AT3G16640	Others
AT3G17030	Others
AT3G17060	Others
AT3G17120	Others
AT3G17465	Others
AT3G17810	Others
AT3G17920	Others
AT3G17940	Others
AT3G18150	Others
AT3G18210	Others
AT3G18295	Others
AT3G18520	Others
AT3G18730	Others
AT3G18850	Others
AT3G18860	Others
AT3G18890	Others
AT3G18900	Others
AT3G18990	Others
AT3G19700	Others
AT3G19760	Others
AT3G19820	Others
AT3G19880	Others
AT3G20090	Others
AT3G20155	Others
AT3G20770	Others
AT3G21270	Others
AT3G21640	Others
AT3G21690	Others
AT3G21720	Others
AT3G21740	Others
AT3G21760	Others
AT3G21910	Others
AT3G22040	Others
AT3G22780	Others
AT3G22840	Others
AT3G23050	Others
AT3G23250	Others
AT3G23300	Others
AT3G24225	Others
AT3G24255	Others
AT3G24440	Others
AT3G24650	Others
AT3G24690	Others
AT3G24982	Others
AT3G25110	Others
AT3G25585	Others
AT3G25720	Others
AT3G25730	Others
AT3G25840	Others
AT3G25860	Others
AT3G26120	Others
AT3G26280	Others
AT3G26350	Others
AT3G26420	Others
AT3G26520	Others
AT3G26670	Others
AT3G26790	Others
AT3G26910	Others
AT3G26932	Others
AT3G27027	Others
AT3G27080	Others
AT3G27150	Others
AT3G27390	Others
AT3G28050	Others
AT3G28220	Others
AT3G28410	Others
AT3G28455	Others
AT3G29130	Others
AT3G29300	Others
AT3G29400	Others
AT3G42170	Others
AT3G42630	Others
AT3G43590	Others
AT3G44780	Others
AT3G44830	Others
AT3G45580	Others
AT3G46830	Others
AT3G47010	Others
AT3G47360	Others
AT3G47670	Others
AT3G47680	Others
AT3G47890	Others
AT3G48000	Others
AT3G48080	Others
AT3G49240	Others
AT3G49690	Others
AT3G50020	Others
AT3G50630	Others
AT3G51180	Others
AT3G51400	Others
AT3G51660	Others
AT3G51670	Others
AT3G51770	Others
AT3G52120	Others
AT3G52600	Others
AT3G53220	Others
AT3G53460	Others
AT3G53480	Others
AT3G53990	Others
AT3G54320	Others
AT3G54720	Others
AT3G54900	Others
AT3G54990	Others
AT3G55250	Others
AT3G55290	Others
AT3G55310	Others
AT3G55720	Others
AT3G56180	Others
AT3G56260	Others
AT3G56400	Others
AT3G56630	Others
AT3G56850	Others
AT3G57060	Others
AT3G57070	Others
AT3G57120	Others
AT3G57650	Others
AT3G57880	Others
AT3G58020	Others
AT3G58030	Others
AT3G58100	Others
AT3G58130	Others
AT3G58490	Others
AT3G59060	Others
AT3G59400	Others
AT3G59680	Others
AT3G59770	Others
AT3G59900	Others
AT3G60290	Others
AT3G60300	Others
AT3G60490	Others
AT3G61150	Others
AT3G62010	Others
AT3G62090	Others
AT3G62850	Others
AT4G00315	Others
AT4G00650	Others
AT4G01440	Others
AT4G01450	Others
AT4G01470	Others
AT4G01590	Others
AT4G02020	Others
AT4G02250	Others
AT4G02560	Others
AT4G02680	Others
AT4G02800	Others
AT4G03420	Others
AT4G04220	Others
AT4G04320	Others
AT4G04450	Others
AT4G05010	Others
AT4G05030	Others
AT4G05160	Others
AT4G05230	Others
AT4G05330	Others
AT4G08025	Others
AT4G08430	Others
AT4G09040	Others
AT4G09350	Others
AT4G09760	Others
AT4G10100	Others
AT4G10270	Others
AT4G10810	Others
AT4G10950	Others
AT4G11010	Others
AT4G11030	Others
AT4G11570	Others
AT4G11790	Others
AT4G12730	Others
AT4G12760	Others
AT4G12980	Others
AT4G13050	Others
AT4G13820	Others
AT4G14110	Others
AT4G14210	Others
AT4G14315	Others
AT4G14455	Others
AT4G14550	Others
AT4G14570	Others
AT4G14870	Others
AT4G15130	Others
AT4G15180	Others
AT4G15480	Others
AT4G15530	Others
AT4G15715	Others
AT4G16150	Others
AT4G16280	Others
AT4G16560	Others
AT4G16845	Others
AT4G17070	Others
AT4G17080	Others
AT4G17085	Others
AT4G17780	Others
AT4G18120	Others
AT4G18130	Others
AT4G18210	Others
AT4G18290	Others
AT4G18370	Others
AT4G18380	Others
AT4G18460	Others
AT4G18540	Others
AT4G18810	Others
AT4G19100	Others
AT4G19185	Others
AT4G19570	Others
AT4G19610	Others
AT4G19645	Others
AT4G19860	Others
AT4G20370	Others
AT4G20900	Others
AT4G21050	Others
AT4G21090	Others
AT4G21200	Others
AT4G21580	Others
AT4G21585	Others
AT4G21910	Others
AT4G22200	Others
AT4G22330	Others
AT4G22340	Others
AT4G22350	Others
AT4G22370	Others
AT4G22520	Others
AT4G22540	Others
AT4G22560	Others
AT4G22600	Others
AT4G22690	Others
AT4G22830	Others
AT4G22900	Others
AT4G23100	Others
AT4G23600	Others
AT4G23850	Others
AT4G24230	Others
AT4G24260	Others
AT4G24380	Others
AT4G24530	Others
AT4G25000	Others
AT4G25050	Others
AT4G25420	Others
AT4G25470	Others
AT4G25530	Others
AT4G25760	Others
AT4G25820	Others
AT4G26340	Others
[truncated: 365 more rows]
