# Supplementary material for: Construction of a Quantitative Genomic Map, Identification and Expression Analysis of Candidate Genes for Agronomic and Disease-Related Traits in Brassica napus
Source: Front Plant Sci. 2022 Mar 11;13:862363. doi: 10.3389/fpls.2022.862363 (PMC8963808; doi:10.3389/fpls.2022.862363)
Supplement: Supplementary file 8 [file Table_8.XLSX]

## Sheet: Sheet1
Supplementary table 8. List of the most influential genes in the interaction network
GO terms	Degree layout	Gene name		Gene in A. thaliana	Gene in B. napus
Others	103	AP2	APETALA2	AT4G36920	BnaC01g01710D
Others	100	FT	FLOWERING LOCUS T	AT1G65480	BnaA02g12130D
					BnaC04g14850D
Others	90	AUX1	AUXIN RESISTANT1	AT2G38120	BnaA03g17600D
					BnaA03g18790D
					BnaA04g21830D
					BnaA05g06540D
					BnaC04g07210D
					BnaC04g45700D
Others	89	KASIII	Ketoacyl-ACP synthase III	AT1G62640	BnaA09g12890D
Multicellular organismal process	80	CO	CONSTANS	AT5G15840	BnaA10g18430D
					BnaC09g41990D
Others	79	MCMT	Malonyl coa-ACP malonyltransferase	AT2G30200	BnaA03g13780D
					BnaA04g17370D
					BnaA05g12180D
					BnaC03g16690D
					BnaC04g14590D
					BnaC04g40990D
					BnaC04g41000D
Metabolic process	78	KASI	Ketoacyl-ACP synthaseI	AT5G46290	BnaA02g24400D
					BnaA06g36060D
					BnaA09g17930D
					BnaC02g32230D
					BnaC07g19000D
					BnaC09g19280D
Metabolic process	74	AGL20	AGAMOUS-LIKE20	AT2G45660	BnaA04g26320D
					BnaA05g05010D
					BnaC04g50370D
Others	72	PHYA	PHYTOCHROME A	AT1G09570	BnaA06g05470D
Others	71	COP1	CONSTITUTIVE PHOTOMORPHOGENIC 1	AT2G32950	BnaA04g19110D
					BnaC03g18300D
					BnaC04g11750D
Others	70	ACP	Acyl carrier protein	AT4G25050	BnaA01g14400D
					BnaA03g47100D
					BnaA08g14550D
					BnaC01g16980D
					BnaC07g39270D
Others	69	TFL1	TERMINAL FLOWER 1	AT5G03840	BnaC02g02900D
					BnaC03g01440D
Metabolic process	68	KASII	Ketoacyl-ACP synthaseII	AT1G74960	BnaA02g17050D
					BnaA06g13360D
					BnaA07g21940D
					BnaA07g31890D
					BnaC01g26460D
					BnaC05g14920D
					BnaC06g22680D
					BnaC06g35760D
Metabolic process	68	LPAAT	LYSOPHOSPHATIDIC ACID ACYLTRANSFERASE	AT4G30580	BnaC07g42750D
Metabolic process	68	FLC	FLOWERING LOCUS C	AT5G10140	BnaA03g02820D
					BnaA03g13630D
					BnaA10g22080D
					BnaC02g00490D
					BnaC03g04170D
					BnaC09g46500D
					BnaC09g46540D
Others	67	PHYB	PHYTOCHROME B	AT2G18790	BnaA03g34390D
					BnaA05g22950D
					BnaC03g39830D
					BnaC05g36390D
Metabolic process	67	DGAT	DIACYLGLYCEROL ACYLTRANSFERASE	AT3G51520	BnaA01g19390D
					BnaA03g41350D
					BnaC01g23350D
					BnaC07g32270D
Metabolic process	67	LPAAT	LYSOPHOSPHATIDIC ACID ACYLTRANSFERASE	AT4G30580	BnaA03g50320D
Others	66	FVE	MULTICOPY SUPPRESSOR OF IRA1	AT2G19520	BnaA09g09860D
					BnaA09g44120D
					BnaC08g36680D
					BnaC09g09900D
Metabolic process	66	SVP	SHORT VEGETATIVE PHASE	AT2G22540	BnaA04g12990D
					BnaA09g42480D
					BnaC04g35060D
					BnaC08g34920D
Others	64	FRI	FRIGIDA	AT4G00650	BnaA03g13320D
					BnaA10g05850D
					BnaC03g16130D
					BnaC09g27290D
Others	63	FLD	FLOWERING LOCUS D	AT3G10390	BnaA03g31180D
					BnaC03g36510D
Metabolic process	63	ERD	EARLY-RESPONSIVE TO DEHYDRATION	AT3G52590	BnaA03g16540D
Others	63	LPAAT	LYSOPHOSPHATIDIC ACID ACYLTRANSFERASE	AT3G57650	BnaA04g02290D
					BnaA07g17400D
					BnaA09g36950D
					BnaC08g28660D
Metabolic process	62	AP40	40S RIBOSOMAL PROTEIN SA	AT1G72370	BnaC06g24350D
Metabolic process	62	RGA	REPRESSOR OF GIBBERELLIC ACID	AT2G01570	BnaA02g12260D
					BnaA06g34810D
					BnaA09g18700D
					BnaC04g17250D
					BnaC07g20900D
Others	62	WUS	WUSCHEL	AT2G17950	BnaA07g02390D
Others	62	TFL2	TERMINAL FLOWER 2	AT5G17690	BnaA10g17060D
					BnaC09g40240D
Cellular process	61	EMB	EMBRYO DEFECTIVE	AT1G43170	BnaC02g29720D
Cellular process	61	ARP	ARABIDOPSIS RIBOSOMAL PROTEIN	AT1G61580	BnaC01g29560D
Others	61	GMP synthase	GMP synthase (glutamine-hydrolyzing)	AT1G63660	BnaC09g12810D
Metabolic process	61	SH3	Translation protein SH3-like family protein	AT3G49910	BnaC07g31580D
Rhythmic process	60	GI	GIGANTEA	AT1G22770	BnaA09g30390D
					BnaC05g18020D
Others	60	HEME	Uroporphyrinogen decarboxylase	AT2G40490	BnaA04g23300D
