# Supplementary material for: Construction of a Quantitative Genomic Map, Identification and Expression Analysis of Candidate Genes for Agronomic and Disease-Related Traits in Brassica napus
Source: Front Plant Sci. 2022 Mar 11;13:862363. doi: 10.3389/fpls.2022.862363 (PMC8963808; doi:10.3389/fpls.2022.862363)
Supplement: Supplementary file 9 [file Table_9.XLSX]

## Sheet: Sheet1
Supplementary table 9. Interaction of the candidate genes found in 5 categories of traits, with the other candidate genes.
Attribution	degree.layout	name	selected	shared name	Gene name	Gene ID
Others	46	AT1G25490	FALSE	AT1G25490	RCN1	BnaA09g28590D
Others	45	AT3G26790	FALSE	AT3G26790	FUS3	BnaA06g32660D
Metabolic process	41	AT1G26630	FALSE	AT1G26630	FBR12	BnaA09g29060D
Metabolic process	41	AT5G42870	FALSE	AT5G42870	PP	BnaA09g15750D
Metabolic process	37	AT1G24360	FALSE	AT1G24360	KAR	BnaA09g28100D
Localization	36	AT3G26570	FALSE	AT3G26570	NL	BnaA06g32820D
Others	36	AT3G25585	FALSE	AT3G25585	AAPPT	BnaA06g33540D
Metabolic process	31	AT1G24260	FALSE	AT1G24260	SEP3/AGL9	BnaA09g28040D
Others	30	AT3G25860	FALSE	AT3G25860	DHLAT	BnaA06g33300D
Metabolic process	27	AT1G25540	FALSE	AT1G25540	PFT1	BnaA09g28640D
Metabolic process	27	AT1G26830	FALSE	AT1G26830	CUL3B	BnaA09g29300D
Metabolic process	17	AT5G22220	FALSE	AT5G22220	E2F1	BnaC03g10740D
Others	13	AT5G13930	FALSE	AT5G13930	TNL	BnaA09g29340D
Others	11	AT1G59830	FALSE	AT1G59830	PP2A	BnaA09g14410D
Others	5	AT1G26870	FALSE	AT1G26870	RLK	BnaA09g29350D
Others	5	AT3G26520	FALSE	AT3G26520	GAMMA-TIP1	BnaA06g32840D
Others	3	AT5G42765	FALSE	AT5G42765	RLK	BnaA09g15680D
Others	2	AT1G26850	FALSE	AT1G26850	TX	BnaA09g29320D
Others	1	AT3G25840	FALSE	AT3G25840	RLK	BnaA06g33320D
Others	1	AT5G18880	FALSE	AT5G18880	RLK	BnaA09g28300D
