# Supplementary material for: Construction of a Quantitative Genomic Map, Identification and Expression Analysis of Candidate Genes for Agronomic and Disease-Related Traits in Brassica napus
Source: Front Plant Sci. 2022 Mar 11;13:862363. doi: 10.3389/fpls.2022.862363 (PMC8963808; doi:10.3389/fpls.2022.862363)
Supplement: Supplementary file 10 [file Table_10.XLSX]

## Sheet: Sheet1
Supplementary table 10. Selected genes for the expression analysis: candidate genes in Darmor-bzh with homologous genes in ZS11
Description	Name	Darmor-bzh	ZS11
Candidates in 5 categories of traits	FUS3	BnaA06g32660D	BnaA02G0339300ZS
	PHT2	BnaA06g32820D	BnaA01G0147600ZS
	TIP2	BnaA06g32840D	BnaA06G0389600ZS
	Unk	BnaA06g32960D	BnaA06G0390600ZS
	LTA2	BnaA06g33300D	BnaA06G0393000ZS
	PRP4 KINASE B	BnaA06g33320D	BnaA06G0393200ZS
	AAPPT	BnaA06g33540D	BnaA01G0345800ZS
	PP2A	BnaA09g14410D	BnaA09G0170900ZS
	GDSL	BnaA09g14610D	BnaC09G0194100ZS
	RLP46	BnaA09g15280D	BnaC03G0351600ZS
	Unk	BnaA09g15680D	BnaA09G0187000ZS
	PP	BnaA09g15750D	BnaA01G0382800ZS
	Unk	BnaA09g16330D	BnaC09G0217800ZS
	SEP3	BnaA09g28040D	BnaC05G0234000ZS
	KR	BnaA09g28100D	BnaA09G0431800ZS
	Unk	BnaA09g28250D	BnaA09G0433500ZS
	Unk	BnaA09g28300D	BnaC03G0641000ZS
	RCN1	BnaA09g28590D	BnaA08G0226800ZS
	PFT1	BnaA09g28640D	BnaA09G0438500ZS
	FBR12	BnaA09g29060D	BnaA09G0442600ZS
	CUL3A	BnaA09g29300D	BnaA09G0444200ZS
	SALM	BnaA09g29320D	BnaA09G0444400ZS
	Unk	BnaA09g29330D	BnaC02G0358400ZS
	Unk	BnaA09g29340D	BnaC09G0601600ZS
	Unk	BnaA09g29350D	BnaA09G0444500ZS
	E2F1	BnaC03g10740D	BnaC03G0106500ZS
Most influential genes	KASI	BnaC09g19280D	BnaC09G0238900ZS
	PHYA	BnaA06g05470D	BnaA06G0057900ZS
	AP2	BnaC01g01710D	BnaC01G0019400ZS
	AUX1	BnaC04g45700D	BnaA04G0245300ZS
	ACP4	BnaA01g14400D	BnaA01G0145800ZS
	CO	BnaA10g18430D	BnaA10G0206200ZS
	AGL20	BnaA05g05010D	BnaC04G0060400ZS
	COP1	BnaA04g19110D	BnaA04G0211800ZS
	KASIII	BnaA09g12890D	BnaA09G0154900ZS
	MCAT	BnaA03g13780D	BnaC03G0169200ZS
	FT	BnaC04g14850D	BnaC04G0181400ZS
	DGAT	BnaA01g19390D	BnaC01G0259700ZS
	FLC	BnaA03g02820D	BnaA03G0039200ZS
	FLD	BnaA03g31180D	BnaA03G0318500ZS
	FRI	BnaC03g16130D	BnaC03G0164100ZS
	FVE	BnaC09g09900D	BnaC09G0127500ZS
	GAI/SLR1	BnaA02g12260D	BnaA02G0158200ZS
	GI	BnaC05g18020D	BnaC05G0198400ZS
	KASII	BnaA02g17050D	BnaA02G0213600ZS
	LPAAT	BnaC07g42750D	BnaC07G0498300ZS
	EMB	BnaC02g29720D	BnaC02G0376400ZS
	PHYB	BnaC05g36390D	BnaC05G0432200ZS
	HEME	BnaA04g23300D	BnaA04G0258300ZS
	SVP	BnaA04g12990D	BnaA04G0147200ZS
	TFL1	BnaC02g02900D	BnaA02G0014100ZS
	TFL2	BnaA10g17060D	BnaA10G0192800ZS
