# Supplementary material for: Construction of a Quantitative Genomic Map, Identification and Expression Analysis of Candidate Genes for Agronomic and Disease-Related Traits in Brassica napus
Source: Front Plant Sci. 2022 Mar 11;13:862363. doi: 10.3389/fpls.2022.862363 (PMC8963808; doi:10.3389/fpls.2022.862363)
Supplement: Supplementary file 12 [file Table_12.XLSX]

## Sheet: Table
Supplementary table 12. Selected genes for expression analysis and structural variation: candidate genes in Darmor-bzh with homologous genes in eight rapeseed varieties
Darmor-bzh					Gangan					No2127					Quinta					Shengli					Tapidor					Westar					Zheyou7					ZS11
Genes	Chr	Start	End	Length (bp)	Genes	Chr	Start	End	Length (bp)	Genes	Chr	Start	End	Length	Gene ID	Chr	Start	End	Length	Gene ID	Chr	Start	End	Length	Gene ID	Chr	Start	End	Length	Gene ID	Chr	Start	End	Length	Gene ID	Chr	Start	End	Length	Gene ID	Chr	Start	End	Length
FUS3_BnaA06g32660D	A6	21700937	21703271	1459	FUS3_BnaA02G0319700GG	A2	29306764	29308872	1005	FUS3_BnaA02G0331000NO	A2	29651365	29653687	927	FUS3_BnaA02G0325900QU	A2	27897212	27899503	927	FUS3_BnaA02G0334100SL	A2	31315227	31317129	1005	FUS3_BnaA02G0299000TA	A2	29482311	29484213	1005	FUS3_BnaA02G0336700WE	A2	30388460	30390419	1005	FUS3_BnaA02G0356300ZY	A2	32997480	32999382	1005	FUS3_BnaA02G0339300ZS	A2	30417318	30419220	1005
PRP4 KINASE B_BnaA06g33320D	A6	22049865	22055552	4022	PRP4 KINASE B_BnaA06G0384100GG	A6	40523859	40528185	2590	PRP4 KINASE B_BnaA06G0393300NO	A6	43678798	43684661	2706	PRP4 KINASE B_BnaA06G0378000QU	A6	43030186	43036668	1938	PRP4 KINASE B_BnaA06G0379400SL	A6	43709647	43714057	1938	PRP4 KINASE B_BnaA06G0363600TA	A6	47470827	47476541	2706	PRP4 KINASE B_BnaA06G0424200WE	A6	43203570	43210080	2706	PRP4 KINASE B_BnaA06G0385900ZY	A6	42100583	42105596	2706	PRP4 KINASE B_BnaA06G0393200ZS	A6	45196912	45203417	1938
KR_BnaA09g28100D	A9	21007289	21010033	1361	KR_BnaA09G0396800GG	A9	52230558	52233343	963	KR_BnaA09G0363100NO	A9	51043265	51045612	963	KR_BnaA09G0408700QU	A9	52651966	52654313	963	KR_BnaA09G0433600SL	A9	52542922	52545614	963	KR_BnaA09G0333200TA	A9	45723209	45725765	963	KR_BnaA09G0402900WE	A9	52164626	52167106	963	KR_BnaA09G0382900ZY	A9	47136325	47139107	963	KR_BnaA09G0431800ZS	A9	49061788	49064134	963
RCN1_BnaA09g28590D	A9	21500034	21500156	1870	RCN1_BnaA08G0219700GG	A8	24156104	24159492	1767	RCN1_BnaA08G0195000NO	A8	22633747	22637024	1188	RCN1_BnaA08G0218700QU	A8	23938467	23941789	1767	RCN1_BnaA08G0214400SL	A8	26133665	26136802	1767	RCN1_BnaA08G0210400TA	A8	23208429	23211874	1770	RCN1_BnaA08G0205900WE	A8	22589300	22592213	1770	RCN1_BnaA08G0218800ZY	A8	22030168	22033612	1767	RCN1_BnaA08G0226800ZS	A8	23933300	23936607	1767
KASI_BnaC09g19280D	C9	16121371	16123887	1861	KASI_BnaC09G0205700GG	C9	20070419	20072841	1413	KASI_BnaC09G0200000NO	C9	19598534	19600988	1413	KASI_BnaC09G0225600QU	C9	21266660	21269137	1413	KASI_BnaC09G0084300SL	C9	10610827	10613327	1413	KASI_BnaC09G0236700TA	C9	22168533	22170952	1413	KASI_BnaC09G0223400WE	C9	20981007	20983484	1413	KASI_BnaC09G0217300ZY	C9	20934864	20936995	1413	KASI_BnaC09G0238900ZS	C9	21972391	21974459	1413
KASIII_BnaA09g12890D	A9	6895818	6898211	1737	KASIII_BnaA09G0151500GG	A9	9714068	9716423	1215	KASIII_BnaA09G0090600NO	A9	6517555	6519896	1215	KASIII_BnaA09G0147000QU	A9	9410064	9412388	1215	KASIII_BnaA09G0201500SL	A9	13740638	13742989	1215	KASIII_BnaA09G0137900TA	A9	8809604	8811959	1215	KASIII_BnaA09G0144400WE	A9	9311767	9314075	1215	KASIII_BnaA09G0152900ZY	A9	9827578	9829972	1215	KASIII_BnaA09G0154900ZS	A9	9631339	9633210	1215
MCAT_BnaA03g13780D	A3	6318366	6319764	576	MCAT_BnaC03G0165500GG	C3	9406140	9408720	1104	MCAT_BnaC03G0095900NO	C3	6074412	6076675	915	MCAT_BnaC03G0160200QU	C3	9843455	9845609	786	MCAT_BnaC03G0053000SL	C3	3515626	3518178	1104	MCAT_BnaC03G0129100TA	C3	7566356	7568731	786	MCAT_BnaC03G0108800WE	C3	6666247	6668271	915	MCAT_BnaC03G0093500ZY	C3	5364064	5366703	1104	MCAT_BnaC03G0169200ZS	C3	9457285	9459655	1182
FLC_BnaA03g02820D	A3	1362217	1362316	1061	FLC_BnaA03G0000800GG	A3	44982	49725	597	FLC_BnaA03G0041400NO	A3	1905359	1907395	414	FLC_BnaA03G0037800QU	A3	1793400	1797895	594	FLC_Bnascaffold2862G0036600SL	Sca	1743712	1748181	594	FLC_BnaC03G0010200TA	C3	449910	454777	597	FLC_BnaA03G0045800WE	A3	2199088	2202717	414	FLC_BnaA03G0058100ZY	A3	2936710	2939938	594	FLC_BnaA03G0039200ZS	A3	1803374	1806468	594
FVE_BnaC09g09900D	C9	6548547	6548648	1784	FVE_BnaC09G0105900GG	C9	8060028	8063202	1515	FVE_BnaC09G0094100NO	C9	6851890	6854886	1518	FVE_BnaC09G0128300QU	C9	9678586	9681858	1518	FVE_BnaA09G0167700SL	A9	11111826	11114815	1509	FVE_BnaC09G0127900TA	C9	9605725	9608956	1596	FVE_BnaC09G0133700WE	C9	10184628	10187833	1515	FVE_BnaC09G0110600ZY	C9	8408364	8411511	1515	FVE_BnaC09G0127500ZS	C9	9321080	9324032	1515
EMB_BnaC02g29720D	C2	30837076	30837186	1364	EMB_BnaC02G0339500GG	C2	41119619	41121723	1038						EMB_BnaC07G0233900QU	C7	38327820	38329994	1176											EMB_BnaC02G0358600WE	C2	43941177	43943289	1176	EMB_BnaC02G0199100ZY	C2	28817981	28820259	1038	EMB_BnaC02G0376400ZS	C2	43962742	43964864	1038
