# Supplementary material for: Construction of a Quantitative Genomic Map, Identification and Expression Analysis of Candidate Genes for Agronomic and Disease-Related Traits in Brassica napus
Source: Front Plant Sci. 2022 Mar 11;13:862363. doi: 10.3389/fpls.2022.862363 (PMC8963808; doi:10.3389/fpls.2022.862363)
Supplement: Supplementary file 13 [file Table_13.XLSX]

## Sheet: Sheet1
Supplementary table 13. Identity percentage between candidate genes in eight rapeseed varieties.
	FUS3_BnaA02G0299000TA	FUS3_BnaA02G0319700GG	FUS3_BnaA02G0325900QU	FUS3_BnaA02G0331000NO	FUS3_BnaA02G0334100SL	FUS3_BnaA02G0336700WE	FUS3_BnaA02G0339300ZS	FUS3_BnaA02G0356300ZY
FUS3_BnaA02G0299000TA		100	100	100	100	100	100	100
FUS3_BnaA02G0319700GG			100	100	100	100	100	100
FUS3_BnaA02G0325900QU				100	100	100	100	100
FUS3_BnaA02G0331000NO					100	100	100	100
FUS3_BnaA02G0334100SL						100	100	100
FUS3_BnaA02G0336700WE							100	100
FUS3_BnaA02G0339300ZS								100
FUS3_BnaA02G0356300ZY
	PRP4 KINASE B_BnaA06G0363600TA	PRP4 KINASE B_BnaA06G0378000QU	PRP4 KINASE B_BnaA06G0393300NO	PRP4 KINASE B_BnaA06G0379400SL	PRP4 KINASE B_BnaA06G0385900ZY	PRP4 KINASE B_BnaA06G0393200ZS	PRP4 KINASE B_BnaA06G0384100GG	PRP4 KINASE B_BnaA06G0424200WE
PRP4 KINASE B_BnaA06G0363600TA		100	100	100	100	100	100	100
PRP4 KINASE B_BnaA06G0378000QU			100	100	100	100	100	100
PRP4 KINASE B_BnaA06G0393300NO				100	100	100	100	100
PRP4 KINASE B_BnaA06G0379400SL					100	100	100	100
PRP4 KINASE B_BnaA06G0385900ZY						100	100	100
PRP4 KINASE B_BnaA06G0393200ZS							100	100
PRP4 KINASE B_BnaA06G0384100GG								100
PRP4 KINASE B_BnaA06G0424200WE
	KR_BnaA09G0333200TA	KR_BnaA09G0363100NO	KR_BnaA09G0382900ZY	KR_BnaA09G0396800GG	KR_BnaA09G0402900WE	KR_BnaA09G0408700QU	KR_BnaA09G0431800ZS	KR_BnaA09G0433600SL
KR_BnaA09G0333200TA		100	100	100	100	100	100	100
KR_BnaA09G0363100NO			100	100	100	100	100	100
KR_BnaA09G0382900ZY				100	100	100	100	100
KR_BnaA09G0396800GG					100	100	100	100
KR_BnaA09G0402900WE						100	100	100
KR_BnaA09G0408700QU							100	100
KR_BnaA09G0431800ZS								100
KR_BnaA09G0433600SL
	RCN1_BnaA08G0195000NO	RCN1_BnaA08G0205900WE	RCN1_BnaA08G0219700GG	RCN1_BnaA08G0210400TA	RCN1_BnaA08G0218800ZY	RCN1_BnaA08G0218700QU	RCN1_BnaA08G0214400SL	RCN1_BnaA08G0226800ZS
RCN1_BnaA08G0195000NO		99	99	96	96	97	96	97
RCN1_BnaA08G0205900WE			100	98	98	98	98	98
RCN1_BnaA08G0219700GG				98	98	98	98	98
RCN1_BnaA08G0210400TA					100	99	98	98
RCN1_BnaA08G0218800ZY						99	98	98
RCN1_BnaA08G0218700QU							99	99
RCN1_BnaA08G0214400SL								99
RCN1_BnaA08G0226800ZS
	KASI_BnaC09G0084300SL	KASI_BnaC09G0200000NO	KASI_BnaC09G0205700GG	KASI_BnaC09G0217300ZY	KASI_BnaC09G0223400WE	KASI_BnaC09G0225600QU	KASI_BnaC09G0236700TA	KASI_BnaC09G0238900ZS
KASI_BnaC09G0084300SL		99	100	100	100	100	100	100
KASI_BnaC09G0200000NO			99	99	99	99	99	99
KASI_BnaC09G0205700GG				100	100	100	100	100
KASI_BnaC09G0217300ZY					100	100	100	100
KASI_BnaC09G0223400WE						100	100	100
KASI_BnaC09G0225600QU							100	100
KASI_BnaC09G0236700TA								100
KASI_BnaC09G0238900ZS
	KASIII_BnaA09G0090600NO	KASIII_BnaA09G0137900TA	KASIII_BnaA09G0144400WE	KASIII_BnaA09G0147000QU	KASIII_BnaA09G0151500GG	KASIII_BnaA09G0152900ZY	KASIII_BnaA09G0201500SL	KASIII_BnaA09G0154900ZS
KASIII_BnaA09G0090600NO		100	100	100	100	100	99	100
KASIII_BnaA09G0137900TA			100	100	100	100	99	100
KASIII_BnaA09G0144400WE				100	100	100	99	100
KASIII_BnaA09G0147000QU					100	100	99	100
KASIII_BnaA09G0151500GG						100	99	100
KASIII_BnaA09G0152900ZY							100	100
KASIII_BnaA09G0201500SL								99
KASIII_BnaA09G0154900ZS
	MCAT_BnaC03G0053000SL	MCAT_BnaC03G0093500ZY	MCAT_BnaC03G0095900NO	MCAT_BnaC03G0108800WE	MCAT_BnaC03G0129100TA	MCAT_BnaC03G0160200QU	MCAT_BnaC03G0165500GG	MCAT_BnaC03G0169200ZS
MCAT_BnaC03G0053000SL		100	97	97	96	96	100	100
MCAT_BnaC03G0093500ZY			97	97	96	96	100	100
MCAT_BnaC03G0095900NO				100	98	98	97	97
MCAT_BnaC03G0108800WE					98	98	97	97
MCAT_BnaC03G0129100TA						100	96	96
MCAT_BnaC03G0160200QU							96	96
MCAT_BnaC03G0165500GG								100
MCAT_BnaC03G0169200ZS
	FVE_BnaA09G0167700SL	FVE_BnaC09G0094100NO	FVE_BnaC09G0127900TA	FVE_BnaC09G0128300QU	FVE_BnaC09G0105900GG	FVE_BnaC09G0133700WE	FVE_BnaC09G0110600ZY	FVE_BnaC09G0127500ZS
FVE_BnaA09G0167700SL		98	98	98	98	98	98	98
FVE_BnaC09G0094100NO			100	100	99	99	100	99
FVE_BnaC09G0127900TA				100	99	99	100	99
FVE_BnaC09G0128300QU					99	99	100	99
FVE_BnaC09G0105900GG						100	100	100
FVE_BnaC09G0133700WE							100	100
FVE_BnaC09G0110600ZY								100
FVE_BnaC09G0127500ZS
	FLC_BnaA03G0000800GG	FLC_BnaC03G0010200TA	FLC_BnaA03G0045800WE	FLC_BnaA03G0041400NO	FLC_BnaA03G0058100ZY	FLC_BnaA03G0037800QU	FLC_BnaA03G0039200ZS	FLC_Bnascaffold2862G0036600SL
FLC_BnaA03G0000800GG		100	98	98	95	95	95	95
FLC_BnaC03G0010200TA			98	98	95	95	95	95
FLC_BnaA03G0045800WE				100	98	98	98	98
FLC_BnaA03G0041400NO					98	98	98	98
FLC_BnaA03G0058100ZY						100	100	100
FLC_BnaA03G0037800QU							100	100
FLC_BnaA03G0039200ZS								100
FLC_Bnascaffold2862G0036600SL
	EMB_BnaC02G0199100ZY	EMB_BnaC02G0339500GG	EMB_BnaC02G0358600WE	EMB_BnaC07G0233900QU	EMB_BnaC02G0376400ZS
EMB_BnaC02G0199100ZY		100	100	92	100
EMB_BnaC02G0339500GG			100	92	100
EMB_BnaC02G0358600WE				93	100
EMB_BnaC07G0233900QU					92
EMB_BnaC02G0376400ZS
